# Supplementary material for: IDR-induced CAR condensation improves the cytotoxicity of CAR-Ts against low-antigen cancers
Source: Nat Chem Biol. 2025 Sep 29;22(3):379–91. doi: 10.1038/s41589-025-02031-x (PMC12825998; doi:10.1038/s41589-025-02031-x)
Supplement: Supplementary file 3 — Statistical source data. [file 41589_2025_2031_MOESM3_ESM.xlsx]

## Sheet: Fig1_d
Fig1d	Control CAR	FUS	EWS	TAF15	Nup98	TDP43	synIDR		Table Analyzed	Clustering level
	41.237	78.8163	170.353	137.785	108.613	48.6303	17.3595
	160.054	165.891	216.599	85.8203	89.3778	50.963	254.314		Column B	FUS	EWS	TAF15	Nup98	TDP43	synIDR
	292.783	67.6123	313.273	93.7594	66.9479	71.8897	117.84		vs.	vs.	vs.	vs.	vs.	vs.	vs.
	22.4286	405.21	202.578	250.684	227.173	89.1832	27.5256		Column A	Control CAR	Control CAR	Control CAR	Control CAR	Control CAR	Control CAR
	75.3991	49.6505	957.156	97.2219	63.4034	155.82	189.824
	177.918	44.1266	549.131	86.5695	92.9034	45.796	38.6589		Mann Whitney test
	57.3467	144.566	213.995	68.8813	125.271	105.516	166.748		P value	0.0272	<0.0001	0.0018	0.2044	0.5899	0.1721
	48.8405	191.169	175.867	81.2167	131.505	38.7345	362.04		Exact or approximate P value?	Exact	Exact	Exact	Exact	Exact	Exact
	91.7987	171.759	151.988	116.02	154.394	18.6852	166.311		P value summary	*	****	**	ns	ns	ns
	228.5	107.75	479.119	87.9557	55.7452	182.387	212.175		Significantly different (P < 0.05)?	Yes	Yes	Yes	No	No	No
	16.2807	98.1008	221.845	138.275	86.4603	65.8978	43.4636		One- or two-tailed P value?	Two-tailed	Two-tailed	Two-tailed	Two-tailed	Two-tailed	Two-tailed
	29.2203	152.36	196.375	121.582	121.978	122.509	128.993		Sum of ranks in column A,B	2205 , 2845	1686 , 3364	2076 , 2974	2340 , 2710	2604 , 2446	2668 , 2183
	34.2357	349.481	141.771	88.1883	114.209	34.1524	82.5655		Mann-Whitney U	930	411	801	1065	1171	1007
	86.1376	27.776	213.199	118.191	121.95	48.8673	768.415
	187.169	115.575	226.01	165.363	89.8585	76.4385	51.3682		Difference between medians
	198.56	260.241	120.258	106.008	86.9525	55.0126	68.9913		Median of column A	78.48, n=50	78.48, n=50	78.48, n=50	78.48, n=50	78.48, n=50	78.48, n=50
	180.154	149.442	128.844	236.219	81.0367	93.5532	60.6557		Median of column B	119.5, n=50	213.6, n=50	137.9, n=50	102.2, n=50	76.91, n=50	63.72, n=48
	124.183	81.5706	218.085	219.293	91.5779	125.448	37.5569		Difference: Actual	40.97	135.1	59.45	23.71	-1.573	-14.76
	62.0969	172.055	285.421	217.117	84.5366	119.767	304.154		Difference: Hodges-Lehmann	32.7	112.2	46.46	14.51	-5.85	-14.03
	30.873	179.594	198.338	100.517	91.0837	347.093	23.4315		95.05% CI of difference	4.866 to 55.79	80.78 to 142.5	16.89 to 76.08	-10.25 to 33.74	-29.01 to 14.71	-36.35 to 7.669
	29.5111	98.1365	135.412	118.274	76.7193	22.8982	57.2482		Exact or approximate CI?	Exact	Exact	Exact	Exact	Exact	Exact
	129.337	98.8233	159.223	102.228	77.9293	116.393	39.9998
	79.0904	107.419	319.491	66.5138	79.2052	23.7795	162.603
	566.925	124.423	111.697	326.523	85.5057	96.0338	89.8216
	61.2235	84.8248	287.303	45.7673	80.8775	39.1542	178.689
	39.8327	95.6012	84.0946	304.305	166.429	86.204	24.8714
	77.8742	108.154	143.468	181.779	97.542	77.38	40.1131
	77.0605	113.757	81.0342	141.837	112.452	43.3202	37.867
	69.4224	116.164	145.076	306.305	141.48	99.6819	19.2367
	191.21	181.183	217.854	351.522	112.057	193.33	23.4785
	101.415	147.105	196.406	276.723	100.109	56.3783	30.9993
	141.063	281.675	270.279	58.1249	104.267	355.138	25.549
	38.4097	167.476	180.212	129.917	128.381	1258.43	69.5614
	121.058	224.773	434.654	125.266	126.182	82.6099	288.643
	181.202	105.766	266.296	204.007	72.1525	195.232	29.1209
	54.9588	118.971	285.062	49.7094	164.137	110.808	139.953
	52.8391	119.942	215.633	138.07	105.558	80.7956	52.1453
	73.9633	156.708	211.374	279.263	193.784	66.1418	111.415
	154.864	91.5724	226.605	754.937	79.9111	69.7398	32.6726
	213.022	148.12	298.18	41.3098	116.197	156.203	85.5434
	194.71	35.7386	229.683	260.403	116.308	42.9278	144.437
	135.98	43.5995	168.424	380.427	138.395	111.765	53.2481
	48.6557	134.523	386.219	43.8409	85.7076	58.0045	53.8929
	70.119	82.9797	78.4187	210.963	125.728	108.098	66.7823
	65.3612	166.847	271.184	148.43	115.609	63.5513	52.66
	51.6256	113.671	171.085	195.575	51.0301	62.9663	85.7288
	134.887	93.1258	196.471	167.495	81.6308	74.0097	107.11
	215.709	122.477	302.387	154.681	109.382	60.3165	28.0476
	46.1384	185.1	28.5224	38.5778	54.1695	63.2474
	94.6731	132.079	219.179	182.202	154.121	158.792

## Sheet: Fig1_e
Fig1e		No CAR			Control CAR			FUS CAR			EWS CAR			TAF15 CAR				Table Analyzed	CD19 CAR proliferation						Table Analyzed	CD19 CAR proliferation
	0h	500000	500000	500000	500000	500000	500000	500000	500000	500000	500000	500000	500000	500000	500000	500000
	24h	653000	683000	593000	612000	637000	634000	708000	558000	512000	596000	471000	501000	830000	808000	781000		Two-way RM ANOVA	Matching: Stacked						Two-way RM ANOVA	Matching: Stacked
	96h	887000	547000	702000	683000	686000	640000	716000	629000	610000	642000	615000	580000	926000	819000	825000		Assume sphericity?	No						Assume sphericity?	No
																		Alpha	0.05						Alpha	0.05
		No CAR+IL-2			Control CAR +IL-2			FUS CAR+IL-2			EWS CAR+IL-2			TAF15 CAR+IL-2				No CAR & Control CAR							No CAR+IL-2 & Control CAR+IL-2
	0h	500000	500000	500000	500000	500000	500000	500000	500000	500000	500000	500000	500000	500000	500000	500000		Source of Variation	% of total variation	P value	P value summary	Significant?	Geisser-Greenhouse's epsilon		Source of Variation	% of total variation	P value	P value summary	Significant?	Geisser-Greenhouse's epsilon
	24h	659000	651000	607000	773000	781000	716000	593000	653000	781000	561000	621000	572000	863000	882000	939000		Time x Column Factor	0.7551	0.7646	ns	No	0.5435		Time x Column Factor	2.515	0.0254	*	Yes	0.513
	96h	2640000	3300000	3040000	2370000	2460000	2310000	2250000	2270000	2410000	2110000	2280000	2050000	3250000	3130000	3420000		Time	63.35	0.0288	*	Yes	0.5435		Time	95.53	<0.0001	****	Yes	0.513
																		Column Factor	0.911	0.5783	ns	No			Column Factor	0.6686	0.0668	ns	No
																		Subject	9.983	0.5585	ns	No			Subject	0.4282	0.4623	ns	No
																		ANOVA table	SS	DF	MS	F (DFn, DFd)	P value		ANOVA table	SS	DF	MS	F (DFn, DFd)	P value
																		Time x Column Factor	1378111111	2	689055556	F (1.087, 4.348) = 0.1208	P=0.7646		Time x Column Factor	462192111111	2	231096055556	F (1.026, 4.104) = 11.71	P=0.0254
																		Time	115625444444	2	57812722222	F (1.087, 4.348) = 10.14	P=0.0288		Time	17552214333333	2	8776107166667	F (1.026, 4.104) = 444.7	P<0.0001
																		Column Factor	1662722222	1	1662722222	F (1, 4) = 0.3650	P=0.5783		Column Factor	122842722222	1	122842722222	F (1, 4) = 6.245	P=0.0668
																		Subject	18219555556	4	4554888889	F (4, 8) = 0.7986	P=0.5585		Subject	78682444444	4	19670611111	F (4, 8) = 0.9968	P=0.4623
																		Residual	45627777778	8	5703472222				Residual	157864888889	8	19733111111
																		Difference between column means							Difference between column means
																		Mean of No CAR	618333						Mean of No CAR+IL-2	1377444
																		Mean of Control CAR	599111						Mean of Control CAR+IL-2	1212222
																		Difference between means	19222						Difference between means	165222
																		SE of difference	31815						SE of difference	66115
																		95% CI of difference	-69111 to 107555						95% CI of difference	-18344 to 348788
																		Data summary							Data summary
																		Number of columns (Column Factor)	2						Number of columns (Column Factor)	2
																		Number of rows (Time)	3						Number of rows (Time)	3
																		Number of subjects (Subject)	6						Number of subjects (Subject)	6
																		Number of missing values	0						Number of missing values	0
																		Control CAR & FUS CAR							Control CAR+IL-2 & FUS CAR+IL-2
																		Source of Variation	% of total variation	P value	P value summary	Significant?	Geisser-Greenhouse's epsilon		Source of Variation	% of total variation	P value	P value summary	Significant?	Geisser-Greenhouse's epsilon
																		Time x Column Factor	0.8175	0.6442	ns	No	0.6057		Time x Column Factor	0.04719	0.3208	ns	No	0.6627
																		Time	72.05	0.0032	**	Yes	0.6057		Time	99.47	<0.0001	****	Yes	0.6627
																		Column Factor	1.249	0.5987	ns	No			Column Factor	0.0929	0.2842	ns	No
																		Subject	15.34	0.0927	ns	No			Subject	0.2434	0.0672	ns	No
																		ANOVA table	SS	DF	MS	F (DFn, DFd)	P value		ANOVA table	SS	DF	MS	F (DFn, DFd)	P value
																		Time x Column Factor	919000000	2	459500000	F (1.211, 4.845) = 0.3102	P=0.6442		Time x Column Factor	5791000000	2	2895500000	F (1.325, 5.301) = 1.310	P=0.3208
																		Time	81001444444	2	40500722222	F (1.211, 4.845) = 27.34	P=0.0032		Time	12207702111111	2	6103851055556	F (1.325, 5.301) = 2761	P<0.0001
																		Column Factor	1404500000	1	1404500000	F (1, 4) = 0.3257	P=0.5987		Column Factor	11400500000	1	11400500000	F (1, 4) = 1.527	P=0.2842
																		Subject	17247111111	4	4311777778	F (4, 8) = 2.911	P=0.0927		Subject	29871777778	4	7467944444	F (4, 8) = 3.378	P=0.0672
																		Residual	11849555556	8	1481194444				Residual	17683555556	8	2210444444
																		Difference between column means							Difference between column means
																		Mean of Control CAR	599111						Mean of Control CAR+IL-2	1212222
																		Mean of FUS CAR	581444						Mean of FUS CAR+IL-2	1161889
																		Difference between means	17667						Difference between means	50333
																		SE of difference	30954						SE of difference	40737
																		95% CI of difference	-68276 to 103610						95% CI of difference	-62772 to 163439
																		Data summary							Data summary
																		Number of columns (Column Factor)	2						Number of columns (Column Factor)	2
																		Number of rows (Time)	3						Number of rows (Time)	3
																		Number of subjects (Subject)	6						Number of subjects (Subject)	6
																		Number of missing values	0						Number of missing values	0
																		Control CAR & EWS CAR							Control CAR+IL-2 & EWS CAR+IL-2
																		Source of Variation	% of total variation	P value	P value summary	Significant?	Geisser-Greenhouse's epsilon		Source of Variation	% of total variation	P value	P value summary	Significant?	Geisser-Greenhouse's epsilon
																		Time x Column Factor	8.883	0.052	ns	No	0.7887		Time x Column Factor	0.381	0.0428	*	Yes	0.5355
																		Time	63.99	0.0004	***	Yes	0.7887		Time	98.52	<0.0001	****	Yes	0.5355
																		Column Factor	14.12	0.0385	*	Yes			Column Factor	0.7131	0.0188	*	Yes
																		Subject	6.119	0.2269	ns	No			Subject	0.1955	0.179	ns	No
																		ANOVA table	SS	DF	MS	F (DFn, DFd)	P value		ANOVA table	SS	DF	MS	F (DFn, DFd)	P value
																		Time x Column Factor	8292111111	2	4146055556	F (1.577, 6.309) = 5.154	P=0.0520		Time x Column Factor	43895111111	2	21947555556	F (1.071, 4.284) = 8.017	P=0.0428
																		Time	59730111111	2	29865055556	F (1.577, 6.309) = 37.13	P=0.0004		Time	11350117333333	2	5675058666667	F (1.071, 4.284) = 2073	P<0.0001
																		Column Factor	13176055556	1	13176055556	F (1, 4) = 9.228	P=0.0385		Column Factor	82147555556	1	82147555556	F (1, 4) = 14.59	P=0.0188
																		Subject	5711555556	4	1427888889	F (4, 8) = 1.775	P=0.2269		Subject	22517777778	4	5629444444	F (4, 8) = 2.056	P=0.1790
																		Residual	6435111111	8	804388889				Residual	21902222222	8	2737777778
																		Difference between column means							Difference between column means
																		Mean of Control CAR	599111						Mean of Control CAR+IL-2	1212222
																		Mean of EWS CAR	545000						Mean of EWS CAR+IL-2	1077111
																		Difference between means	54111						Difference between means	135111
																		SE of difference	17813						SE of difference	35369
																		95% CI of difference	4654 to 103568						95% CI of difference	36910 to 233312
																		Data summary							Data summary
																		Number of columns (Column Factor)	2						Number of columns (Column Factor)	2
																		Number of rows (Time)	3						Number of rows (Time)	3
																		Number of subjects (Subject)	6						Number of subjects (Subject)	6
																		Number of missing values	0						Number of missing values	0
																		Control CAR & TAF15 CAR							Control CAR+IL-2 & TAF15 CAR+IL-2
																		Source of Variation	% of total variation	P value	P value summary	Significant?	Geisser-Greenhouse's epsilon		Source of Variation	% of total variation	P value	P value summary	Significant?	Geisser-Greenhouse's epsilon
																		Time x Column Factor	9.637	0.0033	**	Yes	0.6326		Time x Column Factor	3.371	0.0004	***	Yes	0.5454
																		Time	68.2	<0.0001	****	Yes	0.6326		Time	93.74	<0.0001	****	Yes	0.5454
																		Column Factor	19.24	0.0017	**	Yes			Column Factor	2.592	0.001	**	Yes
																		Subject	1.382	0.2218	ns	No			Subject	0.143	0.2046	ns	No
																		ANOVA table	SS	DF	MS	F (DFn, DFd)	P value		ANOVA table	SS	DF	MS	F (DFn, DFd)	P value
																		Time x Column Factor	33480111111	2	16740055556	F (1.265, 5.060) = 25.13	P=0.0033		Time x Column Factor	682861777778	2	341430888889	F (1.091, 4.363) = 89.42	P=0.0004
																		Time	236954111111	2	118477055556	F (1.265, 5.060) = 177.8	P<0.0001		Time	18989217333333	2	9494608666667	F (1.091, 4.363) = 2487	P<0.0001
																		Column Factor	66856055556	1	66856055556	F (1, 4) = 55.70	P=0.0017		Column Factor	524970888889	1	524970888889	F (1, 4) = 72.51	P=0.0010
																		Subject	4800888889	4	1200222222	F (4, 8) = 1.802	P=0.2218		Subject	28960444444	4	7240111111	F (4, 8) = 1.896	P=0.2046
																		Residual	5329777778	8	666222222				Residual	30547555556	8	3818444444
																		Difference between column means							Difference between column means
																		Mean of Control CAR	599111						Mean of Control CAR+IL-2	1212222
																		Mean of TAF15 CAR	721000						Mean of TAF15 CAR+IL-2	1553778
																		Difference between means	-121889						Difference between means	-341556
																		SE of difference	16331						SE of difference	40111
																		95% CI of difference	-167232 to -76546						95% CI of difference	-452922 to -230189
																		Data summary							Data summary
																		Number of columns (Column Factor)	2						Number of columns (Column Factor)	2
																		Number of rows (Time)	3						Number of rows (Time)	3
																		Number of subjects (Subject)	6						Number of subjects (Subject)	6
																		Number of missing values	0						Number of missing values	0
