# Supplementary material for: IDR-induced CAR condensation improves the cytotoxicity of CAR-Ts against low-antigen cancers
Source: Nat Chem Biol. 2025 Sep 29;22(3):379–91. doi: 10.1038/s41589-025-02031-x (PMC12825998; doi:10.1038/s41589-025-02031-x)
Supplement: Supplementary file 4 — Statistical source data. [file 41589_2025_2031_MOESM4_ESM.xlsx]

## Sheet: Fig2_c
Fig 2c	Nalm6-CD19 high	No CAR			Control CAR			FUS CAR			TAF15 CAR			EWS CAR				Nalm6-CD19 high	P value	Mean of Control CAR	Mean of FUS CAR	Difference	SE of difference	t ratio	df	q value
	0.3:1	6.81245	-12.0322	5.21975	22.0183	5.97506	6.23949	25.655	17.1452	20.5742	15.443	12.2312	13.9909	25.724	15.826	29.5647		0.3:1	0.200952	11.41	21.12	-9.714	5.852	1.66	2.83	0.202962
	1:1	-2.23356	-6.27387	8.50743	21.971	29.5373	35.9777	68.5847	63.7399	59.7326	36.204	35.9224	35.9791	63.2432	55.2147	67.7818		1:1	0.003544	29.16	64.02	-34.86	4.789	7.279	3.379	0.014318
	3:1	-14.0412	11.0437	2.99757	74.9243	73.841	58.7905	83.0517	88.5908	80.3206	74.9278	79.2487	72.2123	85.7893	88.6066	84.8833		3:1	0.086959	69.19	83.99	-14.8	5.747	2.576	2.834	0.117104
	10:1	-2.58631	6.43676	-3.85044	91.4684	93.0147	90.7708	95.6763	96.3797	93.7687	91.1715	93.0489	90.6962	96.8515	96.5546	96.5911		10:1	0.027336	91.75	95.27	-3.524	1.024	3.442	3.899	0.05522
																			P value	Mean of Control CAR	Mean of TAF15 CAR	Difference	SE of difference	t ratio	df	q value
																		0.3:1	0.688325	11.41	13.89	-2.477	5.385	0.4601	2.122	0.9231
																		1:1	0.231558	29.16	36.04	-6.873	4.049	1.698	2.002	0.716248
																		3:1	0.354578	69.19	75.46	-6.278	5.595	1.122	2.605	0.716248
																		10:1	0.913961	91.75	91.64	0.1125	0.9775	0.1151	3.975	0.9231
																			P value	Mean of Control CAR	Mean of EWS CAR	Difference	SE of difference	t ratio	df	q value
																		0.3:1	0.144994	11.41	23.7	-12.29	6.7	1.835	3.758	0.146444
																		1:1	0.003947	29.16	62.08	-32.92	5.467	6.022	3.963	0.015947
																		3:1	0.074341	69.19	86.43	-17.24	5.326	3.237	2.185	0.100113
																		10:1	0.016215	91.75	96.67	-4.914	0.6696	7.339	2.08	0.032755

## Sheet: Fig2_d
Fig 2d	Nalm6-CD19 low	No CAR			Control CAR			FUS CAR			TAF15 CAR			EWS CAR				Nalm6-CD19 low	P value	Mean of Control CAR	Mean of FUS CAR	Difference	SE of difference	t ratio	df	q value
	0.3:1	5.03688	-0.642173	-4.3947	21.9743	6.55902	-5.67649	33.6318	21.5682	19.9726	10.8432	3.39488	0.294772	20.5807	14.5816	9.35925		0.3:1	0.14865	7.619	25.06	-17.44	9.088	1.919	3.072	0.150137
	1:1	0.914607	14.3507	-15.2653	6.39034	-6.16505	12.4158	61.308	55.2436	59.4376	3.54269	-3.07094	13.9343	45.0881	37.7525	54.6975		1:1	0.005701	4.214	58.66	-54.45	5.759	9.454	2.424	0.011516
	3:1	-3.49837	-9.44357	12.9419	73.496	72.5318	65.6783	88.1376	90.1449	92.8952	76.3636	79.3829	82.4409	95.0514	94.2539	94.2536		3:1	0.005073	70.57	90.39	-19.82	2.821	7.027	3.143	0.011516
	10:1	7.59588	-9.69825	2.10238	95.7503	96.7838	97.432	98.5962	98.7754	99.2595	96.7166	96.6929	96.8887	99.2355	99.0076	99.0407		10:1	0.031503	96.66	98.88	-2.222	0.5283	4.206	2.638	0.042424
																			P value	Mean of Control CAR	Mean of TAF15 CAR	Difference	SE of difference	t ratio	df	q value
																		0.3:1	0.770903	7.619	4.844	2.775	8.59	0.323	2.598	0.949723
																		1:1	0.94032	4.214	4.802	-0.5883	7.379	0.07973	3.96	0.949723
																		3:1	0.048903	70.57	79.4	-8.827	3.022	2.921	3.616	0.19757
																		10:1	0.842734	96.66	96.77	-0.1107	0.4936	0.2244	2.063	0.949723
																			P value	Mean of Control CAR	Mean of EWS CAR	Difference	SE of difference	t ratio	df	q value
																		0.3:1	0.471735	7.619	14.84	-7.222	8.632	0.8366	2.64	0.476452
																		1:1	0.004963	4.214	45.85	-41.63	7.35	5.664	3.953	0.019684
																		3:1	0.009744	70.57	94.52	-23.95	2.475	9.676	2.047	0.019684
																		10:1	0.035663	96.66	99.09	-2.439	0.4948	4.929	2.084	0.048026

## Sheet: Fig2_e-2_i
Fig 2e	IFNγ	No CAR	Control CAR	FUS CAR	EWS CAR	TAF15 CAR	Nalm6-CD19 low		Table Analyzed	0612 IFNγ				Table Analyzed	0612 Granzyme A				Table Analyzed	0612 Granzyme B				Table Analyzed	0612 Perforin				Table Analyzed	0612 sFasL
		1.02	7.19	10.95	101.31	21.04	0.64
		5.69	4.79	16.43	79.09	23.2	0.64		Column C	FUS CAR	EWS CAR	TAF15 CAR		Column C	FUS CAR	EWS CAR	TAF15 CAR		Column C	FUS CAR	EWS CAR	TAF15 CAR		Column C	FUS CAR	EWS CAR	TAF15 CAR		Column C	FUS CAR	EWS CAR	TAF15 CAR
		1.67	5.43	15.85	104.27	21.13	0.64		vs.	vs.	vs.	vs.		vs.	vs.	vs.	vs.		vs.	vs.	vs.	vs.		vs.	vs.	vs.	vs.		vs.	vs.	vs.	vs.
									Column B	Control CAR	Control CAR	Control CAR		Column B	Control CAR	Control CAR	Control CAR		Column B	Control CAR	Control CAR	Control CAR		Column B	Control CAR	Control CAR	Control CAR		Column B	Control CAR	Control CAR	Control CAR
Fig2 f	Granzyme A	162.95	652.28	1510.81	3031.62	2126.45	9.76
		294.67	854.07	1621.73	2595.78	1601.4	12.96		Unpaired t test with Welch's correction					Unpaired t test with Welch's correction					Unpaired t test with Welch's correction					Unpaired t test with Welch's correction					Unpaired t test with Welch's correction
		191.27	735.74	1654.38	2522.48	2523.6	7.92		P value	0.0252	0.0075	<0.0001		P value	0.0005	0.0029	0.0327		P value	0.0099	0.0014	<0.0001		P value	0.0025	<0.0001	0.0005		P value	0.0001	<0.0001	0.7495
									P value summary	*	**	****		P value summary	***	**	*		P value summary	**	**	****		P value summary	**	****	***		P value summary	***	****	ns
Fig 2g	Granzyme B	28.55	187.84	424.1	1485.75	613.62	21.28		Significantly different (P < 0.05)?	Yes	Yes	Yes		Significantly different (P < 0.05)?	Yes	Yes	Yes		Significantly different (P < 0.05)?	Yes	Yes	Yes		Significantly different (P < 0.05)?	Yes	Yes	Yes		Significantly different (P < 0.05)?	Yes	Yes	No
		53.93	179.07	578.49	1281.73	575.42	21.28		One- or two-tailed P value?	Two-tailed	Two-tailed	Two-tailed		One- or two-tailed P value?	Two-tailed	Two-tailed	Two-tailed		One- or two-tailed P value?	Two-tailed	Two-tailed	Two-tailed		One- or two-tailed P value?	Two-tailed	Two-tailed	Two-tailed		One- or two-tailed P value?	Two-tailed	Two-tailed	Two-tailed
		21.28	133.15	494	1339.1	596.58	21.28		Welch-corrected t, df	t=4.577, df=2.662	t=11.17, df=2.033	t=15.89, df=3.999		Welch-corrected t, df	t=11.64, df=3.690	t=11.63, df=2.533	t=4.888, df=2.192		Welch-corrected t, df	t=6.957, df=2.566	t=19.06, df=2.310	t=21.17, df=3.439		Welch-corrected t, df	t=9.327, df=3.039	t=27.24, df=3.494	t=13.32, df=3.329		Welch-corrected t, df	t=17.19, df=3.742	t=28.11, df=3.359	t=0.3421, df=4
Fig 2h	Perforin	51.21	56.64	131.83	263.97	123.64	1.75		How big is the difference?					How big is the difference?					How big is the difference?					How big is the difference?					How big is the difference?
		79.55	69.17	159.79	272.24	129.9	1.75		Mean of column B	5.803	5.803	5.803		Mean of column B	747.4	747.4	747.4		Mean of column B	166.7	166.7	166.7		Mean of column B	60.46	60.46	60.46		Mean of column B	12.45	12.45	12.45
		50.24	55.57	150.93	286.3	132.76	1.75		Mean of column C	14.41	94.89	21.79		Mean of column C	1596	2717	2084		Mean of column C	498.9	1369	595.2		Mean of column C	147.5	274.2	128.8		Mean of column C	38.04	60.32	12.01
									Difference between means (C - B) ± SEM	8.607 ± 1.880	89.09 ± 7.978	15.99 ± 1.006		Difference between means (C - B) ± SEM	848.3 ± 72.90	1969 ± 169.4	1336 ± 273.4		Difference between means (C - B) ± SEM	332.2 ± 47.75	1202 ± 63.07	428.5 ± 20.24		Difference between means (C - B) ± SEM	87.06 ± 9.334	213.7 ± 7.845	68.31 ± 5.130		Difference between means (C - B) ± SEM	25.59 ± 1.488	47.88 ± 1.703	-0.4367 ± 1.277
Fig 2i	sFasL	3.06	11.95	36.48	62.62	11.55	0.29		95% confidence interval	2.170 to 15.04	55.28 to 122.9	13.19 to 18.78		95% confidence interval	639.0 to 1058	1369 to 2569	253.4 to 2420		95% confidence interval	164.6 to 499.8	962.9 to 1441	368.5 to 488.5		95% confidence interval	57.57 to 116.5	190.6 to 236.8	52.86 to 83.75		95% confidence interval	21.35 to 29.84	42.77 to 52.98	-3.981 to 3.108
		4.2	14.2	40.36	57.66	13.75	0.29		R squared (eta squared)	0.8872	0.984	0.9844		R squared (eta squared)	0.9735	0.9816	0.916		R squared (eta squared)	0.9497	0.9937	0.9924		R squared (eta squared)	0.9662	0.9953	0.9816		R squared (eta squared)	0.9875	0.9958	0.02842
		2.14	11.19	37.28	60.69	10.73	0.38
									F test to compare variances					F test to compare variances					F test to compare variances					F test to compare variances					F test to compare variances
									F, DFn, Dfd	5.868, 2, 2	122.6, 2, 2	1.034, 2, 2		F, DFn, Dfd	1.815, 2, 2	7.369, 2, 2	20.81, 2, 2		F, DFn, Dfd	6.928, 2, 2	12.83, 2, 2	2.356, 2, 2		F, DFn, Dfd	3.571, 2, 2	2.229, 2, 2	2.628, 2, 2		F, DFn, Dfd	1.713, 2, 2	2.551, 2, 2	1.005, 2, 2
									P value	0.2912	0.0162	0.9831		P value	0.7104	0.239	0.0917		P value	0.2523	0.1446	0.596		P value	0.4376	0.6194	0.5512		P value	0.7372	0.5631	0.9977
									P value summary	ns	*	ns		P value summary	ns	ns	ns		P value summary	ns	ns	ns		P value summary	ns	ns	ns		P value summary	ns	ns	ns
									Significantly different (P < 0.05)?	No	Yes	No		Significantly different (P < 0.05)?	No	No	No		Significantly different (P < 0.05)?	No	No	No		Significantly different (P < 0.05)?	No	No	No		Significantly different (P < 0.05)?	No	No	No
									Data analyzed					Data analyzed					Data analyzed					Data analyzed					Data analyzed
									Sample size, column B	3	3	3		Sample size, column B	3	3	3		Sample size, column B	3	3	3		Sample size, column B	3	3	3		Sample size, column B	3	3	3
									Sample size, column C	3	3	3		Sample size, column C	3	3	3		Sample size, column C	3	3	3		Sample size, column C	3	3	3		Sample size, column C	3	3	3

## Sheet: Fig2_l
Fig 2l	Days post CAR-T treatment(d)	PBS (n=6)						Control CAR (n=6)						FUS CAR (n=6)						EWS CAR (n=6)							Multipile Unpaired T tests	Discovery?	P value	Mean of Control CAR	Mean of EWS CAR	Difference	SE of difference	t ratio				Table Analyzed
	-1	34350000	20490000	14640000	18050000	22560000	10350000	19750000	17380000	9833000	12240000	18780000	19690000	20090000	24000000	21780000	19370000	12780000	19130000	88670000	14560000	11880000	15690000	12220000	14640000		-1	No	0.869473	15423833	15033833	390000	2312999	0.1686	9.971	0.878167		FUS CAR vs Control CAR
	2	225000000	133500000	152500000	198200000	228600000	129400000	126800000	166400000	96790000	82530000	163300000	172500000	107300000	73770000	189500000	127900000	94720000	142400000	69510000	120600000	134600000	123800000	74810000	161600000		2	No	0.360649	134720000	114153333	20566667	21461415	0.9583	9.934	0.541288		Two-way ANOVA	Ordinary
	4	1725000000	1164000000	1537000000	715200000	1311000000	674700000	256300000	416100000	171200000	234500000	103700000	539200000	271100000	224400000	247900000	310300000	291500000	88930000	177200000	259800000	107600000	37260000	112100000	178400000		4	No	0.093513	286833333	145393333	141440000	73120527	1.934	7.138	0.47224		Alpha	0.05
	7	10320000000	14710000000	13730000000	15220000000	20190000000	7751000000	72120000	65880000	64770000	130100000	79410000	123800000	72460000	293100000	117600000	16690000	34880000	18760000	46190000	30170000	10780000	40170000	9213000	47310000		7	No	0.003	89346667	30638833	58707833	13978946	4.2	7.997	0.0303
	10	11290000000	29550000000	19170000000	26890000000	23610000000	23150000000	63110000	16190000	31240000	38530000	12860000	233400000	38370000	179300000	19770000	21830000	8849000	44230000	89470000	17370000	6984000	10380000	2685000	18710000		10	No	0.298023	65888333	24266500	41621833	36781338	1.132	6.465	0.541288		Source of Variation	% of total variation	P value	P value summary	Significant?
	14							147700000	5333000	3545000	71250000	4034000	21100000	158500000	2865000	2726000	4331000	967700	78580000	4181000	39860000	169100000	20080000	2370000	462200000		14	No	0.37515	42160333	116298500	-74138167	77420090	0.9576	6.015	0.541288		Interaction	21.72	<0.0001	****	Yes
	21							525100000	8867000	4562000	318300000	4345000	2836000	94220000	2155000	10120000	3676000	15540000	19410000	5158000	189800000	1299000000	125500000	3504000	33170000		21	No	0.578155	144001667	276022000	-132020333	226269598	0.5835	6.896	0.72992		Row Factor	20.85	0.0001	***	Yes
	28							5920000	1776000	3859000	315500000	5556000	2720000	3655000	3591000	41180000	1107000	4489000	1677000	14120000	585200000	2084000000	3172000000	34970000	10570000		28	No	0.150569	55888500	983476667	-927588167	548518167	1.691	5.09	0.506915		Column Factor	3.065	0.0195	*	Yes
	35							1823000000	32250000	8379000	555700000	9353000	3248000	2685000	1646000	5274000	1695000	13680000	3817000	23510000	2073000000	4784000000	382000000	18770000	595900000		35	No	0.305722	405321667	1312863333	-907541667	816330732	1.112	6.492	0.541288
	42							9332000000	14870000000	300200000	8570000000	93820000	2066000	2613000	3265000	8447000	1815000	20260000	5310000	108000000	7558000000	12760000000	3239000000	66760000	1074000000		42	No	0.682444	5528014333	4134293333	1393721000	3303738738	0.4219	9.571	0.765854		ANOVA table	SS	DF	MS	F (DFn, DFd)	P value
																																						Interaction	8.061e+19	9	8.957e+18	F (9, 100) = 4.440	P<0.0001
																																						Row Factor	7.737e+19	9	8.597e+18	F (9, 100) = 4.262	P=0.0001
																																						Column Factor	1.137e+19	1	1.137e+19	F (1, 100) = 5.638	P=0.0195
																																						Residual	2.017e+20	100	2.017e+18
																																						Difference between column means
																																						Mean of Control CAR	676759867
																																						Mean of FUS CAR	61079262
																																						Difference between means	615680605
																																						SE of difference	259303180
																																						95% CI of difference	101230481 to 1130130729
																																						Data summary
																																						Number of columns (Column Factor)	2
																																						Number of rows (Row Factor)	10
																																						Number of values	120
																																						EWS CAR vs Control CAR
																																						Source of Variation	% of total variation	P value	P value summary	Significant?
																																						Interaction	1.815	0.9592	ns	No
																																						Row Factor	38.93	<0.0001	****	Yes
																																						Column Factor	0.007345	0.9116	ns	No
																																						ANOVA table	SS	DF	MS	F (DFn, DFd)	P value
																																						Interaction	1.098e+19	9	1.22e+18	F (9, 100) = 0.3404	P=0.9592
																																						Row Factor	2.355e+20	9	2.616e+19	F (9, 100) = 7.300	P<0.0001
																																						Column Factor	4.443e+16	1	4.443e+16	F (1, 100) = 0.01240	P=0.9116
																																						Residual	3.584e+20	100	3.584e+18
																																						Difference between column means
																																						Mean of Control CAR	676759867
																																						Mean of EWS CAR	715243967
																																						Difference between means	-38484100
																																						SE of difference	345637242
																																						95% CI of difference	-724218544 to 647250344
																																						Data summary
																																						Number of columns (Column Factor)	2
																																						Number of rows (Row Factor)	10
																																						Number of values	120

## Sheet: Fig2_n-2_q
Fig 2n	d43 T cell	Control CAR	FUS CAR	EWS CAR		Table Analyzed	d43 T cell+PValue			Table Analyzed	d43 CD8+Pvalue			Table Analyzed	d43 intra markers GranzymeB			Fig 2q		Control CAR						FUS CAR						EWS CAR								P value	Mean of Control CAR	Mean of FUS CAR	Difference	SE of difference	t ratio	df	q value
		54.3	17.9	62.5															LAG3	2089	1986	3230	2358	2957	2519	1020	2358	1687	1713	2127	2091	1356	1414	1619	1797	2079	1776		LAG3	0.032318	2523	1833	690.5	277.9	2.484	9.992	0.048962
		60.1	53.9	58.6		Column B	FUS CAR	EWS CAR		Column B	FUS CAR	EWS CAR		Column B	FUS CAR	EWS CAR			PD1	7883	10040	10210	9978	11685	8325	8258	7732	8467	6818	7854	8194	6417	7007	8240	9227	7793	7746		PD1	0.022945	9687	7887	1800	614.3	2.93	6.754	0.048962
		53.2	54.1	57		vs.	vs.	vs.		vs.	vs.	vs.		vs.	vs.	vs.			TIM3	1800	1864	2263	1989	2252	1925	2034	2176	2106	2180	2335	2259	1519	1629	1777	1603	1754	2161		TIM3	0.109212	2016	2182	-166.2	91.75	1.811	7.69	0.110304
		53.2	29.1	57.5		Column A	Control CAR	Control CAR		Column A	Control CAR	Control CAR		Column A	Control CAR	Control CAR
		44.5	55.1	62.6																																				P value	Mean of Control CAR	Mean of EWS CAR	Difference	SE of difference	t ratio	df	q value
		71.1	43.7	46.6		Unpaired t test with Welch's correction				Unpaired t test with Welch's correction				Unpaired t test with Welch's correction																									LAG3	0.006057	2523	1674	849.7	227.6	3.734	7.776	0.018352
						P value	0.0968	0.7551		P value	0.0619	0.2998		P value	0.2043	0.0974																							PD1	0.020133	9687	7738	1949	691.3	2.819	8.98	0.030502
Fig 2o	d43 CD8+T cell	Control CAR	FUS CAR	EWS CAR		P value summary	ns	ns		P value summary	ns	ns		P value summary	ns	ns																							TIM3	0.049922	2016	1741	275	123	2.235	9.81	0.050421
		12.9	9.15	13.7		Significantly different (P < 0.05)?	No	No		Significantly different (P < 0.05)?	No	No		Significantly different (P < 0.05)?	No	No
		9.26	29.7	11.6		One- or two-tailed P value?	Two-tailed	Two-tailed		One- or two-tailed P value?	Two-tailed	Two-tailed		One- or two-tailed P value?	Two-tailed	Two-tailed
		17.4	15.7	14.3		Welch-corrected t, df	t=1.882, df=7.955	t=0.3221, df=8.646		Welch-corrected t, df	t=2.274, df=6.200	t=1.099, df=9.110		Welch-corrected t, df	t=1.404, df=6.809	t=1.832, df=9.812
		13.2	24.8	8.7
		12.7	27.7	11.6		How big is the difference?				How big is the difference?				How big is the difference?
		15.2	19.7	11.7		Mean of column A	56.07	56.07		Mean of column A	13.44	13.44		Mean of column A	1996	1996
						Mean of column B	42.3	57.47		Mean of column B	21.13	11.93		Mean of column B	2407	1715
Fig 2p	d43 GranzymeB	Control CAR	FUS CAR	EWS CAR		Difference between means (B - A) ± SEM	-13.77 ± 7.314	1.400 ± 4.347		Difference between means (B - A) ± SEM	7.682 ± 3.378	-1.510 ± 1.374		Difference between means (B - A) ± SEM	410.2 ± 292.2	-281.8 ± 153.8
		1868	1454	1599		95% confidence interval	-30.65 to 3.116	-8.495 to 11.30		95% confidence interval	-0.5193 to 15.88	-4.612 to 1.592		95% confidence interval	-284.7 to 1105	-625.4 to 61.77
		1619	2740	1575		R squared (eta squared)	0.3081	0.01185		R squared (eta squared)	0.4548	0.1171		R squared (eta squared)	0.2244	0.255
		2451	1726	2161
		1855	2732	1514		F test to compare variances				F test to compare variances				F test to compare variances
		2094	3112	1848		F, DFn, Dfd	3.057, 5, 5	2.310, 5, 5		F, DFn, Dfd	8.214, 5, 5	1.910, 5, 5		F, DFn, Dfd	5.339, 5, 5	1.322, 5, 5
		2091	2675	1590		P value	0.2455	0.3795		P value	0.0374	0.4948		P value	0.0898	0.767
						P value summary	ns	ns		P value summary	*	ns		P value summary	ns	ns
						Significantly different (P < 0.05)?	No	No		Significantly different (P < 0.05)?	Yes	No		Significantly different (P < 0.05)?	No	No
						Data analyzed				Data analyzed				Data analyzed
						Sample size, column A	6	6		Sample size, column A	6	6		Sample size, column A	6	6
						Sample size, column B	6	6		Sample size, column B	6	6		Sample size, column B	6	6
