# Supplementary material for: IDR-induced CAR condensation improves the cytotoxicity of CAR-Ts against low-antigen cancers
Source: Nat Chem Biol. 2025 Sep 29;22(3):379–91. doi: 10.1038/s41589-025-02031-x (PMC12825998; doi:10.1038/s41589-025-02031-x)
Supplement: Supplementary file 6 — Statistical source data. [file 41589_2025_2031_MOESM6_ESM.xlsx]

## Sheet: Fig3_e-3_f
Fig 3e	HER2 CAR-K-HC3	No CAR			Control CAR			FUS CAR			EWS CAR			TAF15 CAR				0613 HER2 CAR-K-HC3	P value	Mean of Control CAR	Mean of FUS CAR	Difference	SE of difference	t ratio	df	q value
	0.3:1	-3.20024	-9.89938	-30.5473	-7.29057	-21.0516	-26.5019	19.6609	18.0043	14.5897	6.61453	-11.1305	-19.2434	62.3812	43.7989	56.5762		0.3:1	0.019253	-18.28	17.42	-35.7	5.908	6.043	2.272	0.038892
	1:1	-3.86471	-17.9321	-13.7987	15.9631	-0.0136365	-1.36235	93.4569	93.4941	93.3234	20.7536	-1.88278	4.5471	95.0027	92.4542	92.3915		1:1	0.003921	4.862	93.42	-88.56	5.564	15.92	2	0.015842
	3:1	-3.9787	-11.2371	-22.91	96.674	95.3912	94.0247	98.5173	98.4328	97.5548	87.2156	84.9503	77.5562	98.017	98.2087	98.1789		3:1	0.051614	95.36	98.17	-2.805	0.8245	3.402	2.631	0.069506
	10:1	28.2697	4.47063	-1.05974	99.2675	99.0255	98.2973	99.7497	99.5666	99.5412	97.9424	97.7045	97.744	99.5168	99.5468	99.5057		10:1	0.115829	98.86	99.62	-0.7557	0.2989	2.529	2.202	0.116987
																		0613 HER2 CAR-K-HC3	P value	Mean of Control CAR	Mean of EWS CAR	Difference	SE of difference	t ratio	df	q value
																		0.3:1	0.342875	-18.28	-7.92	-10.36	9.538	1.086	3.706	0.461739
																		1:1	0.753658	4.862	7.806	-2.944	8.736	0.337	3.863	0.761195
																		3:1	0.045566	95.36	83.24	12.12	3.015	4.021	2.274	0.120358
																		10:1	0.059583	98.86	97.8	1.066	0.3007	3.546	2.254	0.120358
																		0613 HER2 CAR-K-HC3	P value	Mean of Control CAR	Mean of TAF15 CAR	Difference	SE of difference	t ratio	df	q value
																		0.3:1	0.000797	-18.28	54.25	-72.53	7.925	9.153	3.993	0.00161
																		1:1	0.0033	4.862	93.28	-88.42	5.63	15.7	2.096	0.003333
																		3:1	0.067587	95.36	98.13	-2.772	0.7672	3.612	2.024	0.045509
																		10:1	0.151801	98.86	99.52	-0.6597	0.2918	2.26	2.007	0.07666
Fig 3f	HER2-K-LC13	No CAR			Control CAR			FUS CAR			EWS CAR			TAF15 CAR				0613 HER2-K-LC13	P value	Mean of Control CAR	Mean of FUS CAR	Difference	SE of difference	t ratio	df	q value
	0.3:1	-13.129	-11.9792	-14.2789	-18.5762	-21.5631	-15.5893	-11.5112	-11.3246	-19.5493	-1.92048	4.44423	-8.28518	12.0795	22.668	1.49102		0.3:1	0.250363	-18.58	-14.13	-4.448	3.213	1.384	3.391	0.252867
	1:1	4.94521	7.3658	-20.4408	-22.4927	-20.6497	-38.4506	11.5377	5.3279	-0.881913	-4.2949	-9.28375	-14.2726	33.6926	33.5007	14.6395		1:1	0.012504	-27.2	5.328	-32.53	6.693	4.86	3.385	0.025258
	3:1	-2.43179	-27.8177	3.88402	-5.47708	-20.7285	-3.87687	42.6297	44.2513	40.5935	11.706	-1.60447	2.1468	70.3133	63.0106	66.0508		3:1	0.008338	-10.03	42.49	-52.52	5.474	9.595	2.155	0.025258
	10:1	30.2354	19.093	12.2748	68.53	59.1115	58.3174	71.5834	67.2763	64.1137	55.1763	52.5202	46.6684	86.6447	84.6419	82.0684		10:1	0.232894	61.99	67.66	-5.672	3.93	1.443	3.465	0.252867
																		0613 HER2-K-LC13	P value	Mean of Control CAR	Mean of EWS CAR	Difference	SE of difference	t ratio	df	q value
																		0.3:1	0.029074	-18.58	-1.92	-16.66	4.059	4.103	2.84	0.090954
																		1:1	0.067207	-27.2	-9.284	-17.91	6.343	2.824	2.973	0.090954
																		3:1	0.108011	-10.03	4.083	-14.11	6.674	2.114	3.68	0.109092
																		10:1	0.06754	61.99	51.45	10.53	4.132	2.549	3.746	0.090954
																		0613 HER2-K-LC13	P value	Mean of Control CAR	Mean of TAF15 CAR	Difference	SE of difference	t ratio	df	q value
																		0.3:1	0.029935	-18.58	12.08	-30.66	6.352	4.826	2.316	0.015117
																		1:1	0.003146	-27.2	27.28	-54.48	8.478	6.426	3.951	0.003177
																		3:1	0.001833	-10.03	66.46	-76.49	5.773	13.25	2.607	0.003177
																		10:1	0.01152	61.99	84.45	-22.47	3.537	6.351	2.635	0.007756
Fig 3g	SKOV3	No CAR			Control CAR			FUS CAR			EWS CAR			TAF15 CAR				SKOV3	P value	Mean of Control CAR	Mean of FUS CAR	Difference	SE of difference	t ratio	df	q value
	0.3:1	-30.2576	-15.3088	9.89463	-3.35156	0.287488	16.5391	6.07896	11.1526	11.264	-12.4755	-18.0142	-19.1012	11.0879	11.1127	16.704		0.3:1	0.503172	4.492	9.499	-5.007	6.349	0.7886	2.311	0.127051
	1:1	7.1332	3.04076	3.09308	55.1747	52.1172	58.6137	75.1065	73.3313	76.6354	43.0612	37.538	41.1644	77.2905	75.2676	75.2071		1:1	0.002682	55.3	75.02	-19.72	2.105	9.368	2.97	0.001354
	3:1	7.69025	3.3642	4.393	88.8077	89.5338	89.5497	98.826	98.369	98.6566	85.9586	84.0637	83.294	99.1098	99.2151	99.031		3:1	4.6e-05	89.3	98.62	-9.32	0.2787	33.44	3.092	4.7e-05
	10:1	17.8675	16.7239	17.0581	99.4093	99.1344	99.2662	99.8956	99.9833	99.9941	99.3349	99.207	99.4314	99.9739	99.9342	99.9164		10:1	0.00657	99.27	99.96	-0.6877	0.08529	8.063	2.602	0.002212
																		SKOV3	P value	Mean of Control CAR	Mean of EWS CAR	Difference	SE of difference	t ratio	df	q value
																		0.3:1	0.062913	4.492	-16.53	21.02	6.45	3.259	2.445	0.084723
																		1:1	0.004317	55.3	40.59	14.71	2.479	5.935	3.917	0.017441
																		3:1	0.018325	89.3	84.44	4.858	0.8287	5.863	2.379	0.037016
																		10:1	0.624729	99.27	99.32	-0.05445	0.1026	0.5307	3.85	0.630977
																		SKOV3	P value	Mean of Control CAR	Mean of TAF15 CAR	Difference	SE of difference	t ratio	df	q value
																		0.3:1	0.298215	4.492	12.97	-8.477	6.394	1.326	2.37	0.150598
																		1:1	0.003963	55.3	75.92	-20.62	1.997	10.32	2.523	0.004002
																		3:1	0.000369	89.3	99.12	-9.822	0.2505	39.21	2.189	0.000745
																		10:1	0.010959	99.27	99.94	-0.6715	0.08119	8.271	2.183	0.007379
Fig 3h	HT29	No CAR			Control CAR			FUS CAR			EWS CAR			TAF15 CAR				HT29	P value	Mean of Control CAR	Mean of FUS CAR	Difference	SE of difference	t ratio	df	q value
	1:1	-7.54119	1.63973	9.84852	-16.7239	-28.2489	-15.6488	9.78231	2.41569	-0.657819	-10.5031	-15.099	-11.152	-10.245	-23.2094	-5.76992		1:1	0.010642	-20.21	3.847	-24.05	5.085	4.73	3.751	0.017206
	3:1	16.8258	-2.91214	-30.2655	34.5165	19.9245	12.3614	72.3568	71.6419	69.0074	12.1494	10.0553	17.2406	64.7924	65.4782	56.8415		3:1	0.015531	22.27	71	-48.73	6.581	7.405	2.098	0.017206
	10:1	32.3418	24.0001	22.3453	82.0524	76.2808	71.7362	98.8532	99.4323	98.8454	78.8112	77.8013	79.5514	97.3519	98.7769	99.2827		10:1	0.017036	76.69	99.04	-22.35	2.991	7.473	2.017	0.017206
																		HT29	P value	Mean of Control CAR	Mean of EWS CAR	Difference	SE of difference	t ratio	df	q value
																		1:1	0.178215	-20.21	-12.25	-7.956	4.281	1.858	2.499	0.445433
																		3:1	0.294015	22.27	13.15	9.119	6.843	1.333	2.426	0.445433
																		10:1	0.568048	76.69	78.72	-2.032	3.028	0.6709	2.115	0.573728
																		HT29	P value	Mean of Control CAR	Mean of TAF15 CAR	Difference	SE of difference	t ratio	df	q value
																		1:1	0.344516	-20.21	-13.07	-7.132	6.604	1.08	3.757	0.347961
																		3:1	0.014287	22.27	62.37	-40.1	7.068	5.674	2.704	0.023526
																		10:1	0.015529	76.69	98.47	-21.78	3.04	7.164	2.15	0.023526

## Sheet: Fig3_i-3_m
Fig 3i	IFNγ	No CAR	Control CAR	FUS CAR	EWS CAR	TAF15 CAR	HT29		Table Analyzed	HER2 CAR IFN
		7.76	59.88	79.19	130.67	130.24	2.68
		3.09	54.36	83.17	130.48	124.9	2.68		Column C	FUS CAR	EWS CAR	TAF15 CAR
		5.11	68.99	87	142.68	123.61	2.68		vs.	vs.	vs.	vs.
									Column B	Control CAR	Control CAR	Control CAR
									Unpaired t test with Welch's correction
									P value	0.0192	0.0002	0.001
									P value summary	*	***	**
									Significantly different (P < 0.05)?	Yes	Yes	Yes
									One- or two-tailed P value?	Two-tailed	Two-tailed	Two-tailed
									Welch-corrected t, df	t=4.569, df=3.037	t=12.52, df=3.988	t=13.80, df=2.861
									How big is the difference?
									Mean of column B	61.08	61.08	61.08
									Mean of column C	83.12	134.6	126.3
									Difference between means (C - B) ± SEM	22.04 ± 4.825	73.53 ± 5.872	65.17 ± 4.724
									95% confidence interval	6.793 to 37.29	57.21 to 89.86	49.72 to 80.63
									R squared (eta squared)	0.873	0.9752	0.9852
									F test to compare variances
									F, DFn, Dfd	3.579, 2, 2	1.117, 2, 2	4.418, 2, 2
									P value	0.4368	0.9446	0.3692
									P value summary	ns	ns	ns
									Significantly different (P < 0.05)?	No	No	No
									Data analyzed
									Sample size, column B	3	3	3
									Sample size, column C	3	3	3
Fig 3j	Granzyme A-	No CAR	Control CAR	FUS CAR	EWS CAR	TAF15 CAR	HT29		Table Analyzed	HER2 CAR Granzyme A
		295.83	1812.84	2990.16	3169.79	3713.38	0.57
		333.46	2023.4	2852.39	3092.6	3416.58	0.57		Column C	FUS CAR	EWS CAR	TAF15 CAR
		356.01	2582.58	4838.44	3845.31	5695.88	0.57		vs.	vs.	vs.	vs.
									Column B	Control CAR	Control CAR	Control CAR
									Unpaired t test with Welch's correction
									P value	0.1456	0.0207	0.0847
									P value summary	ns	*	ns
									Significantly different (P < 0.05)?	No	Yes	No
									One- or two-tailed P value?	Two-tailed	Two-tailed	Two-tailed
									Welch-corrected t, df	t=2.089, df=2.506	t=3.709, df=3.994	t=2.842, df=2.408
									How big is the difference?
									Mean of column B	2140	2140	2140
									Mean of column C	3560	3369	4275
									Difference between means (C - B) ± SEM	1421 ± 680.2	1230 ± 331.5	2136 ± 751.4
									95% confidence interval	-1007 to 3848	308.6 to 2151	-625.3 to 4897
									R squared (eta squared)	0.6351	0.775	0.7704
									F test to compare variances
									F, DFn, Dfd	7.772, 2, 2	1.084, 2, 2	9.703, 2, 2
									P value	0.228	0.9599	0.1869
									P value summary	ns	ns	ns
									Significantly different (P < 0.05)?	No	No	No
									Data analyzed
									Sample size, column B	3	3	3
									Sample size, column C	3	3	3
Fig 3k	GranzymeB	No CAR	Control CAR	FUS CAR	EWS CAR	TAF15 CAR	HT29		Table Analyzed	HER2 CAR Granzyme B
		257.82	2918.95	5207.3	5772.54	6820.29	1.27
		251.38	2922.74	4937.54	5982.19	7449.24	1.27		Column C	FUS CAR	EWS CAR	TAF15 CAR
		258.3	5990.55	7372.12	7936.18	10443.2	2.69		vs.	vs.	vs.	vs.
									Column B	Control CAR	Control CAR	Control CAR
									Unpaired t test with Welch's correction
									P value	0.2184	0.1107	0.0476
									P value summary	ns	ns	*
									Significantly different (P < 0.05)?	No	No	Yes
									One- or two-tailed P value?	Two-tailed	Two-tailed	Two-tailed
									Welch-corrected t, df	t=1.479, df=3.716	t=2.124, df=3.504	t=2.833, df=3.969
									How big is the difference?
									Mean of column B	3944	3944	3944
									Mean of column C	5839	6564	8238
									Difference between means (C - B) ± SEM	1895 ± 1281	2620 ± 1234	4293 ± 1515
									95% confidence interval	-1771 to 5561	-1005 to 6244	73.43 to 8514
									R squared (eta squared)	0.3706	0.5627	0.6692
									F test to compare variances
									F, DFn, Dfd	1.764, 2, 2	2.206, 2, 2	1.193, 2, 2
									P value	0.7237	0.6238	0.912
									P value summary	ns	ns	ns
									Significantly different (P < 0.05)?	No	No	No
									Data analyzed
									Sample size, column B	3	3	3
									Sample size, column C	3	3	3
Fig 3l	Perforin	No CAR	Control CAR	FUS CAR	EWS CAR	TAF15 CAR	HT29		Table Analyzed	HER2 CAR Perforin
		88.78	97.29	133.15	187.02	206.39	0.53
		72.24	104.54	163.78	181.44	225.64	0.53		Column C	FUS CAR	EWS CAR	TAF15 CAR
		81.72	119.6	161.66	198.21	225.09	0.53		vs.	vs.	vs.	vs.
									Column B	Control CAR	Control CAR	Control CAR
									Unpaired t test with Welch's correction
									P value	0.0236	0.0008	0.0003
									P value summary	*	***	***
									Significantly different (P < 0.05)?	Yes	Yes	Yes
									One- or two-tailed P value?	Two-tailed	Two-tailed	Two-tailed
									Welch-corrected t, df	t=3.854, df=3.481	t=9.951, df=3.710	t=12.27, df=3.994
									How big is the difference?
									Mean of column B	107.1	107.1	107.1
									Mean of column C	152.9	188.9	219
									Difference between means (C - B) ± SEM	45.72 ± 11.86	81.75 ± 8.215	111.9 ± 9.122
									95% confidence interval	10.75 to 80.69	58.22 to 105.3	86.56 to 137.2
									R squared (eta squared)	0.8102	0.9639	0.9741
									F test to compare variances
									F, DFn, Dfd	2.259, 2, 2	1.776, 2, 2	1.078, 2, 2
									P value	0.6137	0.7205	0.9622
									P value summary	ns	ns	ns
									Significantly different (P < 0.05)?	No	No	No
									Data analyzed
									Sample size, column B	3	3	3
									Sample size, column C	3	3	3
Fig 3m	sFasL	No CAR	Control CAR	FUS CAR	EWS CAR	TAF15 CAR	HT29		Table Analyzed	HER2 CAR sFasL
		3.86	12.23	16.72	15.16	18.46	0.8
		1.1	11.4	16.3	14.99	21.97	0.8		Column C	FUS CAR	EWS CAR	TAF15 CAR
		2.02	12.38	17.16	15.95	18.65	0.8		vs.	vs.	vs.	vs.
									Column B	Control CAR	Control CAR	Control CAR
									Unpaired t test with Welch's correction
									P value	0.0003	0.0014	0.0161
									P value summary	***	**	*
									Significantly different (P < 0.05)?	Yes	Yes	Yes
									One- or two-tailed P value?	Two-tailed	Two-tailed	Two-tailed
									Welch-corrected t, df	t=12.02, df=3.843	t=7.920, df=3.996	t=6.519, df=2.285
									How big is the difference?
									Mean of column B	12	12	12
									Mean of column C	16.73	15.37	19.69
									Difference between means (C - B) ± SEM	4.723 ± 0.3931	3.363 ± 0.4247	7.690 ± 1.180
									95% confidence interval	3.614 to 5.833	2.184 to 4.543	3.174 to 12.21
									R squared (eta squared)	0.9741	0.9401	0.949
									F test to compare variances
									F, DFn, Dfd	1.507, 2, 2	1.062, 2, 2	13.98, 2, 2
									P value	0.7979	0.9701	0.1335
									P value summary	ns	ns	ns
									Significantly different (P < 0.05)?	No	No	No
									Data analyzed
									Sample size, column B	3	3	3
									Sample size, column C	3	3	3

## Sheet: Fig3_o
Fig 3O	PBS					HER2 CAR					HER2 TAF15 CAR					HER2 FUS CAR						Table Analyzed	HT29 in vivo
d0	42.4215	71.6901	50.6017	34.2971	39.2446	45.9182	50.1421	33.6228	44.9946	31.3525	53.3232	48.1774	93.7368	50.8918	60.688	46.4785	39.6782	81.8231	47.2895	28.7397
d3	74.42	112.89	99.1003	81.5567	162.053	55.8214	72.7724	37.3324	82.4228	68.0119	46.1385	83.1301	73.9353	73.4852	55.4826	79.7082	63.3096	64.7496	62.6146	54.0069		Mixed-effects model (REML)	Matching: Stacked
d7	90.8222	183.225	175.691	102.097	218.666	80.9856	133.005	54.5737	72.9508	60.4392	66.7238	70.4676	49.421	43.5632	98.058	68.9882	45.8762	47.0628	85.9053	32.329		Assume sphericity?	No
d13	267.358	580.29	517.508	257.571	435.937	197.995	492.95	178.955	177.831	205.137	129.382	208.643	133.661	231.813	192.349	171.797	134.598	112.458	268.55	144.979		Alpha	0.05
d20	592.274	1254.47	848.239	707.659	894.267	490.348	683.198	332.691	249.165	367.324	260.355	376.761	381.022	342.072	489.087	329.88	280.37	223.677	535.054	216.531
d27	1342.37	2410.66	3188.52	1647.1	3202.81	1361.71	1333.66	993.226	763.773	936.962	450.908	627.202	687.578	317.103	932.717	469.308	513.259	291.205	932.774	553.266		Fixed effects (type III)	P value	P value summary	Statistically significant (P < 0.05)?	F (DFn, DFd)	Geisser-Greenhouse's epsilon
d33							2128.85		939.77	1423.59	884.462	1030.45		404.613		854.152	772.335	576.824				Time	<0.0001	****	Yes	F (1.180, 8.089) = 64.58	0.1685
d38							2832.8		1371.19	1946.93	1311.46	1198.66		631.127		1088.27	1136.03	883.852				Column Factor	0.0165	*	Yes	F (1, 8) = 9.131
																						Time x Column Factor	<0.0001	****	Yes	F (7, 48) = 7.130
																						Random effects	SD	Variance
																						Subject	129.4	16754
																						Residual	188.2	35427
																						Was the matching effective?
																						Chi-square, df	11.62, 1
																						P value	0.0007
																						P value summary	***
																						Is there significant matching (P < 0.05)?	Yes
																						Difference between column means
																						Predicted mean of HER2 CAR	685.6
																						Predicted mean of HER2 TAF15 CAR	401.4
																						Difference between predicted means	284.1
																						SE of difference	94.03
																						95% CI of difference	67.30 to 500.9
																						Data summary
																						Number of columns (Column Factor)	2
																						Number of rows (Time)	8
																						Number of subjects (Subject)	10
																						Number of missing values	8
																						Fixed effects (type III)	P value	P value summary	Statistically significant (P < 0.05)?	F (DFn, DFd)	Geisser-Greenhouse's epsilon
																						Time	<0.0001	****	Yes	F (1.181, 8.098) = 76.82	0.1687
																						Column Factor	0.0101	*	Yes	F (1, 8) = 11.19
																						Time x Column Factor	<0.0001	****	Yes	F (7, 48) = 8.953
																						Random effects	SD	Variance
																						Subject	129.3	16719
																						Residual	171	29224
																						Was the matching effective?
																						Chi-square, df	14.12, 1
																						P value	0.0002
																						P value summary	***
																						Is there significant matching (P < 0.05)?	Yes
																						Difference between column means
																						Predicted mean of HER2 CAR	685.6
																						Predicted mean of HER2 FUS CAR	377.9
																						Difference between predicted means	307.7
																						SE of difference	91.95
																						95% CI of difference	95.62 to 519.7
																						Data summary
																						Number of columns (Column Factor)	2
																						Number of rows (Time)	8
																						Number of subjects (Subject)	10
																						Number of missing values	8

## Sheet: Fig3_q
Fig 3q	PBS						HER2 CAR						HER2 TAF15 CAR						HER2 FUS CAR							Table Analyzed	HT29 in vivo-summary
d-1	48.2982	54.0582	32.7046	46.7544	69.0693	42.3909	59.0907	47.4142	60.7749	60.7581	79.9352	60.6761	37.7418	47.685	58.2824	67.7538	49.8746	34.7078	69.6794	81.9823	60.0192	51.3324	49.3655	39.7909
d2	73.1078	95.0534	51.4562	57.9574	121.124	122.011	93.0387	100.286	101.381	111.22	84.4468	90.3654	48.6334	52.7092	67.7705	93.6306	89.074	77.5815	73.5494	100.47	82.4625	78.3733	61.7584	78.309		Mixed-effects model (REML)	Matching: Stacked
d6	101.519	117.006	124.681	60.3349	176.889	112.218	89.2523	92.1518	119.335	106.491	130.333	124.148	49.1377	65.6373	71.2577	75.1669	104.989	76.4481	73.6312	87.4035	67.3416	69.2626	51.5487	58.653		Assume sphericity?	No
d9	134.326	212.575	156.459	124.533	194.638	127.064	106.997	135.75	178.134	139.932	196	118.882	66.1396	88.397	127.556	91.5313	101.441	108.198	218.81	83.3324	119.557	112.7	70.0253	89.4398		Alpha	0.05
d12	199.826	266.859	174.24	174.386	482.496	173.011	187.64	202.602	253.23	219.615	268.023	147.177	66.0382	81.3973	130.172	135.219	169.297	135.032	124.456	131.701	151.535	109.866	73.306	98.278
d15	325.402	402.458	347.062	291.003	437.402	226.673	253.153	250.239	250.239	311.592	311.592	206.544	74.4245	108.742	141.694	122.638	166.006	143.424	240.773	133.131	184.282	123.493	92.9367	137.184		Fixed effects (type III)	P value	P value summary	Statistically significant (P < 0.05)?	F (DFn, DFd)	Geisser-Greenhouse's epsilon
d18	613.55	513.131	450.816	399.094	898.26	273.831	338.236	254.492	254.492	377.833	377.833	231.12	58.8682	146.959	136.89	128.75	192.302	137.593	218.078	189.353	159.954	172.343	77.6641	146.123		Time	<0.0001	****	Yes	F (1.416, 14.01) = 66.24	0.1574
d21	793.656	619.581	509.254	494.266	783.775	347.357	405.422	328.192	328.192	448.943	448.943	202.266	56.1945	126.538	173.078	160.693	194.58	222.683	173.722	227.612	196.938	137.615	108.596	166.444		Column Factor	0.0002	***	Yes	F (1, 10) = 32.56
d24	947.26	766.204	641.019	712.401	1131.35	489.563	400.549	365.269	365.269	411.97	411.97	252.864	61.9837	141.624	216.82	142.48	148.005	205.052	315.792	175.531	268.851	218.14	117.576	168.88		Time x Column Factor	<0.0001	****	Yes	F (9, 89) = 18.49
d27	1154.09	847.688	866.197	496.855	1079.67	595	403.747	375.53	375.53	515.144	515.144	238.376	76.72	150.014	168.667	183.731		203.181	266.14	177.585	236.257	425.011	161.422	185.746
																										Random effects	SD	Variance
																										Subject	34.37	1181
																										Residual	34.54	1193
																										Was the matching effective?
																										Chi-square, df	44.50, 1
																										P value	<0.0001
																										P value summary	****
																										Is there significant matching (P < 0.05)?	Yes
																										Difference between column means
																										Predicted mean of HER2 CAR	232.9
																										Predicted mean of HER2 TAF15 CAR	114.1
																										Difference between predicted means	118.9
																										SE of difference	20.83
																										95% CI of difference	72.46 to 165.3
																										Data summary
																										Number of columns (Column Factor)	2
																										Number of rows (Time)	10
																										Number of subjects (Subject)	12
																										Number of missing values	1
																										Table Analyzed	HT29 in vivo-summary
																										Two-way RM ANOVA	Matching: Stacked
																										Assume sphericity?	No
																										Alpha	0.05
																										Source of Variation	% of total variation	P value	P value summary	Significant?	Geisser-Greenhouse's epsilon
																										Time x Column Factor	7.789	<0.0001	****	Yes
																										Time	56.92	<0.0001	****	Yes	0.2578
																										Column Factor	17.07	0.0011	**	Yes
																										Subject	8.359	<0.0001	****	Yes
																										ANOVA table	SS	DF	MS	F (DFn, DFd)	P value
																										Time x Column Factor	125917	9	13991	F (9, 90) = 7.898	P<0.0001
																										Time	920095	9	102233	F (2.320, 23.20) = 57.71	P<0.0001
																										Column Factor	275967	1	275967	F (1, 10) = 20.42	P=0.0011
																										Subject	135129	10	13513	F (10, 90) = 7.629	P<0.0001
																										Residual	159421	90	1771
																										Difference between column means
																										Mean of HER2 CAR	232.9
																										Mean of HER2 FUS CAR	137
																										Difference between means	95.91
																										SE of difference	21.22
																										95% CI of difference	48.62 to 143.2
																										Data summary
																										Number of columns (Column Factor)	2
																										Number of rows (Time)	10
																										Number of subjects (Subject)	12
																										Number of missing values	0

## Sheet: Fig3_r-3_t
Fig 3r CD3+CD45 +T cell(%)	Control CAR	FUS CAR	TAF15 CAR		Table Analyzed	d22 T cell-blood
	61.1	69.5	71.7
	70.7	65.2	74.5		Column B	FUS CAR	TAF15 CAR
	66.5	69.6	63.7		vs.	vs.	vs.
	64.9	61.1	67.3		Column A	Control CAR	Control CAR
	58.6	72.3	48.2
	66.8	71.8	73.4		Unpaired t test with Welch's correction
					P value	0.1928	0.7097
					P value summary	ns	ns
					Significantly different (P < 0.05)?	No	No
					One- or two-tailed P value?	Two-tailed	Two-tailed
					Welch-corrected t, df	t=1.397, df=10.00	t=0.3880, df=6.876
					How big is the difference?
					Mean of column A	64.77	64.77
					Mean of column B	68.25	66.47
					Difference between means (B - A) ± SEM	3.483 ± 2.494	1.700 ± 4.381
					95% confidence interval	-2.074 to 9.041	-8.698 to 12.10
					R squared (eta squared)	0.1632	0.02143
					F test to compare variances
					F, DFn, Dfd	1.011, 5, 5	5.137, 5, 5
					P value	0.9907	0.0968
					P value summary	ns	ns
					Significantly different (P < 0.05)?	No	No
					Data analyzed
					Sample size, column A	6	6
					Sample size, column B	6	6
Fig 3s CD8 +T cell(%)	Control CAR	FUS CAR	TAF15 CAR		Table Analyzed	d22 CD8+blood
	13.3	20.9	15.2
	12.2	18.7	14.4		Column B	FUS CAR	TAF15 CAR
	15.7	21.4	14.6		vs.	vs.	vs.
	10.3	27.1	13.9		Column A	Control CAR	Control CAR
	16.6	19.4	39.1
	12.6	17.2	17.5		Unpaired t test with Welch's correction
					P value	0.0021	0.2239
					P value summary	**	ns
					Significantly different (P < 0.05)?	Yes	No
					One- or two-tailed P value?	Two-tailed	Two-tailed
					Welch-corrected t, df	t=4.316, df=8.787	t=1.369, df=5.557
					How big is the difference?
					Mean of column A	13.45	13.45
					Mean of column B	20.78	19.12
					Difference between means (B - A) ± SEM	7.333 ± 1.699	5.667 ± 4.141
					95% confidence interval	3.476 to 11.19	-4.664 to 16.00
					R squared (eta squared)	0.6795	0.2521
					F test to compare variances
					F, DFn, Dfd	2.182, 5, 5	17.90, 5, 5
					P value	0.4119	0.0066
					P value summary	ns	**
					Significantly different (P < 0.05)?	No	Yes
					Data analyzed
					Sample size, column A	6	6
					Sample size, column B	6	6
Fig 3t GranzymeB +T cell(%)	Control CAR	FUS CAR	TAF15 CAR		Table Analyzed	d22 intra markers-GZMB
	16.1	40.4	31.7
	8.27	28.1	22.7		Column B	FUS CAR	TAF15 CAR
	14.2	33.9	25.6		vs.	vs.	vs.
	26.2	61.5	20.7		Column A	Control CAR	Control CAR
	23.5	38.7	28.8
	14.8	14.1	25.9		Unpaired t test with Welch's correction
					P value	0.0304	0.0234
					P value summary	*	*
					Significantly different (P < 0.05)?	Yes	Yes
					One- or two-tailed P value?	Two-tailed	Two-tailed
					Welch-corrected t, df	t=2.734, df=6.715	t=2.777, df=8.234
					How big is the difference?
					Mean of column A	17.18	17.18
					Mean of column B	36.12	25.9
					Difference between means (B - A) ± SEM	18.94 ± 6.927	8.722 ± 3.140
					95% confidence interval	2.416 to 35.46	1.516 to 15.93
					R squared (eta squared)	0.5267	0.4837
					F test to compare variances
					F, DFn, Dfd	5.653, 5, 5	2.725, 5, 5
					P value	0.0803	0.2954
					P value summary	ns	ns
					Significantly different (P < 0.05)?	No	No
					Data analyzed
					Sample size, column A	6	6
					Sample size, column B	6	6

## Sheet: Fig3_u-3_w
Fig 3u CD3+CD45 +T cell(%)	Control CAR	FUS CAR	TAF15 CAR		Table Analyzed	d26 CD4+CD8+tumor
	2.42	3.02	5.14
	2.24	3.77	3.48		Column B	FUS CAR	TAF15 CAR
	1.3	3.43	3.77		vs.	vs.	vs.
					Column A	Control CAR	Control CAR
					Unpaired t test with Welch's correction
					P value	0.0845	0.2596
					P value summary	ns	ns
					Significantly different (P < 0.05)?	No	No
					One- or two-tailed P value?	Two-tailed	Two-tailed
					Welch-corrected t, df	t=2.639, df=2.770	t=1.413, df=2.772
					How big is the difference?
					Mean of column A	18.27	18.27
					Mean of column B	29.3	24.17
					Difference between means (B - A) ± SEM	11.03 ± 4.180	5.900 ± 4.176
					95% confidence interval	-2.918 to 24.98	-8.032 to 19.83
					R squared (eta squared)	0.7155	0.4187
					F test to compare variances
					F, DFn, Dfd	4.996, 2, 2	4.984, 2, 2
					P value	0.3336	0.3342
					P value summary	ns	ns
					Significantly different (P < 0.05)?	No	No
					Data analyzed
					Sample size, column A	3	3
					Sample size, column B	3	3
Fig 3v CD8 +T cell(%)	Control CAR	FUS CAR	TAF15 CAR		Table Analyzed	d26 CD4+CD8+tumor
	18.5	32.5	31.5
	15.2	33.7	22.3		Column B	FUS CAR	TAF15 CAR
	21.1	21.7	18.7		vs.	vs.	vs.
					Column A	Control CAR	Control CAR
					Unpaired t test with Welch's correction
					P value	0.0845	0.2596
					P value summary	ns	ns
					Significantly different (P < 0.05)?	No	No
					One- or two-tailed P value?	Two-tailed	Two-tailed
					Welch-corrected t, df	t=2.639, df=2.770	t=1.413, df=2.772
					How big is the difference?
					Mean of column A	18.27	18.27
					Mean of column B	29.3	24.17
					Difference between means (B - A) ± SEM	11.03 ± 4.180	5.900 ± 4.176
					95% confidence interval	-2.918 to 24.98	-8.032 to 19.83
					R squared (eta squared)	0.7155	0.4187
					F test to compare variances
					F, DFn, Dfd	4.996, 2, 2	4.984, 2, 2
					P value	0.3336	0.3342
					P value summary	ns	ns
					Significantly different (P < 0.05)?	No	No
					Data analyzed
					Sample size, column A	3	3
					Sample size, column B	3	3
Fig 3w CD69 +T cell(%)	Control CAR	FUS CAR	TAF15 CAR		Table Analyzed	d26 Tumor +CD69
	35.3	48.5	55.8
	30.4	53.8	41.4		Column B	FUS CAR	TAF15 CAR
	33.2	32.3	43.4		vs.	vs.	vs.
					Column A	Control CAR	Control CAR
					Unpaired t test with Welch's correction
					P value	0.2029	0.0796
					P value summary	ns	ns
					Significantly different (P < 0.05)?	No	No
					One- or two-tailed P value?	Two-tailed	Two-tailed
					Welch-corrected t, df	t=1.797, df=2.192	t=2.944, df=2.393
					How big is the difference?
					Mean of column A	32.97	32.97
					Mean of column B	44.87	46.87
					Difference between means (B - A) ± SEM	11.90 ± 6.621	13.90 ± 4.722
					95% confidence interval	-14.32 to 38.12	-3.531 to 31.33
					R squared (eta squared)	0.5957	0.7836
					F test to compare variances
					F, DFn, Dfd	20.76, 2, 2	10.07, 2, 2
					P value	0.0919	0.1807
					P value summary	ns	ns
					Significantly different (P < 0.05)?	No	No
					Data analyzed
					Sample size, column A	3	3
					Sample size, column B	3	3

## Sheet: Fig3_x-3_y
Fig 3x GranzymeB +T cell(%)	Control CAR	FUS CAR	TAF15 CAR		Table Analyzed	BM Granzyme B		Fig 3y Exhaustion(%)		Control CAR			FUS CAR			TAF15 CAR
	13.4	27.4	27.4						LAG3	44.3	44.4	42.9	50.2	50.5	49.3	48.2	50.2	51
	15.5	31.4	32.6		Column B	FUS CAR			PD1	58.7	50.6	56.2	50	46.4	43.7	55.9	57.2	57.1
	14	27.7	37.9		vs.	vs.			TIM3	13.8	22.6	11.5	25.4	28.6	25.9	26.7	29.1	20.3
					Column A	Control CAR
										P value	Mean of Control CAR	Mean of FUS CAR	Difference	SE of difference	t ratio	df	q value
					Unpaired t test with Welch's correction				LAG3	0.000782	43.87	50	-6.133	0.6037	10.16	3.696	0.00158
					P value	0.0024			PD1	0.052125	55.17	46.7	8.467	3.011	2.812	3.737	0.052101
					P value summary	**			TIM3	0.077377	15.97	26.63	-10.67	3.525	3.026	2.343	0.052101
					Significantly different (P < 0.05)?	Yes
					One- or two-tailed P value?	Two-tailed				P value	Mean of Control CAR	Mean of TAF15 CAR	Difference	SE of difference	t ratio	df	q value
					Welch-corrected t, df	t=10.16, df=2.893			LAG3	0.007021	43.87	49.8	-5.933	0.9632	6.16	3.214	0.021273
									PD1	0.58197	55.17	56.73	-1.567	2.431	0.6445	2.122	0.587789
					How large is the effect?				TIM3	0.097334	15.97	25.37	-9.4	4.282	2.195	3.769	0.147461
					Mean of column A	14.3
					Mean of column B	28.83
					Difference between means (B - A) ± SEM	14.53 ± 1.430
					95% confidence interval	9.886 to 19.18
					R squared (eta squared)	0.9728
					F test to compare variances
					F, DFn, Dfd	4.242, 2, 2
					P value	0.3815
					P value summary	ns
					Significantly different (P < 0.05)?	No
					Data analyzed
					Sample size, column A	3
					Sample size, column B	3
					Column C	TAF15 CAR
					vs.	vs.
					Column A	Control CAR
					Unpaired t test with Welch's correction
					P value	0.0225
					P value summary	*
					Significantly different (P < 0.05)?	Yes
					One- or two-tailed P value?	Two-tailed
					Welch-corrected t, df	t=5.924, df=2.169
					How large is the effect?
					Mean of column A	14.3
					Mean of column C	32.63
					Difference between means (C - A) ± SEM	18.33 ± 3.095
					95% confidence interval	5.966 to 30.70
					R squared (eta squared)	0.9418
					F test to compare variances
					F, DFn, Dfd	23.56, 2, 2
					P value	0.0814
					P value summary	ns
					Significantly different (P < 0.05)?	No
					Data analyzed
					Sample size, column A	3
					Sample size, column C	3
