# Supplementary material for: IDR-induced CAR condensation improves the cytotoxicity of CAR-Ts against low-antigen cancers
Source: Nat Chem Biol. 2025 Sep 29;22(3):379–91. doi: 10.1038/s41589-025-02031-x (PMC12825998; doi:10.1038/s41589-025-02031-x)
Supplement: Supplementary file 7 — Statistical source data. [file 41589_2025_2031_MOESM7_ESM.xlsx]

## Sheet: Fig4_d-4_e
Fig4d	Control CAR			FUS CAR			EWS CAR			TAF15 CAR				Fig 4e	Control CAR			FUS CAR			EWS CAR			TAF15 CAR
1:1	8.25394	17.3788	0.793453	-2.21537	19.1042	-5.60626	5.31479	16.463	4.78673	-1.59971	-0.89269	-14.0038		0.3:1	2.9154	-1.9318	-7.5749	23.5354	19.9173	7.02438	23.1238	20.7917	9.77768	-3.58751	9.69593	-4.97059
3:1	15.3536	9.24118	15.612	44.4497	41.1123	46.3973	41.5337	43.5656	39.3717	3.69262	8.18031	3.68478		1:1	9.96075	15.1465	19.2858	67.7494	63.9563	61.4326	60.3141	59.6519	61.4068	8.66253	4.06824	13.2481
10:1	42.3188	63.803	61.998	75.0131	80.5937	80.7718	72.8212	80.1749	79.9201	48.3075	55.7631	58.3077		3:1	69.713	59.35	64.7373	93.652	91.8088	92.4695	91.6877	90.8192	90.541	27.8356	30.2687	23.8786
														10:1	93.1656	94.5312	94.1253	97.655	97.3455	97.0645	97.6875	98.1137	98.1318	72.1111	71.6708	71.1814
	P value	Mean of Control CAR	Mean of FUS CAR	Difference	SE of difference	t ratio	df	q value
1:1	0.614104	8.809	3.761	5.048	9.1	0.5547	3.34	0.413497							P value	Mean of Control CAR	Mean of FUS CAR	Difference	SE of difference	t ratio	df	q value
3:1	0.000461	13.4	43.99	-30.58	2.591	11.8	3.688	0.000932						0.3:1	0.041659	-2.197	16.83	-19.02	5.856	3.248	3.291	0.031557
10:1	0.071442	56.04	78.79	-22.75	7.135	3.189	2.3	0.072156						1:1	0.000244	14.8	64.38	-49.58	3.263	15.2	3.525	0.000739
														3:1	0.009427	64.6	92.64	-28.04	3.041	9.223	2.13	0.009521
	P value	Mean of Control CAR	Mean of EWS CAR	Difference	SE of difference	t ratio	df	q value						10:1	0.006473	93.94	97.36	-3.414	0.4393	7.772	2.688	0.009521
1:1	0.994367	8.809	8.855	-0.04613	6.123	0.007534	3.804	0.669541
3:1	0.000973	13.4	41.49	-28.09	2.408	11.66	3.214	0.001965							P value	Mean of Control CAR	Mean of EWS CAR	Difference	SE of difference	t ratio	df	q value
10:1	0.075084	56.04	77.64	-21.6	7.29	2.963	2.483	0.075835						0.3:1	0.020068	-2.197	17.9	-20.09	5.111	3.931	3.677	0.020269
														1:1	0.002644	14.8	60.46	-45.66	2.746	16.63	2.144	0.010389
	P value	Mean of Control CAR	Mean of TAF15 CAR	Difference	SE of difference	t ratio	df	q value						3:1	0.011756	64.6	91.02	-26.42	3.012	8.77	2.053	0.015831
1:1	0.090453	8.809	-5.499	14.31	6.413	2.231	3.945	0.137036						10:1	0.005143	93.94	97.98	-4.037	0.4301	9.386	2.506	0.010389
3:1	0.037577	13.4	5.186	8.216	2.564	3.204	3.632	0.113859
10:1	0.816704	56.04	54.13	1.914	7.506	0.255	2.734	0.824871							P value	Mean of Control CAR	Mean of TAF15 CAR	Difference	SE of difference	t ratio	df	q value
														0.3:1	0.671599	-2.197	0.3793	-2.576	5.572	0.4624	3.429	0.339158
														1:1	0.179888	14.8	8.66	6.138	3.781	1.623	3.999	0.121125
														3:1	0.001096	64.6	27.33	37.27	3.524	10.58	3.347	0.001107
														10:1	6e-06	93.94	71.65	22.29	0.4858	45.87	3.474	1.2e-05

## Sheet: Fig4_f-4_j
Fig 4f IFNgama	No CAR	Control CAR	FUS CAR	EWS CAR	TAF15 CAR	Nalm6-WT		Table Analyzed	CD22 CAR IFN
	8.88	97.74	38.16	54.1	26.42	10.94
	8.88	73.01	23.72	47.92	13.72	8.88		Column C	FUS CAR	EWS CAR	TAF15 CAR
	22.76	51.72	50.86	50.62	20.14	8.88		vs.	vs.	vs.	vs.
								Column B	Control CAR	Control CAR	Control CAR
								Unpaired t test with Welch's correction
								P value	0.0921	0.2205	0.047
								P value summary	ns	ns	*
								Significantly different (P < 0.05)?	No	No	Yes
								One- or two-tailed P value?	Two-tailed	Two-tailed	Two-tailed
								Welch-corrected t, df	t=2.370, df=3.241	t=1.735, df=2.072	t=3.920, df=2.302
								How big is the difference?
								Mean of column B	74.16	74.16	74.16
								Mean of column C	37.58	50.88	20.09
								Difference between means (C - B) ± SEM	-36.58 ± 15.44	-23.28 ± 13.42	-54.06 ± 13.79
								95% confidence interval	-83.70 to 10.55	-79.12 to 32.56	-106.5 to -1.592
								R squared (eta squared)	0.634	0.5922	0.8697
								F test to compare variances
								F, DFn, Dfd	2.877, 2, 2	55.26, 2, 2	13.15, 2, 2
								P value	0.5159	0.0355	0.1413
								P value summary	ns	*	ns
								Significantly different (P < 0.05)?	No	Yes	No
								Data analyzed
								Sample size, column B	3	3	3
								Sample size, column C	3	3	3
Fig 4g GranzymeA	No CAR	Control CAR	FUS CAR	EWS CAR	TAF15 CAR	Nalm6-WT		Table Analyzed	CD22 CAR Granzyme A
	144.55	287.48	364.87	341.93	169.45	12.38
	91.85	153.66	249.36	311.51	170.32	5.37		Column C	FUS CAR	EWS CAR	TAF15 CAR
	74.96	134.76	197.4	270.04	206.38	5.37		vs.	vs.	vs.	vs.
								Column B	Control CAR	Control CAR	Control CAR
								Unpaired t test with Welch's correction
								P value	0.3184	0.1229	0.8581
								P value summary	ns	ns	ns
								Significantly different (P < 0.05)?	No	No	No
								One- or two-tailed P value?	Two-tailed	Two-tailed	Two-tailed
								Welch-corrected t, df	t=1.139, df=3.997	t=2.212, df=2.726	t=0.2000, df=2.255
								How big is the difference?
								Mean of column B	192	192	192
								Mean of column C	270.5	307.8	182.1
								Difference between means (C - B) ± SEM	78.58 ± 68.99	115.9 ± 52.39	-9.917 ± 49.58
								95% confidence interval	-113.0 to 270.2	-60.76 to 292.5	-201.7 to 181.9
								R squared (eta squared)	0.245	0.6421	0.01743
								F test to compare variances
								F, DFn, Dfd	1.060, 2, 2	5.323, 2, 2	15.61, 2, 2
								P value	0.9708	0.3163	0.1204
								P value summary	ns	ns	ns
								Significantly different (P < 0.05)?	No	No	No
								Data analyzed
								Sample size, column B	3	3	3
								Sample size, column C	3	3	3
Fig 4h GranzymeB	No CAR	Control CAR	FUS CAR	EWS CAR	TAF15 CAR	Nalm6-WT		Table Analyzed	CD22 CAR Granzyme B
	84.1	551.01	663.45	1002.69	152.43	43.65
	55.61	276.4	469.81	790.91	191.1	29.03		Column C	FUS CAR	EWS CAR	TAF15 CAR
	95.35	318.51	374.11	591.89	257.68	1.2		vs.	vs.	vs.	vs.
								Column B	Control CAR	Control CAR	Control CAR
								Unpaired t test with Welch's correction
								P value	0.3742	0.0531	0.1569
								P value summary	ns	ns	ns
								Significantly different (P < 0.05)?	No	No	No
								One- or two-tailed P value?	Two-tailed	Two-tailed	Two-tailed
								Welch-corrected t, df	t=0.9994, df=4.000	t=2.827, df=3.634	t=2.001, df=2.510
								How big is the difference?
								Mean of column B	382	382	382
								Mean of column C	502.5	795.2	200.4
								Difference between means (C - B) ± SEM	120.5 ± 120.6	413.2 ± 146.1	-181.6 ± 90.75
								95% confidence interval	-214.2 to 455.2	-9.204 to 835.6	-505.1 to 141.9
								R squared (eta squared)	0.1998	0.6874	0.6146
								F test to compare variances
								F, DFn, Dfd	1.007, 2, 2	1.929, 2, 2	7.717, 2, 2
								P value	0.9967	0.6827	0.2294
								P value summary	ns	ns	ns
								Significantly different (P < 0.05)?	No	No	No
								Data analyzed
								Sample size, column B	3	3	3
								Sample size, column C	3	3	3
Fig 4i Perforin	No CAR	Control CAR	FUS CAR	EWS CAR	TAF15 CAR	Nalm6-WT		Table Analyzed	CD22 CAR Perforin
	36.58	30.79	30.73	37.93	25.84	11.21
	34.42	14.04	23.12	27.15	15.6	2.36		Column C	FUS CAR	EWS CAR	TAF15 CAR
	40.38	28.04	32.9	33.58	15.84	2.36		vs.	vs.	vs.	vs.
								Column B	Control CAR	Control CAR	Control CAR
								Unpaired t test with Welch's correction
								P value	0.4921	0.2434	0.4554
								P value summary	ns	ns	ns
								Significantly different (P < 0.05)?	No	No	No
								One- or two-tailed P value?	Two-tailed	Two-tailed	Two-tailed
								Welch-corrected t, df	t=0.7745, df=3.181	t=1.419, df=3.287	t=0.8399, df=3.436
								How big is the difference?
								Mean of column B	24.29	24.29	24.29
								Mean of column C	28.92	32.89	19.09
								Difference between means (C - B) ± SEM	4.627 ± 5.974	8.597 ± 6.058	-5.197 ± 6.187
								95% confidence interval	-13.79 to 23.04	-9.764 to 26.96	-23.55 to 13.15
								R squared (eta squared)	0.1586	0.3799	0.1703
								F test to compare variances
								F, DFn, Dfd	3.059, 2, 2	2.743, 2, 2	2.363, 2, 2
								P value	0.4927	0.5343	0.5948
								P value summary	ns	ns	ns
								Significantly different (P < 0.05)?	No	No	No
								Data analyzed
								Sample size, column B	3	3	3
								Sample size, column C	3	3	3
Fig 4j sFasL	No CAR	Control CAR	FUS CAR	EWS CAR	TAF15 CAR	Nalm6-WT		Table Analyzed	CD22 CAR sFasL
	1.79	14.56	16.62	21.04	6.92	0.8
	2.91	10.85	13.38	16.89	5.32	1.47		Column C	FUS CAR	EWS CAR	TAF15 CAR
	4.66	11.74	17.46	19.99	6.03	1.03		vs.	vs.	vs.	vs.
								Column B	Control CAR	Control CAR	Control CAR
								Unpaired t test with Welch's correction
								P value	0.1099	0.0148	0.0184
								P value summary	ns	*	*
								Significantly different (P < 0.05)?	No	Yes	Yes
								One- or two-tailed P value?	Two-tailed	Two-tailed	Two-tailed
								Welch-corrected t, df	t=2.055, df=3.956	t=4.136, df=3.954	t=5.200, df=2.666
								How big is the difference?
								Mean of column B	12.38	12.38	12.38
								Mean of column C	15.82	19.31	6.09
								Difference between means (C - B) ± SEM	3.437 ± 1.673	6.923 ± 1.674	-6.293 ± 1.210
								95% confidence interval	-1.228 to 8.101	2.254 to 11.59	-10.43 to -2.154
								R squared (eta squared)	0.5163	0.8122	0.9103
								F test to compare variances
								F, DFn, Dfd	1.237, 2, 2	1.241, 2, 2	5.837, 2, 2
								P value	0.8939	0.8924	0.2925
								P value summary	ns	ns	ns
								Significantly different (P < 0.05)?	No	No	No
								Data analyzed
								Sample size, column B	3	3	3
								Sample size, column C	3	3	3

## Sheet: Fig4_m
Fig 4m	Time (days)	PBS					Control CAR					FUS CAR					EWS CAR						Table Analyzed	RFB4 CAR tumor-radiance
	-1	3206000	2231000	2301000	2255000	3284000	1871000	1844000	1300000	2234000	3324000	1946000	1042000	1051000	1076000	1224000	1722000	1551000	1291000	1165000	1424000
	5	444600000	618600000	372400000	194200000	912400000	152500000	114800000	154700000	114600000	218200000	12190000	7261000	8336000	8369000	8142000	21390000	12740000	18570000	13050000	17400000		Two-way ANOVA	Ordinary
	10	7692000000	9445000000	7429000000	8004000000	7992000000	6592000000	6963000000	7398000000	5210000000	8045000000	272100000	162700000	154600000	171000000	434500000	750200000	439700000	816300000	678700000	548000000		Alpha	0.05
	17	45860000000	36740000000	26300000000	35910000000	45690000000	42830000000	30220000000	30630000000	29430000000	24550000000	8751000000	3950000000	6487000000	5317000000	1090000000	7699000000	3921000000	9357000000	7908000000	7145000000
																							Source of Variation	% of total variation	P value	P value summary	Significant?
																							Interaction	26.78	<0.0001	****	Yes
																							Row Factor (time)	52.36	<0.0001	****	Yes
																							Column Factor (FUS CAR)	15.78	<0.0001	****	Yes
																							ANOVA table	SS	DF	MS	F (DFn, DFd)	P value
																							Interaction	1.166e+21	3	3.887e+20	F (3, 32) = 56.38	P<0.0001
																							Row Factor	2.28e+21	3	7.599e+20	F (3, 32) = 110.2	P<0.0001
																							Column Factor	6.871e+20	1	6.871e+20	F (1, 32) = 99.67	P<0.0001
																							Residual	2.206e+20	32	6.894e+18
																							Difference between column means
																							Mean of control CAR	9631168517
																							Mean of FUS CAR	1341727002
																							Difference between means	8289441515
																							SE of difference	830302863
																							95% CI of difference	6598169929 to 9980713101
																							Data summary
																							Number of columns (Column Factor)	2
																							Number of rows (Row Factor)	4
																							Number of values	40
																							Table Analyzed	RFB4 CAR tumor-radiance
																							Two-way ANOVA	Ordinary
																							Alpha	0.05
																							Source of Variation	% of total variation	P value	P value summary	Significant?
																							Interaction	22.84	<0.0001	****	Yes
																							Row Factor (time)	58.87	<0.0001	****	Yes
																							Column Factor (EWS CAR)	13.58	<0.0001	****	Yes
																							ANOVA table	SS	DF	MS	F (DFn, DFd)	P value
																							Interaction	9.88e+20	3	3.293e+20	F (3, 32) = 51.64	P<0.0001
																							Row Factor	2.547e+21	3	8.489e+20	F (3, 32) = 133.1	P<0.0001
																							Column Factor	5.873e+20	1	5.873e+20	F (1, 32) = 92.09	P<0.0001
																							Residual	2.041e+20	32	6.378e+18
																							Difference between column means
																							Mean of control CAR	9631168517
																							Mean of EWS CAR	1967321808
																							Difference between means	7663846709
																							SE of difference	798634190
																							95% CI of difference	6037082097 to 9290611320
																							Data summary
																							Number of columns (Column Factor)	2
																							Number of rows (Row Factor)	4
																							Number of values	40

## Sheet: Fig4_n
Fig 4n CD3+CD45+T	Control CAR	FUS CAR	EWS CAR		Table Analyzed	d10 T cell -RFB4CAR in vivo
	1.91	1.87	4.79
	0.34	2.37	5.25		Column B	FUS CAR	EWS CAR
	1.64	4.34	5.71		vs.	vs.	vs.
	1.75	4.69	2.53		Column A	Control CAR	Control CAR
	1.88	2.35	4.35
					Unpaired t test with Welch's correction
					P value	0.047	0.0027
					P value summary	*	**
					Significantly different (P < 0.05)?	Yes	Yes
					One- or two-tailed P value?	Two-tailed	Two-tailed
					Welch-corrected t, df	t=2.498, df=5.954	t=4.854, df=6.137
					How big is the difference?
					Mean of column A	1.504	1.504
					Mean of column B	3.124	4.526
					Difference between means (B - A) ± SEM	1.620 ± 0.6485	3.022 ± 0.6225
					95% confidence interval	0.03017 to 3.210	1.507 to 4.537
					R squared (eta squared)	0.5117	0.7934
					F test to compare variances
					F, DFn, Dfd	3.834, 4, 4	3.454, 4, 4
					P value	0.2214	0.2572
					P value summary	ns	ns
					Significantly different (P < 0.05)?	No	No
					Data analyzed
					Sample size, column A	5	5
					Sample size, column B	5	5

## Sheet: Fig4_o
																		P value	Mean of Control CAR	Mean of FUS CAR	Difference	SE of difference	t ratio	df	q value
Fig 4o	Control CAR					FUS CAR					EWS CAR						LAG3	0.433006	42.32	37.24	5.08	6.146	0.8266	7.806	0.437336
LAG3	40.8	58.9	44.8	33.5	33.6	45.8	35.6	23.6	44.7	36.5	63.2	60.5	49.9	62.3	54.2		PD-1	0.163473	33.66	25.06	8.6	5.418	1.587	6.005	0.437336
PD-1	40.8	45.7	34.2	29.8	17.8	26.9	25.7	15.4	29.5	27.8	36.8	23.6	53.6	45.8	28.8		TIM3	0.428418	3.928	5.234	-1.306	1.544	0.8457	6.353	0.437336
TIM3	5.92	5.13	1.93	2.44	4.22	7.49	5.94	8.49	1.64	2.61	1.5	6	4.81	5.09	1.69
																		P value	Mean of Control CAR	Mean of EWS CAR	Difference	SE of difference	t ratio	df	q value
																	LAG3	0.024805	42.32	58.02	-15.7	5.334	2.943	6.211	0.075158
																	PD-1	0.592545	33.66	37.72	-4.06	7.28	0.5577	7.873	0.897705
																	TIM3	0.929504	3.928	3.818	0.11	1.204	0.0914	7.716	0.938799
