# Supplementary material for: IDR-induced CAR condensation improves the cytotoxicity of CAR-Ts against low-antigen cancers
Source: Nat Chem Biol. 2025 Sep 29;22(3):379–91. doi: 10.1038/s41589-025-02031-x (PMC12825998; doi:10.1038/s41589-025-02031-x)
Supplement: Supplementary file 8 — Statistical source data. [file 41589_2025_2031_MOESM8_ESM.xlsx]

## Sheet: Fig5_a
Fig 5a	Control CAR			FUS CAR			EWS CAR			TAF15 CAR
Nalm6-CD19-High	22.2222	18.6667	15.6522	25.625	29.2683	29.5455	26.2295	35.8491	32.6531	24.3243	24.0385	22.5225
Nalm6-CD19-Low	17.2414	17.6471	16.8421	25.7143	21.4286	21.7687	20.6897	21.5385	23.3333	19.5804	24.3478	20.5882
	P value	Mean of Control CAR	Mean of FUS CAR	Difference	SE of difference	t ratio	df	q value
Nalm6-CD19-High	0.019973	18.85	28.15	-9.299	2.281	4.078	3.48	0.040345
Nalm6-CD19-Low	0.049575	17.24	22.97	-5.727	1.395	4.106	2.114	0.050071
	P value	Mean of Control CAR	Mean of EWS CAR	Difference	SE of difference	t ratio	df	q value
Nalm6-CD19-High	0.025598	18.85	31.58	-12.73	3.407	3.737	3.498	0.025854
Nalm6-CD19-Low	0.0203	17.24	21.85	-4.61	0.8132	5.669	2.353	0.025854
	P value	Mean of Control CAR	Mean of TAF15 CAR	Difference	SE of difference	t ratio	df	q value
Nalm6-CD19-High	0.118474	18.85	23.63	-4.781	1.979	2.416	2.344	0.119659
Nalm6-CD19-Low	0.095411	17.24	21.51	-4.262	1.469	2.901	2.103	0.119659

## Sheet: Fig5_b-5_e
Fig5b-e	Force(pN)	UTD			CD19 CAR			FUS CAR			EWS CAR			TAF15 CAR
		Donor#1	Donor#2	Donor#3	Donor#1	Donor#2	Donor#3	Donor#1	Donor#2	Donor#3	Donor#1	Donor#2	Donor#3	Donor#1	Donor#2	Donor#3		Table Analyzed	CombinedAvidity
	0	100	100	100	100	100	100	100	100	100	100	100	100	100	100	100
	1.33333	100	100	100	100	100	100	100	100	100	100	100	100	100	100	100		Two-way ANOVA	Ordinary
	2.66667	100	100	100	100	100	100	100	100	100	100	100	100	100	100	100		Alpha	0.05
	4	100	100	100	100	100	100	100	100	100	100	100	100	100	100	100
	5.33333	100	100	100	100	100	100	100	100	100	100	100	100	100	100	100		Source of Variation	% of total variation	P value	P value summary	Significant?
	6.66667	100	99.6855	100	100	100	100	100	100	100	100	100	99.7085	100	100	100		Row Factor	81.28	<0.0001	****	Yes
	8	100	96.8553	97.6331	100	99.0099	96.6527	99.8188	100	98.8764	100	100	98.5423	100	99.3225	99.1091		Column Factor	7.276	<0.0001	****	Yes
	9.33333	99.7797	92.4528	92.8994	99.4059	96.0396	92.0502	99.8188	98.0149	96.1798	99.7674	98.8662	94.7522	100	98.374	94.4321
	10.6667	98.6784	84.5912	82.5444	97.6238	88.1188	80.3347	98.1884	92.3077	89.8876	97.2093	95.805	86.5889	99.5272	90.6504	87.9733		ANOVA table	SS (Type III)	DF	MS	F (DFn, DFd)	P value
	12	93.1718	76.4151	75.7396	94.0594	78.4158	69.8745	94.5652	83.6228	83.1461	94.186	88.6621	75.8017	95.7447	81.4363	80.8463		Row Factor	459001	750	612	F (750, 3754) = 35.54	P<0.0001
	13.3333	86.5639	69.4969	63.9053	84.1584	65.9406	61.0879	84.7826	72.2084	71.236	81.6279	79.8186	67.3469	86.052	69.9187	68.1514		Column Factor	41092	1	41092	F (1, 3754) = 2387	P<0.0001
	14.6667	78.4141	66.0377	57.1006	75.8416	57.4257	51.4644	79.529	64.7643	62.6966	71.3953	71.7687	62.3907	76.8322	60.7046	61.4699		Residual	64636	3754	17.22
	16	62.7753	60.6918	48.8166	59.802	49.1089	43.9331	64.8551	57.072	54.6067	60.6977	63.1519	52.7697	64.539	50.1355	51.6704
	17.3333	52.8634	58.1761	42.0118	52.6733	46.1386	41.4226	56.3406	53.598	52.1348	55.5814	58.1633	50.1458	57.6832	44.7154	49.2205		Difference between column means
	18.6667	45.1542	54.717	38.1657	46.9307	41.9802	39.3305	50.1812	48.8834	49.6629	48.6047	53.7415	48.9796	50.591	39.4309	48.3296		Predicted (LS) mean of control CAR	18.4
	20	41.1894	52.5157	36.0947	40.396	39.604	36.8201	45.1087	46.1538	48.5393	44.186	51.4739	47.8134	45.1537	36.3144	45.4343		Predicted (LS) mean of FUS CAR	24.44
	21.3333	34.8018	51.2579	33.7278	33.2673	38.2178	34.728	40.0362	44.4169	46.7416	37.4419	50.5669	46.0641	38.0615	34.0108	44.098		Difference between predicted means	-6.04
	22.6667	33.7004	50	32.5444	31.8812	37.0297	33.4728	38.7681	43.4243	46.0674	36.5116	48.8662	45.481	36.1702	32.3848	43.2071		SE of difference	0.1236
	24	32.1586	48.4277	31.3609	30.297	36.4356	33.4728	36.9565	42.6799	45.1685	34.4186	47.9592	44.3149	33.3333	31.5718	41.6481		95% CI of difference	-6.282 to -5.797
	25.3333	30.6167	47.4843	29.8817	28.7129	36.0396	32.636	34.9638	42.1836	44.4944	33.2558	47.1655	43.4402	31.4421	30.7588	40.98
	26.6667	29.5154	46.5409	29.8817	27.5248	35.4455	32.2176	32.4275	41.6873	44.4944	32.093	46.2585	42.8571	30.26	30.4878	40.3118		Data summary
	28	29.0749	46.2264	29.5858	26.9307	35.0495	31.7992	30.7971	40.9429	44.4944	30.4651	45.6916	41.691	29.078	29.4038	40.0891		Number of columns (Column Factor)	2
	29.3333	28.6344	44.6541	28.6982	26.3366	34.6535	30.9623	30.4348	40.6948	44.2697	30.4651	45.1247	41.3994	27.896	28.4553	39.6437		Number of rows (Row Factor)	751
	30.6667	28.1938	43.7107	28.1065	25.5446	34.6535	30.9623	29.8913	40.4467	43.8202	30	44.898	40.5248	27.1868	27.5068	39.4209		Number of values	4506
	32	27.533	42.7673	28.1065	24.9505	34.0594	30.5439	29.1667	40.4467	43.3708	29.5349	44.3311	39.9417	26.9504	27.1003	39.1982
	33.3333	26.8722	42.1384	26.3314	23.3663	33.6634	29.7071	27.5362	40.4467	42.9213	28.6047	44.1043	39.3586	25.7683	26.5583	38.7528		Table Analyzed	CombinedAvidity
	34.6667	26.652	42.1384	26.3314	23.1683	33.6634	29.7071	27.5362	40.4467	42.9213	28.6047	43.8776	39.3586	25.5319	26.4228	38.7528
	36	25.9912	42.1384	25.7396	22.7723	33.4653	29.7071	27.5362	40.1985	42.6966	28.1395	43.7642	39.3586	25.5319	26.1518	38.7528		Two-way ANOVA	Ordinary
	37.3333	25.5507	41.5094	25.7396	22.5743	33.0693	29.7071	27.3551	39.9504	42.4719	28.1395	43.6508	39.0671	25.2955	26.1518	38.5301		Alpha	0.05
	38.6667	25.5507	41.195	25.7396	22.3762	32.8713	29.7071	26.9928	39.7022	41.573	27.4419	43.5374	38.484	25.0591	25.6098	38.5301
	40	25.5507	41.195	25.7396	22.3762	32.8713	29.7071	26.6304	39.7022	41.573	27.4419	43.5374	38.1924	25.0591	25.4743	38.5301		Source of Variation	% of total variation	P value	P value summary	Significant?
	41.3333	25.5507	40.566	25.4438	22.3762	32.2772	28.8703	26.2681	39.206	41.573	27.4419	43.1973	38.1924	25.0591	25.4743	38.0846		Row Factor	89.07	<0.0001	****	Yes
	42.6667	25.1101	39.9371	25.1479	22.1782	32.2772	28.8703	26.087	38.9578	40.4494	27.4419	43.0839	37.9009	25.0591	25.3388	38.0846		Column Factor	1.541	<0.0001	****	Yes
	44	24.8899	39.3082	25.1479	22.1782	32.2772	28.4519	25.7246	38.2134	40.4494	27.2093	42.9705	37.6093	25.0591	25.0678	37.6392
	45.3333	24.8899	39.3082	25.1479	22.1782	32.0792	28.0335	25.1812	37.9653	40.2247	27.2093	42.9705	37.6093	25.0591	25.0678	37.1938		ANOVA table	SS (Type III)	DF	MS	F (DFn, DFd)	P value
	46.6667	24.6696	39.3082	25.1479	21.7822	32.0792	28.0335	25	37.469	40.2247	26.9767	42.9705	37.0262	25.0591	24.7967	36.971		Row Factor	465057	750	620.1	F (750, 3754) = 47.48	P<0.0001
	48	24.6696	39.3082	25.1479	21.5842	31.6832	28.0335	24.8188	37.469	40	26.9767	42.7438	36.7347	25.0591	24.6612	36.971		Column Factor	8043	1	8043	F (1, 3754) = 615.9	P<0.0001
	49.3333	24.6696	38.9937	25.1479	21.1881	31.6832	28.0335	24.6377	37.2208	40	26.9767	42.6304	36.7347	25.0591	24.1192	36.7483		Residual	49024	3754	13.06
	50.6667	24.6696	38.9937	24.8521	20.9901	31.2871	27.6151	24.6377	37.2208	39.5506	26.9767	42.1769	36.7347	25.0591	23.9837	36.7483
	52	24.4493	38.6792	24.8521	20.9901	31.2871	27.1967	24.2754	36.9727	39.1011	26.7442	42.1769	36.4431	25.0591	23.7127	36.5256		Difference between column means
	53.3333	24.4493	38.0503	24.8521	20.9901	31.2871	27.1967	24.0942	36.4764	39.1011	26.2791	41.9501	36.4431	24.8227	23.5772	36.3029		Predicted (LS) mean of control CAR	18.4
	54.6667	24.2291	38.0503	24.5562	20.9901	31.2871	27.1967	23.7319	35.9801	39.1011	26.2791	41.9501	36.4431	24.8227	23.4417	36.3029		Predicted (LS) mean of TAF15 CAR	21.07
	56	23.7885	37.4214	24.2604	20.9901	31.0891	27.1967	23.5507	35.732	39.1011	26.0465	41.8367	35.5685	24.8227	23.4417	36.3029		Difference between predicted means	-2.672
	57.3333	23.5683	36.7925	24.2604	20.9901	30.8911	26.7782	23.3696	34.7395	39.1011	25.5814	41.8367	35.277	24.8227	23.4417	36.3029		SE of difference	0.1077
	58.6667	23.348	36.478	23.9645	20.9901	30.8911	26.7782	23.3696	34.2432	38.8764	25.5814	41.7234	34.6939	24.8227	23.4417	36.3029		95% CI of difference	-2.883 to -2.461
	60	23.348	35.8491	23.9645	20.7921	30.8911	26.7782	23.3696	34.2432	38.8764	25.5814	41.7234	34.6939	24.3499	23.3062	36.0802
	61.3333	23.348	35.8491	23.6686	20.7921	30.6931	26.7782	23.1884	34.2432	38.6517	25.3488	41.7234	34.6939	24.1135	23.3062	35.8575		Data summary
	62.6667	23.1278	35.5346	23.6686	20.7921	30.6931	26.3598	23.1884	33.7469	38.6517	25.1163	41.61	34.4023	23.8771	23.1707	35.412		Number of columns (Column Factor)	2
	64	23.1278	35.2201	23.6686	20.396	30.297	26.3598	23.1884	33.7469	38.427	25.1163	41.61	34.1108	23.8771	23.0352	35.412		Number of rows (Row Factor)	751
	65.3333	23.1278	34.2767	23.3728	20.396	30.297	25.9414	23.0072	33.7469	37.7528	24.8837	41.4966	34.1108	23.8771	22.8997	34.9666		Number of values	4506
	66.6667	22.9075	33.9623	23.3728	19.802	30.297	25.523	23.0072	33.4988	37.5281	24.8837	41.2698	33.8192	23.8771	22.7642	34.9666
	68	22.9075	33.9623	23.3728	19.802	30.297	25.523	22.6449	33.4988	37.5281	24.8837	41.2698	33.8192	23.8771	22.7642	34.9666		Table Analyzed	CombinedAvidity
	69.3333	22.9075	33.6478	23.3728	19.802	30.297	25.523	22.4638	33.4988	37.5281	24.8837	41.2698	33.8192	23.8771	22.6287	34.9666
	70.6667	22.6872	33.6478	23.0769	19.604	30.099	25.523	22.4638	33.4988	37.5281	24.8837	41.1565	33.8192	23.8771	22.4932	34.9666		Two-way ANOVA	Ordinary
	72	22.6872	33.3333	23.0769	19.604	30.099	25.1046	22.4638	33.4988	37.5281	24.6512	41.1565	33.8192	23.6407	22.3577	34.7439		Alpha	0.05
	73.3333	22.467	33.0189	23.0769	19.604	29.901	25.1046	22.4638	33.2506	37.3034	24.4186	40.9297	33.8192	23.4043	22.3577	34.5212
	74.6667	22.467	33.0189	22.7811	19.604	29.703	24.2678	22.4638	33.2506	37.0787	24.186	40.9297	33.8192	23.4043	22.3577	34.5212		Source of Variation	% of total variation	P value	P value summary	Significant?
	76	22.467	33.0189	22.7811	19.604	29.703	24.2678	22.4638	33.0025	37.0787	24.186	40.9297	33.8192	23.4043	22.3577	34.5212		Row Factor	66.92	<0.0001	****	Yes
	77.3333	22.0264	33.0189	22.7811	19.604	29.505	24.2678	22.4638	33.0025	37.0787	24.186	40.7029	33.8192	23.1678	21.8157	34.5212		Column Factor	13.75	<0.0001	****	Yes
	78.6667	21.8062	33.0189	22.7811	19.604	29.505	24.2678	22.4638	32.7543	36.6292	23.9535	40.7029	33.5277	22.9314	21.8157	34.5212
	80	21.8062	33.0189	22.7811	19.604	29.3069	24.2678	22.4638	32.5062	36.6292	23.9535	40.7029	33.5277	22.9314	21.8157	34.2984		ANOVA table	SS (Type III)	DF	MS	F (DFn, DFd)	P value
	81.3333	21.5859	32.7044	22.7811	19.604	29.3069	24.2678	22.4638	32.5062	36.6292	23.7209	40.7029	33.5277	22.9314	21.8157	34.2984		Row Factor	433363	750	577.8	F (750, 3754) = 17.33	P<0.0001
	82.6667	21.5859	32.7044	22.7811	19.604	29.3069	24.2678	22.4638	32.5062	36.4045	23.7209	40.5896	33.5277	22.9314	21.8157	33.853		Column Factor	89048	1	89048	F (1, 3754) = 2670	P<0.0001
	84	21.5859	32.3899	22.7811	19.4059	28.9109	24.2678	22.2826	32.5062	36.4045	23.7209	40.4762	33.5277	22.695	21.8157	33.853		Residual	125197	3754	33.35
	85.3333	21.5859	32.3899	22.7811	19.0099	28.9109	23.8494	22.1014	32.2581	36.4045	23.4884	40.4762	33.5277	22.695	21.8157	33.4076
	86.6667	21.3656	32.0755	22.7811	18.8119	28.7129	23.8494	22.1014	32.2581	36.4045	23.0233	40.3628	32.9446	22.695	21.8157	33.4076		Difference between column means
	88	21.3656	31.761	22.4852	18.8119	28.5149	23.8494	22.1014	32.2581	36.4045	23.0233	40.2494	32.9446	22.695	21.8157	33.4076		Predicted (LS) mean of control CAR	18.4
	89.3333	21.1454	31.4465	22.4852	18.6139	28.5149	23.8494	22.1014	32.2581	36.4045	23.0233	40.1361	32.9446	22.695	21.8157	33.4076		Predicted (LS) mean of EWS CAR	27.29
	90.6667	21.1454	31.4465	22.4852	18.6139	28.5149	23.8494	21.9203	32.2581	36.4045	23.0233	40.1361	32.6531	22.695	21.8157	33.4076		Difference between predicted means	-8.891
	92	20.9251	31.4465	22.4852	18.6139	28.5149	23.8494	21.9203	32.2581	36.1798	22.7907	40.0227	32.6531	22.695	21.8157	33.4076		SE of difference	0.1721
	93.3333	20.9251	31.1321	22.4852	18.6139	28.5149	23.8494	21.9203	32.2581	35.9551	22.7907	40.0227	32.6531	22.695	21.8157	33.4076		95% CI of difference	-9.228 to -8.554
	94.6667	20.9251	30.8176	22.4852	18.6139	28.5149	23.8494	21.9203	32.2581	35.9551	22.5581	40.0227	32.6531	22.695	21.8157	33.4076
	96	20.4846	30.5031	22.4852	18.6139	28.5149	23.8494	21.7391	32.2581	35.9551	22.5581	39.9093	32.6531	22.4586	21.8157	32.7394		Data summary
	97.3333	20.2643	30.1887	22.1893	18.4158	28.3168	23.8494	21.7391	32.2581	35.9551	22.5581	39.9093	32.3615	22.4586	21.8157	32.7394		Number of columns (Column Factor)	2
	98.6667	20.0441	29.8742	22.1893	18.4158	27.9208	23.8494	21.7391	32.2581	35.9551	22.5581	39.7959	32.3615	22.4586	21.8157	32.5167		Number of rows (Row Factor)	751
	100	20.0441	29.2453	22.1893	18.2178	27.5248	23.431	21.7391	32.2581	35.7303	22.5581	39.5692	31.7784	22.2222	21.6802	32.294		Number of values	4506
	101.333	20.0441	28.9308	22.1893	18.0198	27.5248	23.431	21.7391	32.2581	35.7303	22.5581	39.5692	31.7784	22.2222	21.6802	32.294
	102.667	19.8238	28.9308	22.1893	18.0198	27.5248	23.0126	21.7391	32.0099	35.7303	22.3256	39.5692	31.7784	22.2222	21.6802	32.294
	104	19.8238	28.6164	21.8935	18.0198	27.5248	23.0126	21.7391	32.0099	35.7303	22.3256	39.5692	31.7784	22.2222	21.4092	32.294
	105.333	19.6035	28.6164	21.8935	18.0198	27.3267	23.0126	21.7391	32.0099	35.2809	22.3256	39.4558	31.7784	22.2222	21.4092	32.294
	106.667	19.3833	28.6164	21.8935	18.0198	27.3267	23.0126	21.7391	32.0099	35.2809	22.3256	39.4558	31.7784	21.9858	21.2737	32.294
	108	19.3833	28.6164	21.8935	18.0198	27.3267	22.5941	21.7391	32.0099	35.2809	22.093	39.4558	31.7784	21.9858	21.0027	32.0713
	109.333	19.3833	28.6164	21.5976	18.0198	27.3267	22.5941	21.558	31.7618	35.2809	22.093	39.4558	31.7784	21.9858	20.8672	31.6258
	110.667	19.3833	28.6164	21.3018	18.0198	27.3267	22.5941	21.3768	31.7618	35.0562	22.093	39.3424	31.7784	21.9858	20.7317	31.6258
	112	19.163	28.6164	21.3018	18.0198	27.3267	22.1757	21.3768	31.5136	35.0562	22.093	39.3424	31.7784	21.9858	20.5962	31.6258
	113.333	18.9427	28.6164	21.3018	18.0198	27.3267	22.1757	21.3768	31.2655	35.0562	22.093	39.1156	31.7784	21.9858	20.3252	31.6258
	114.667	18.9427	28.6164	21.0059	18.0198	27.3267	22.1757	21.3768	31.2655	35.0562	22.093	39.1156	31.7784	21.7494	20.1897	31.1804
	116	18.9427	28.6164	20.7101	18.0198	27.3267	22.1757	21.3768	31.2655	34.8315	21.8605	39.1156	31.4869	21.7494	20.0542	31.1804
	117.333	18.7225	28.6164	20.7101	18.0198	27.3267	22.1757	21.3768	31.2655	34.8315	21.8605	39.1156	31.4869	21.513	20.0542	31.1804
	118.667	18.7225	28.6164	20.7101	17.6238	27.3267	21.7573	21.3768	31.2655	34.8315	21.8605	39.0023	31.1953	21.513	19.9187	30.9577
	120	18.5022	28.3019	20.7101	17.6238	27.3267	21.7573	21.0145	31.0174	34.8315	21.8605	38.8889	31.1953	21.513	19.9187	30.9577
	121.333	18.5022	27.673	20.1183	17.6238	27.3267	21.7573	21.0145	31.0174	34.8315	21.8605	38.8889	31.1953	21.513	19.9187	30.735
	122.667	18.5022	27.673	20.1183	17.6238	27.3267	20.9205	20.6522	31.0174	34.8315	21.8605	38.8889	31.1953	21.2766	19.9187	30.735
	124	18.5022	27.673	20.1183	17.6238	27.3267	20.5021	20.6522	31.0174	34.8315	21.8605	38.7755	31.1953	21.2766	19.9187	30.735
	125.333	18.5022	27.673	20.1183	17.4257	27.3267	20.5021	20.6522	30.5211	34.8315	21.8605	38.6621	30.9038	21.2766	19.9187	30.5122
	126.667	18.5022	27.673	20.1183	17.4257	27.3267	20.5021	20.6522	30.0248	34.8315	21.8605	38.6621	30.9038	21.0402	19.9187	30.2895
	128	18.5022	27.673	20.1183	17.2277	26.9307	20.5021	20.6522	30.0248	34.6067	21.8605	38.5488	30.9038	20.8038	19.6477	30.0668
	129.333	18.5022	27.673	19.5266	17.2277	26.9307	20.5021	20.6522	30.0248	34.382	21.8605	38.5488	30.9038	20.8038	19.5122	30.0668
	130.667	18.5022	27.673	19.5266	17.2277	26.5347	20.5021	20.6522	30.0248	34.382	21.6279	38.4354	30.9038	20.8038	19.3767	30.0668
	132	18.5022	27.3585	19.5266	17.0297	26.5347	20.5021	20.471	29.7767	34.382	21.6279	38.4354	30.9038	20.8038	19.3767	30.0668
	133.333	18.5022	27.3585	19.5266	16.8317	26.3366	20.5021	20.2899	29.7767	33.4831	21.6279	38.322	30.9038	20.8038	19.3767	30.0668
	134.667	18.5022	27.3585	19.5266	16.8317	26.3366	20.5021	20.2899	29.7767	33.4831	21.6279	38.322	30.9038	20.8038	19.3767	30.0668
	136	18.5022	27.3585	19.5266	16.8317	26.3366	20.5021	20.2899	29.7767	33.4831	21.6279	38.322	30.9038	20.5674	19.3767	30.0668
	137.333	18.5022	27.3585	19.5266	16.8317	26.3366	20.5021	19.9275	29.2804	33.4831	21.3953	38.2086	30.9038	20.5674	19.2412	30.0668
	138.667	18.5022	26.4151	19.5266	16.8317	26.3366	20.5021	19.9275	29.2804	33.4831	21.3953	38.2086	30.9038	20.5674	19.2412	29.8441
	140	18.5022	26.1006	19.2308	16.8317	26.3366	20.5021	19.7464	29.2804	33.4831	21.3953	38.2086	30.9038	20.5674	19.2412	29.8441
	141.333	18.2819	26.1006	19.2308	16.8317	26.3366	20.5021	19.7464	29.2804	33.4831	21.3953	38.2086	30.9038	20.5674	19.2412	29.8441
	142.667	18.0617	26.1006	19.2308	16.8317	26.3366	20.5021	19.5652	29.2804	33.4831	21.3953	37.9819	30.9038	20.5674	19.2412	29.8441
	144	18.0617	26.1006	18.9349	16.8317	26.3366	20.5021	19.5652	29.2804	32.809	21.3953	37.9819	30.9038	20.5674	19.2412	29.6214
	145.333	18.0617	26.1006	18.9349	16.8317	26.3366	20.5021	19.3841	29.2804	32.809	21.1628	37.8685	30.6122	20.5674	19.2412	29.3987
	146.667	18.0617	26.1006	18.9349	16.8317	26.3366	20.5021	19.3841	29.2804	32.809	21.1628	37.8685	30.6122	20.331	19.1057	29.1759
	148	18.0617	26.1006	18.9349	16.8317	26.1386	20.5021	19.3841	29.2804	32.809	20.9302	37.8685	30.6122	20.0946	19.1057	29.1759
	149.333	18.0617	25.7862	18.9349	16.8317	26.1386	20.5021	19.3841	29.2804	32.809	20.6977	37.7551	30.6122	20.0946	19.1057	29.1759
	150.667	18.0617	25.4717	18.6391	16.4356	26.1386	20.5021	19.3841	29.2804	32.809	20.6977	37.7551	30.6122	19.8582	19.1057	29.1759
	152	18.0617	25.4717	18.6391	16.4356	26.1386	20.5021	19.3841	29.2804	32.5843	20.6977	37.5283	30.6122	19.8582	19.1057	29.1759
	153.333	17.8414	25.4717	18.3432	16.4356	25.9406	20.0837	19.3841	29.2804	32.5843	20.6977	37.5283	30.6122	19.8582	18.9702	29.1759
	154.667	17.8414	25.1572	18.3432	16.4356	25.9406	20.0837	19.3841	29.2804	32.3596	20.6977	37.415	30.6122	19.8582	18.9702	29.1759
	156	17.8414	25.1572	18.3432	16.4356	25.7426	19.6653	19.3841	29.2804	32.1348	20.6977	37.415	30.6122	19.8582	18.9702	29.1759
	157.333	17.8414	24.5283	18.0473	16.4356	25.5446	19.6653	19.3841	29.2804	31.9101	20.2326	37.3016	30.6122	19.8582	18.9702	29.1759
	158.667	17.8414	24.5283	18.0473	16.4356	25.3465	19.6653	19.3841	29.0323	31.4607	20.2326	37.3016	30.6122	19.6217	18.9702	29.1759
	160	17.8414	24.5283	17.7515	16.4356	25.3465	19.6653	19.3841	29.0323	31.236	20.2326	37.1882	30.6122	19.6217	18.8347	28.9532
	161.333	17.8414	24.5283	17.4556	16.4356	25.3465	19.6653	19.3841	29.0323	31.0112	20	37.1882	30.3207	19.6217	18.8347	28.7305
	162.667	17.6211	24.5283	17.4556	16.4356	25.3465	19.2469	19.3841	29.0323	30.7865	20	37.1882	30.3207	19.6217	18.8347	28.7305
	164	17.6211	24.5283	17.4556	16.4356	25.3465	19.2469	19.3841	29.0323	30.7865	20	37.1882	30.3207	19.6217	18.8347	28.7305
	165.333	17.6211	24.5283	17.4556	16.4356	25.3465	19.2469	19.3841	29.0323	30.7865	20	37.0748	30.3207	19.3853	18.6992	28.7305
	166.667	17.6211	24.2138	17.4556	16.2376	24.9505	18.8285	19.3841	29.0323	30.7865	19.7674	36.9615	30.3207	19.3853	18.5637	28.7305
	168	17.6211	24.2138	17.4556	16.2376	24.9505	18.8285	19.3841	28.7841	30.7865	19.7674	36.8481	30.3207	19.3853	18.5637	28.7305
	169.333	17.6211	24.2138	17.4556	16.2376	24.9505	18.8285	19.3841	28.7841	30.7865	19.7674	36.8481	30.3207	19.3853	18.5637	28.7305
	170.667	17.6211	24.2138	17.4556	16.2376	24.9505	18.8285	19.3841	28.7841	30.7865	19.7674	36.8481	30.3207	19.3853	18.5637	28.7305
	172	17.6211	23.8994	17.4556	16.2376	24.7525	18.8285	19.3841	28.7841	30.7865	19.7674	36.8481	30.3207	19.3853	18.5637	28.7305
	173.333	17.6211	23.8994	17.4556	16.2376	24.7525	18.8285	19.3841	28.7841	30.7865	19.7674	36.8481	30.3207	19.3853	18.5637	28.7305
	174.667	17.6211	23.8994	17.4556	16.2376	24.7525	18.41	19.2029	28.7841	30.7865	19.5349	36.8481	30.3207	19.3853	18.5637	28.7305
	176	17.6211	23.8994	17.4556	16.2376	24.7525	18.41	19.2029	28.7841	30.7865	19.5349	36.8481	30.3207	19.3853	18.5637	28.7305
	177.333	17.6211	23.8994	17.4556	16.2376	24.7525	18.41	19.2029	28.536	30.7865	19.5349	36.8481	30.3207	19.3853	18.5637	28.7305
	178.667	17.6211	23.8994	17.4556	16.2376	24.3564	18.41	19.2029	28.536	30.7865	19.5349	36.7347	30.3207	19.3853	18.5637	28.7305
	180	17.6211	23.5849	17.4556	16.2376	24.3564	18.41	19.0217	28.536	30.7865	19.5349	36.7347	30.3207	19.3853	18.5637	28.7305
	181.333	17.6211	23.5849	17.4556	16.0396	24.3564	18.41	19.0217	28.536	30.7865	19.5349	36.7347	30.3207	19.3853	18.5637	28.7305
	182.667	17.4009	23.5849	17.4556	16.0396	24.3564	18.41	19.0217	28.536	30.7865	19.5349	36.7347	30.3207	19.3853	18.5637	28.7305
	184	17.4009	23.5849	17.4556	16.0396	24.1584	18.41	19.0217	28.536	30.7865	19.3023	36.7347	30.3207	19.3853	18.5637	28.5078
	185.333	17.4009	23.5849	17.4556	16.0396	24.1584	18.41	18.8406	28.536	30.7865	19.3023	36.7347	30.3207	19.3853	18.4282	28.5078
	186.667	17.4009	23.5849	17.4556	16.0396	24.1584	18.41	18.8406	28.2878	30.7865	19.0698	36.6213	30.3207	19.3853	18.4282	28.5078
	188	17.4009	23.5849	17.4556	15.8416	24.1584	18.41	18.8406	28.2878	30.7865	19.0698	36.6213	30.3207	19.3853	18.4282	28.2851
	189.333	17.1806	23.5849	17.4556	15.8416	24.1584	18.41	18.8406	28.2878	30.5618	19.0698	36.3946	30.3207	19.3853	18.4282	27.8396
	190.667	17.1806	23.2704	17.4556	15.8416	24.1584	18.41	18.8406	28.2878	30.5618	19.0698	36.3946	30.3207	19.3853	18.4282	27.6169
	192	16.9604	22.6415	17.4556	15.8416	24.1584	18.41	18.8406	28.2878	30.5618	19.0698	36.3946	30.3207	19.3853	18.4282	27.6169
	193.333	16.7401	22.327	17.4556	15.8416	24.1584	18.41	18.8406	28.2878	30.3371	18.8372	36.0544	30.3207	19.1489	18.4282	27.6169
	194.667	16.7401	22.327	17.4556	15.8416	24.1584	18.41	18.8406	28.2878	30.3371	18.8372	36.0544	30.3207	19.1489	18.4282	27.6169
	196	16.7401	22.327	17.4556	15.8416	23.9604	18.41	18.6594	28.2878	30.1124	18.8372	36.0544	30.3207	19.1489	18.4282	27.3942
	197.333	16.7401	22.327	17.4556	15.8416	23.9604	18.41	18.2971	28.2878	29.8876	18.8372	35.941	30.3207	19.1489	18.4282	27.3942
	198.667	16.7401	22.0126	17.4556	15.6436	23.9604	18.41	18.1159	28.2878	29.6629	18.8372	35.941	30.3207	19.1489	18.4282	27.3942
	200	16.7401	22.0126	17.4556	15.6436	23.9604	18.41	18.1159	27.7916	29.2135	18.6047	35.8277	29.7376	19.1489	18.2927	27.3942
	201.333	16.7401	22.0126	17.4556	15.6436	23.9604	18.41	17.9348	27.7916	29.2135	18.6047	35.8277	29.7376	19.1489	18.2927	27.3942
	202.667	16.7401	22.0126	17.4556	15.6436	23.9604	17.9916	17.9348	27.7916	29.2135	18.3721	35.8277	29.7376	19.1489	18.2927	27.3942
	204	16.7401	22.0126	17.4556	15.6436	23.9604	17.9916	17.9348	27.7916	29.2135	18.3721	35.8277	29.4461	18.9125	18.2927	27.3942
	205.333	16.7401	22.0126	17.4556	15.6436	23.7624	17.9916	17.9348	27.7916	29.2135	18.3721	35.8277	29.4461	18.9125	18.2927	27.3942
	206.667	16.7401	21.6981	17.4556	15.6436	23.5644	17.9916	17.9348	27.7916	29.2135	18.3721	35.8277	29.4461	18.9125	18.2927	27.3942
	208	16.7401	21.6981	17.4556	15.6436	23.5644	17.9916	17.9348	27.2953	29.2135	18.3721	35.8277	29.4461	18.9125	18.2927	27.3942
	209.333	16.7401	21.3836	17.4556	15.6436	23.5644	17.9916	17.9348	27.2953	29.2135	18.3721	35.8277	29.4461	18.9125	18.2927	27.3942
	210.667	16.7401	21.3836	17.4556	15.6436	23.5644	17.9916	17.9348	27.2953	29.2135	18.3721	35.7143	29.4461	18.9125	18.2927	27.3942
	212	16.7401	21.3836	17.4556	15.6436	23.5644	17.9916	17.9348	27.2953	28.9888	18.3721	35.7143	29.1545	18.9125	18.2927	27.3942
	213.333	16.7401	21.0692	17.4556	15.6436	23.5644	17.9916	17.9348	27.2953	28.9888	18.3721	35.7143	28.863	18.9125	18.2927	27.3942
	214.667	16.7401	21.0692	17.4556	15.6436	23.5644	17.9916	17.9348	27.2953	28.9888	18.1395	35.7143	28.863	18.6761	18.1572	27.3942
	216	16.7401	20.7547	17.1598	15.6436	23.5644	17.9916	17.7536	27.2953	28.9888	18.1395	35.4875	28.863	18.6761	18.1572	27.3942
	217.333	16.7401	20.7547	17.1598	15.6436	23.5644	17.9916	17.7536	27.2953	28.764	18.1395	35.3741	28.863	18.6761	18.1572	27.3942
	218.667	16.7401	20.7547	17.1598	15.2475	23.1683	17.9916	17.7536	27.2953	28.764	18.1395	35.3741	28.5714	18.6761	18.1572	27.3942
	220	16.7401	20.7547	17.1598	15.2475	23.1683	17.9916	17.7536	27.2953	28.764	18.1395	35.3741	28.5714	18.6761	18.1572	27.3942
	221.333	16.7401	20.7547	16.8639	15.2475	23.1683	17.9916	17.7536	27.2953	28.764	18.1395	35.3741	28.5714	18.6761	18.1572	27.3942
	222.667	16.7401	20.7547	16.8639	15.2475	23.1683	17.9916	17.7536	27.0471	28.5393	18.1395	35.3741	28.5714	18.6761	18.1572	27.1715
	224	16.7401	20.7547	16.8639	15.2475	23.1683	17.9916	17.7536	27.0471	28.5393	18.1395	35.2608	28.5714	18.6761	18.1572	26.9488
	225.333	16.7401	20.7547	16.8639	15.2475	22.9703	17.9916	17.7536	27.0471	28.5393	18.1395	35.2608	28.5714	18.6761	18.0217	26.9488
	226.667	16.7401	20.4403	16.568	15.0495	22.9703	17.9916	17.7536	27.0471	28.5393	18.1395	35.034	28.5714	18.6761	18.0217	26.9488
	228	16.7401	20.1258	16.568	15.0495	22.9703	17.9916	17.7536	27.0471	28.5393	17.907	35.034	28.5714	18.6761	18.0217	26.9488
	229.333	16.7401	20.1258	16.568	14.8515	22.7723	17.5732	17.7536	27.0471	28.3146	17.907	35.034	28.5714	18.6761	18.0217	26.9488
	230.667	16.2996	20.1258	16.568	14.8515	22.7723	17.5732	17.7536	27.0471	28.3146	17.6744	35.034	28.5714	18.6761	18.0217	26.9488
	232	16.2996	19.8113	16.568	14.8515	22.7723	17.5732	17.5725	27.0471	28.0899	17.6744	34.9206	28.5714	18.6761	18.0217	26.9488
	233.333	16.2996	19.4969	16.568	14.6535	22.5743	17.5732	17.5725	27.0471	28.0899	17.4419	34.9206	28.2799	18.6761	18.0217	26.5033
	234.667	16.2996	19.4969	16.568	14.6535	22.5743	17.5732	17.5725	27.0471	28.0899	17.4419	34.9206	28.2799	18.6761	18.0217	26.5033
	236	16.2996	19.4969	16.568	14.6535	22.5743	17.5732	17.5725	26.799	28.0899	17.4419	34.9206	28.2799	18.6761	18.0217	26.5033
	237.333	16.2996	19.4969	16.568	14.6535	22.5743	17.5732	17.5725	26.799	28.0899	17.4419	34.9206	28.2799	18.6761	17.8862	26.5033
	238.667	16.2996	19.4969	16.568	14.6535	22.5743	17.5732	17.5725	26.799	28.0899	17.4419	34.9206	28.2799	18.6761	17.8862	26.5033
	240	16.2996	19.4969	16.568	14.6535	22.5743	17.5732	17.5725	26.5509	28.0899	17.2093	34.9206	28.2799	18.6761	17.8862	26.5033
	241.333	16.2996	19.4969	16.568	14.6535	22.3762	17.5732	17.5725	26.5509	28.0899	17.2093	34.8073	28.2799	18.6761	17.8862	26.5033
	242.667	16.2996	19.4969	16.568	14.6535	22.1782	17.5732	17.5725	26.5509	28.0899	17.2093	34.8073	28.2799	18.6761	17.7507	26.5033
	244	16.2996	19.4969	16.568	14.4554	21.9802	17.5732	17.5725	26.5509	28.0899	16.9767	34.8073	27.9883	18.6761	17.7507	26.5033
	245.333	16.2996	19.4969	16.568	14.2574	21.9802	17.5732	17.5725	26.5509	28.0899	16.9767	34.8073	27.9883	18.6761	17.7507	26.5033
	246.667	16.2996	19.4969	16.568	14.2574	21.9802	17.5732	17.5725	26.5509	28.0899	16.9767	34.8073	27.9883	18.6761	17.7507	26.5033
	248	16.0793	19.4969	16.568	14.2574	21.9802	17.5732	17.5725	26.5509	27.6404	16.9767	34.8073	27.9883	18.6761	17.7507	26.5033
	249.333	16.0793	18.8679	16.568	14.2574	21.9802	17.5732	17.3913	26.5509	27.6404	16.9767	34.8073	27.9883	18.6761	17.7507	26.5033
	250.667	16.0793	18.8679	16.568	14.2574	21.9802	17.5732	17.3913	26.5509	27.6404	16.9767	34.8073	27.9883	18.6761	17.7507	26.5033
	252	16.0793	18.8679	16.568	14.2574	21.9802	17.5732	17.3913	26.5509	27.6404	16.9767	34.8073	27.9883	18.4397	17.7507	26.5033
	253.333	15.859	18.8679	16.568	14.2574	21.9802	17.5732	17.3913	26.5509	27.6404	16.9767	34.8073	27.9883	18.4397	17.7507	26.5033
	254.667	15.859	18.8679	16.568	14.2574	21.9802	17.5732	17.3913	26.5509	27.4157	16.9767	34.8073	27.6968	18.4397	17.7507	26.5033
	256	15.859	18.8679	16.568	14.2574	21.9802	17.5732	17.3913	26.5509	27.4157	16.9767	34.8073	27.6968	18.4397	17.6152	26.5033
	257.333	15.6388	18.8679	16.568	14.2574	21.9802	17.5732	17.3913	26.5509	27.4157	16.9767	34.8073	27.6968	18.4397	17.4797	26.5033
	258.667	15.6388	18.8679	16.568	14.2574	21.9802	17.5732	17.3913	26.5509	27.191	16.9767	34.8073	27.6968	18.4397	17.4797	26.5033
	260	15.6388	18.239	16.568	14.2574	21.9802	17.5732	17.3913	26.5509	27.191	16.9767	34.8073	27.4052	18.4397	17.4797	26.5033
	261.333	15.6388	18.239	16.568	14.2574	21.9802	17.5732	17.3913	26.5509	27.191	16.9767	34.8073	27.4052	18.4397	17.4797	26.5033
	262.667	15.6388	18.239	16.2722	14.2574	21.7822	17.5732	17.3913	26.5509	27.191	16.9767	34.8073	27.4052	18.4397	17.4797	26.5033
	264	15.6388	18.239	16.2722	14.2574	21.7822	17.5732	17.3913	26.5509	27.191	16.9767	34.8073	27.4052	18.4397	17.4797	26.5033
	265.333	15.6388	18.239	16.2722	14.2574	21.5842	17.5732	17.3913	26.5509	27.191	16.9767	34.8073	27.4052	18.4397	17.4797	26.5033
	266.667	15.6388	18.239	16.2722	14.2574	21.3861	17.5732	17.3913	26.5509	27.191	16.9767	34.8073	27.1137	18.2033	17.4797	26.2806
	268	15.6388	18.239	16.2722	14.2574	21.3861	17.5732	17.3913	26.5509	27.191	16.9767	34.8073	26.8222	18.2033	17.4797	26.2806
	269.333	15.6388	18.239	16.2722	14.2574	21.3861	17.5732	17.3913	26.5509	27.191	16.9767	34.8073	26.8222	18.2033	17.4797	26.2806
	270.667	15.6388	17.9245	16.2722	14.2574	21.3861	17.5732	17.2101	26.5509	27.191	16.9767	34.6939	26.8222	18.2033	17.3442	26.2806
	272	15.6388	17.9245	16.2722	14.2574	21.3861	17.5732	17.2101	26.5509	27.191	16.9767	34.6939	26.8222	18.2033	17.3442	25.8352
	273.333	15.6388	17.9245	16.2722	14.2574	21.3861	17.5732	17.2101	26.5509	27.191	16.9767	34.6939	26.8222	18.2033	17.3442	25.8352
	274.667	15.6388	17.6101	16.2722	14.2574	21.3861	17.5732	17.2101	26.5509	27.191	16.9767	34.6939	26.5306	18.2033	17.3442	25.6125
	276	15.6388	17.6101	16.2722	14.0594	21.3861	17.5732	17.2101	26.5509	27.191	16.9767	34.6939	26.2391	18.2033	17.2087	25.6125
	277.333	15.6388	17.6101	16.2722	14.0594	21.3861	17.5732	17.2101	26.5509	27.191	16.9767	34.6939	26.2391	18.2033	17.0732	25.6125
	278.667	15.6388	17.6101	16.2722	14.0594	21.3861	17.5732	17.2101	26.5509	27.191	16.9767	34.6939	26.2391	18.2033	17.0732	25.6125
	280	15.6388	17.6101	16.2722	14.0594	21.3861	17.5732	17.2101	26.5509	27.191	16.9767	34.6939	26.2391	18.2033	17.0732	25.6125
	281.333	15.6388	17.6101	16.2722	14.0594	21.3861	17.5732	17.2101	26.5509	27.191	16.9767	34.6939	26.2391	18.2033	17.0732	25.6125
	282.667	15.6388	17.6101	16.2722	14.0594	21.3861	17.5732	17.2101	26.5509	27.191	16.9767	34.6939	26.2391	18.2033	17.0732	25.6125
	284	15.6388	17.6101	16.2722	14.0594	21.3861	17.5732	17.2101	26.5509	27.191	16.9767	34.6939	26.2391	18.2033	17.0732	25.3898
	285.333	15.6388	17.6101	16.2722	14.0594	21.3861	17.5732	17.2101	26.5509	27.191	16.7442	34.6939	26.2391	18.2033	17.0732	25.3898
	286.667	15.6388	17.6101	16.2722	14.0594	21.3861	17.1548	17.2101	26.3027	27.191	16.7442	34.6939	26.2391	18.2033	17.0732	25.167
	288	15.6388	17.6101	16.2722	14.0594	21.3861	17.1548	17.2101	26.3027	27.191	16.7442	34.6939	26.2391	18.2033	17.0732	25.167
	289.333	15.6388	17.6101	16.2722	14.0594	21.3861	17.1548	17.2101	26.3027	26.9663	16.7442	34.6939	26.2391	18.2033	17.0732	25.167
	290.667	15.6388	17.6101	16.2722	14.0594	21.3861	17.1548	17.2101	26.3027	26.9663	16.7442	34.6939	26.2391	18.2033	17.0732	25.167
	292	15.6388	17.6101	16.2722	14.0594	21.3861	17.1548	17.2101	26.3027	26.9663	16.7442	34.6939	26.2391	18.2033	17.0732	25.167
	293.333	15.6388	17.6101	16.2722	13.8614	21.3861	17.1548	17.2101	26.3027	26.9663	16.7442	34.6939	26.2391	18.2033	17.0732	25.167
	294.667	15.6388	17.6101	16.2722	13.8614	21.3861	17.1548	17.2101	26.3027	26.9663	16.7442	34.6939	26.2391	18.2033	17.0732	25.167
	296	15.6388	17.6101	16.2722	13.8614	21.3861	17.1548	17.2101	26.3027	26.9663	16.7442	34.6939	26.2391	18.2033	17.0732	25.167
	297.333	15.6388	17.6101	16.2722	13.8614	21.3861	17.1548	17.2101	26.3027	26.9663	16.7442	34.6939	26.2391	18.2033	17.0732	25.167
	298.667	15.6388	17.6101	16.2722	13.8614	20.9901	17.1548	17.2101	26.3027	26.9663	16.7442	34.6939	26.2391	18.2033	16.9377	25.167
	300	15.6388	17.2956	16.2722	13.8614	20.9901	16.7364	17.2101	26.3027	26.7416	16.5116	34.4671	26.2391	18.2033	16.8022	24.9443
	301.333	15.6388	17.2956	16.2722	13.8614	20.9901	16.7364	17.2101	26.3027	26.7416	16.5116	34.4671	26.2391	18.2033	16.8022	24.9443
	302.667	15.6388	17.2956	16.2722	13.8614	20.9901	16.7364	17.2101	26.3027	26.7416	16.5116	34.4671	26.2391	18.2033	16.8022	24.9443
	304	15.6388	17.2956	16.2722	13.8614	20.9901	16.7364	17.2101	26.3027	26.7416	16.5116	34.4671	26.2391	18.2033	16.8022	24.9443
	305.333	15.6388	17.2956	16.2722	13.8614	20.9901	16.7364	17.2101	26.3027	26.7416	16.5116	34.4671	26.2391	17.9669	16.6667	24.4989
	306.667	15.6388	17.2956	16.2722	13.8614	20.7921	16.7364	17.2101	26.0546	26.7416	16.5116	34.4671	26.2391	17.9669	16.6667	24.4989
	308	15.6388	17.2956	16.2722	13.8614	20.7921	16.7364	17.2101	26.0546	26.7416	16.5116	34.4671	26.2391	17.9669	16.6667	24.4989
	309.333	15.6388	17.2956	16.2722	13.8614	20.7921	16.7364	17.2101	26.0546	26.7416	16.5116	34.4671	26.2391	17.9669	16.5312	24.4989
	310.667	15.6388	17.2956	16.2722	13.8614	20.7921	16.7364	17.2101	26.0546	26.5169	16.5116	34.4671	26.2391	17.9669	16.5312	24.2762
	312	15.6388	17.2956	16.2722	13.8614	20.7921	16.7364	17.029	26.0546	26.5169	16.5116	34.4671	26.2391	17.9669	16.5312	24.2762
	313.333	15.6388	17.2956	16.2722	13.8614	20.7921	16.7364	17.029	26.0546	26.5169	16.5116	34.4671	26.2391	17.9669	16.5312	24.2762
	314.667	15.6388	17.2956	16.2722	13.8614	20.7921	16.7364	17.029	26.0546	26.5169	16.5116	34.4671	26.2391	17.9669	16.5312	24.2762
	316	15.6388	17.2956	16.2722	13.8614	20.7921	16.7364	17.029	26.0546	26.2921	16.5116	34.4671	26.2391	17.9669	16.5312	24.2762
	317.333	15.6388	16.9811	16.2722	13.8614	20.7921	16.7364	17.029	26.0546	26.2921	16.5116	34.4671	26.2391	17.9669	16.5312	24.2762
	318.667	15.6388	16.9811	16.2722	13.8614	20.7921	16.7364	17.029	25.8065	26.2921	16.5116	34.4671	26.2391	17.9669	16.5312	24.2762
	320	15.6388	16.9811	16.2722	13.8614	20.7921	16.7364	17.029	25.8065	26.2921	16.5116	34.4671	26.2391	17.9669	16.3957	24.2762
	321.333	15.6388	16.9811	16.2722	13.8614	20.7921	16.7364	17.029	25.8065	26.0674	16.5116	34.4671	26.2391	17.9669	16.3957	24.2762
	322.667	15.6388	16.9811	16.2722	13.8614	20.7921	16.7364	17.029	25.8065	26.0674	16.5116	34.4671	26.2391	17.9669	16.3957	24.2762
	324	15.6388	16.9811	16.2722	13.8614	20.7921	16.7364	17.029	25.8065	26.0674	16.5116	34.4671	26.2391	17.9669	16.3957	24.2762
	325.333	15.6388	16.9811	16.2722	13.8614	20.7921	16.7364	17.029	25.8065	26.0674	16.5116	34.4671	26.2391	17.9669	16.3957	24.2762
	326.667	15.6388	16.9811	16.2722	13.8614	20.7921	16.7364	17.029	25.8065	26.0674	16.5116	34.4671	26.2391	17.7305	16.3957	24.2762
	328	15.6388	16.9811	16.2722	13.8614	20.7921	16.7364	17.029	25.8065	26.0674	16.5116	34.4671	26.2391	17.7305	16.3957	24.2762
	329.333	15.6388	16.9811	16.2722	13.8614	20.7921	16.7364	17.029	25.8065	26.0674	16.5116	34.4671	26.2391	17.7305	16.3957	24.2762
	330.667	15.6388	16.9811	16.2722	13.8614	20.396	16.7364	17.029	25.8065	26.0674	16.5116	34.4671	26.2391	17.7305	16.3957	24.2762
	332	15.6388	16.9811	16.2722	13.8614	20.396	16.7364	17.029	25.8065	26.0674	16.5116	34.4671	26.2391	17.7305	16.3957	24.2762
	333.333	15.6388	16.6667	16.2722	13.8614	20	16.7364	17.029	25.5583	26.0674	16.5116	34.4671	25.9475	17.7305	16.2602	24.0535
	334.667	15.6388	16.6667	16.2722	13.8614	20	16.7364	17.029	25.5583	26.0674	16.5116	34.4671	25.9475	17.7305	16.2602	24.0535
	336	15.6388	16.6667	16.2722	13.8614	20	16.7364	17.029	25.5583	26.0674	16.5116	34.4671	25.9475	17.7305	16.2602	24.0535
	337.333	15.6388	16.6667	16.2722	13.8614	20	16.7364	17.029	25.5583	26.0674	16.5116	34.4671	25.9475	17.7305	16.1247	24.0535
	338.667	15.6388	16.6667	16.2722	13.8614	20	16.7364	17.029	25.5583	26.0674	16.5116	34.4671	25.9475	17.7305	16.1247	23.8307
	340	15.6388	16.6667	16.2722	13.8614	20	16.7364	17.029	25.5583	26.0674	16.5116	34.4671	25.9475	17.7305	16.1247	23.8307
	341.333	15.6388	16.6667	16.2722	13.8614	20	16.7364	17.029	25.5583	26.0674	16.5116	34.4671	25.9475	17.7305	16.1247	23.8307
	342.667	15.6388	16.6667	16.2722	13.8614	20	16.7364	17.029	25.5583	25.8427	16.5116	34.4671	25.9475	17.7305	16.1247	23.8307
	344	15.6388	16.6667	16.2722	13.8614	20	16.7364	17.029	25.5583	25.8427	16.5116	34.4671	25.9475	17.7305	16.1247	23.8307
	345.333	15.6388	16.6667	16.2722	13.8614	19.802	16.7364	17.029	25.5583	25.8427	16.5116	34.4671	25.9475	17.7305	15.9892	23.8307
	346.667	15.6388	16.6667	16.2722	13.8614	19.802	16.7364	16.8478	25.3102	25.8427	16.5116	34.4671	25.9475	17.7305	15.9892	23.8307
	348	15.6388	16.6667	16.2722	13.8614	19.802	16.7364	16.8478	25.3102	25.8427	16.5116	34.4671	25.9475	17.7305	15.9892	23.8307
	349.333	15.6388	16.6667	16.2722	13.8614	19.802	16.7364	16.8478	25.3102	25.8427	16.5116	34.4671	25.9475	17.7305	15.9892	23.8307
	350.667	15.6388	16.6667	16.2722	13.8614	19.802	16.7364	16.8478	25.3102	25.8427	16.5116	34.4671	25.656	17.7305	15.9892	23.8307
	352	15.6388	16.6667	16.2722	13.8614	19.604	16.7364	16.8478	25.3102	25.8427	16.5116	34.4671	25.656	17.7305	15.9892	23.8307
	353.333	15.6388	16.6667	15.9763	13.8614	19.604	16.7364	16.8478	25.3102	25.8427	16.5116	34.3537	25.3644	17.7305	15.9892	23.608
	354.667	15.6388	16.6667	15.9763	13.8614	19.604	16.7364	16.6667	25.3102	25.8427	16.5116	34.3537	25.3644	17.7305	15.9892	23.608
	356	15.6388	16.6667	15.9763	13.8614	19.604	16.7364	16.4855	25.3102	25.8427	16.5116	34.3537	25.3644	17.7305	15.9892	23.608
	357.333	15.6388	16.6667	15.9763	13.8614	19.604	16.7364	16.4855	25.062	25.8427	16.5116	34.3537	25.3644	17.7305	15.9892	23.608
	358.667	15.6388	16.6667	15.9763	13.8614	19.604	16.7364	16.4855	25.062	25.8427	16.5116	34.3537	25.3644	17.7305	15.9892	23.608
	360	15.6388	16.6667	15.9763	13.8614	19.4059	16.7364	16.4855	25.062	25.8427	16.5116	34.3537	25.3644	17.7305	15.9892	23.608
	361.333	15.4185	16.6667	15.9763	13.8614	19.4059	16.7364	16.4855	25.062	25.8427	16.5116	34.3537	25.3644	17.7305	15.8537	23.608
	362.667	15.4185	16.6667	15.9763	13.8614	19.4059	16.7364	16.4855	25.062	25.8427	16.5116	34.3537	25.0729	17.7305	15.8537	23.608
	364	15.4185	16.6667	15.9763	13.8614	19.4059	16.7364	16.4855	25.062	25.8427	16.5116	34.3537	25.0729	17.7305	15.8537	23.608
	365.333	15.4185	16.6667	15.9763	13.8614	19.4059	16.7364	16.4855	25.062	25.8427	16.5116	34.3537	25.0729	17.7305	15.8537	23.608
	366.667	15.1982	16.0377	15.9763	13.8614	19.2079	16.7364	16.3043	25.062	25.618	16.5116	34.3537	25.0729	17.7305	15.8537	23.608
	368	15.1982	16.0377	15.9763	13.8614	19.2079	16.7364	16.3043	25.062	25.618	16.5116	34.3537	25.0729	17.7305	15.8537	23.608
	369.333	15.1982	16.0377	15.9763	13.6634	19.2079	16.7364	16.3043	25.062	25.618	16.5116	34.3537	25.0729	17.7305	15.8537	23.608
	370.667	15.1982	16.0377	15.9763	13.6634	19.2079	16.7364	16.3043	25.062	25.618	16.5116	34.3537	25.0729	17.7305	15.8537	23.608
	372	15.1982	16.0377	15.9763	13.6634	19.2079	16.7364	16.3043	25.062	25.618	16.5116	34.3537	25.0729	17.7305	15.8537	23.608
	373.333	15.1982	16.0377	15.9763	13.6634	19.2079	16.7364	16.3043	25.062	25.618	16.5116	34.3537	25.0729	17.7305	15.8537	23.608
	374.667	15.1982	16.0377	15.9763	13.6634	19.2079	16.7364	16.3043	25.062	25.618	16.5116	34.2404	25.0729	17.7305	15.7182	23.608
	376	15.1982	16.0377	15.9763	13.6634	19.2079	16.7364	16.3043	25.062	25.618	16.5116	34.2404	25.0729	17.7305	15.7182	23.608
	377.333	15.1982	16.0377	15.9763	13.6634	19.2079	16.7364	16.3043	25.062	25.618	16.5116	34.2404	25.0729	17.7305	15.7182	23.608
	378.667	15.1982	16.0377	15.9763	13.6634	19.2079	16.7364	16.1232	25.062	25.618	16.5116	34.2404	25.0729	17.7305	15.7182	23.608
	380	14.978	16.0377	15.9763	13.6634	19.2079	16.7364	16.1232	25.062	25.618	16.5116	34.2404	25.0729	17.7305	15.7182	23.608
	381.333	14.978	16.0377	15.9763	13.6634	19.2079	16.7364	16.1232	25.062	25.618	16.5116	34.2404	25.0729	17.7305	15.7182	23.608
	382.667	14.978	16.0377	15.9763	13.6634	19.2079	16.7364	16.1232	25.062	25.618	16.5116	34.2404	25.0729	17.7305	15.7182	23.608
	384	14.978	16.0377	15.9763	13.6634	19.2079	16.7364	16.1232	25.062	25.618	16.5116	34.2404	24.7813	17.7305	15.7182	23.608
	385.333	14.978	16.0377	15.9763	13.6634	19.2079	16.7364	16.1232	25.062	25.618	16.5116	34.2404	24.7813	17.7305	15.7182	23.608
	386.667	14.978	16.0377	15.9763	13.6634	19.2079	16.7364	16.1232	25.062	25.618	16.5116	34.2404	24.7813	17.7305	15.7182	23.608
	388	14.978	16.0377	15.9763	13.6634	19.0099	16.7364	16.1232	25.062	25.618	16.5116	34.2404	24.7813	17.4941	15.7182	23.608
	389.333	14.978	16.0377	15.9763	13.6634	19.0099	16.7364	16.1232	25.062	25.618	16.5116	34.2404	24.7813	17.4941	15.7182	23.608
	390.667	14.978	16.0377	15.9763	13.4653	19.0099	16.7364	16.1232	25.062	25.618	16.5116	34.2404	24.7813	17.4941	15.5827	23.608
	392	14.7577	16.0377	15.9763	13.4653	19.0099	16.7364	16.1232	25.062	25.618	16.5116	34.2404	24.7813	17.4941	15.5827	23.608
	393.333	14.7577	16.0377	15.9763	13.4653	19.0099	16.7364	16.1232	25.062	25.618	16.5116	34.2404	24.7813	17.4941	15.5827	23.608
	394.667	14.7577	16.0377	15.9763	13.4653	19.0099	16.7364	16.1232	25.062	25.618	16.5116	34.2404	24.7813	17.4941	15.5827	23.608
	396	14.7577	16.0377	15.9763	13.4653	19.0099	16.7364	16.1232	25.062	25.618	16.5116	34.2404	24.7813	17.4941	15.5827	23.608
	397.333	14.7577	16.0377	15.9763	13.4653	19.0099	16.7364	15.942	25.062	25.618	16.5116	34.2404	24.7813	17.4941	15.5827	23.608
	398.667	14.7577	16.0377	15.9763	13.4653	19.0099	16.7364	15.942	25.062	25.618	16.5116	34.2404	24.7813	17.4941	15.5827	23.608
	400	14.7577	16.0377	15.9763	13.4653	19.0099	16.7364	15.942	25.062	25.618	16.5116	34.127	24.7813	17.4941	15.5827	23.608
	401.333	14.7577	16.0377	15.9763	13.4653	19.0099	16.7364	15.942	25.062	25.618	16.5116	34.127	24.7813	17.4941	15.5827	23.608
	402.667	14.7577	16.0377	15.9763	13.4653	19.0099	16.7364	15.942	25.062	25.618	16.5116	34.0136	24.7813	17.4941	15.5827	23.608
	404	14.7577	16.0377	15.9763	13.2673	19.0099	16.7364	15.942	25.062	25.618	16.5116	34.0136	24.7813	17.4941	15.5827	23.608
	405.333	14.7577	16.0377	15.9763	13.2673	19.0099	16.7364	15.942	24.8139	25.618	16.5116	34.0136	24.7813	17.4941	15.5827	23.608
	406.667	14.7577	16.0377	15.9763	13.2673	19.0099	16.7364	15.942	24.8139	25.618	16.5116	34.0136	24.7813	17.4941	15.5827	23.608
	408	14.7577	16.0377	15.9763	13.2673	19.0099	16.7364	15.942	24.8139	25.618	16.5116	34.0136	24.7813	17.4941	15.5827	23.608
	409.333	14.7577	16.0377	15.9763	13.2673	19.0099	16.7364	15.942	24.8139	25.618	16.5116	34.0136	24.7813	17.4941	15.5827	23.608
	410.667	14.7577	16.0377	15.9763	13.2673	19.0099	16.7364	15.942	24.8139	25.618	16.5116	34.0136	24.7813	17.4941	15.5827	23.608
	412	14.7577	16.0377	15.9763	13.2673	19.0099	16.7364	15.942	24.8139	25.3933	16.5116	34.0136	24.7813	17.2577	15.5827	23.608
	413.333	14.7577	16.0377	15.9763	13.2673	19.0099	16.7364	15.942	24.8139	25.3933	16.5116	34.0136	24.7813	17.2577	15.5827	23.608
	414.667	14.7577	16.0377	15.6805	13.2673	19.0099	16.7364	15.942	24.8139	25.3933	16.5116	34.0136	24.7813	17.2577	15.5827	23.608
	416	14.7577	16.0377	15.6805	13.2673	19.0099	16.7364	15.942	24.8139	25.3933	16.5116	34.0136	24.7813	17.2577	15.5827	23.608
	417.333	14.7577	16.0377	15.6805	13.2673	19.0099	16.7364	15.942	24.8139	25.3933	16.5116	34.0136	24.7813	17.2577	15.5827	23.608
	418.667	14.7577	16.0377	15.6805	13.2673	18.8119	16.7364	15.942	24.8139	25.3933	16.5116	34.0136	24.7813	17.2577	15.4472	23.608
	420	14.7577	16.0377	15.6805	13.2673	18.8119	16.7364	15.942	24.8139	25.1685	16.5116	34.0136	24.7813	17.2577	15.4472	23.608
	421.333	14.7577	16.0377	15.6805	13.2673	18.8119	16.7364	15.942	24.8139	25.1685	16.5116	34.0136	24.7813	17.2577	15.4472	23.608
	422.667	14.7577	15.7233	15.6805	13.2673	18.8119	16.7364	15.942	24.8139	25.1685	16.5116	34.0136	24.7813	17.2577	15.4472	23.608
	424	14.7577	15.7233	15.6805	13.2673	18.8119	16.7364	15.942	24.8139	25.1685	16.5116	33.9002	24.7813	17.2577	15.4472	23.608
	425.333	14.7577	15.7233	15.6805	13.2673	18.8119	16.7364	15.942	24.8139	25.1685	16.5116	33.7868	24.7813	17.2577	15.4472	23.608
	426.667	14.7577	15.7233	15.6805	13.2673	18.8119	16.7364	15.942	24.8139	25.1685	16.5116	33.7868	24.7813	17.2577	15.4472	23.608
	428	14.7577	15.7233	15.6805	13.2673	18.8119	16.7364	15.942	24.8139	25.1685	16.5116	33.7868	24.4898	17.2577	15.4472	23.608
	429.333	14.7577	15.7233	15.6805	13.2673	18.8119	16.7364	15.942	24.8139	25.1685	16.5116	33.7868	24.4898	17.2577	15.4472	23.608
	430.667	14.7577	15.7233	15.6805	13.2673	18.8119	16.7364	15.942	24.8139	25.1685	16.5116	33.7868	24.4898	17.2577	15.4472	23.608
	432	14.7577	15.7233	15.6805	13.2673	18.6139	16.7364	15.942	24.8139	25.1685	16.5116	33.7868	24.4898	17.2577	15.4472	23.608
	433.333	14.7577	15.7233	15.6805	13.0693	18.4158	16.7364	15.942	24.8139	25.1685	16.5116	33.5601	24.4898	17.2577	15.4472	23.3853
	434.667	14.7577	15.7233	15.6805	13.0693	18.4158	16.7364	15.942	24.8139	25.1685	16.5116	33.5601	24.4898	17.2577	15.4472	23.3853
	436	14.7577	15.7233	15.6805	13.0693	18.4158	16.7364	15.942	24.8139	25.1685	16.5116	33.5601	24.4898	17.2577	15.4472	23.3853
	437.333	14.7577	15.7233	15.6805	13.0693	18.4158	16.7364	15.942	24.8139	25.1685	16.5116	33.5601	24.4898	17.2577	15.4472	23.3853
	438.667	14.7577	15.7233	15.6805	13.0693	18.4158	16.7364	15.942	24.8139	25.1685	16.5116	33.5601	24.4898	17.2577	15.4472	23.3853
	440	14.7577	15.7233	15.6805	13.0693	18.4158	16.7364	15.942	24.8139	25.1685	16.5116	33.5601	24.4898	17.2577	15.4472	23.3853
	441.333	14.7577	15.7233	15.6805	13.0693	18.4158	16.7364	15.942	24.8139	25.1685	16.5116	33.5601	24.4898	17.2577	15.4472	23.3853
	442.667	14.7577	15.7233	15.6805	13.0693	18.4158	16.7364	15.942	24.8139	25.1685	16.5116	33.5601	24.4898	17.2577	15.4472	23.3853
	444	14.7577	15.7233	15.6805	13.0693	18.4158	16.7364	15.942	24.8139	25.1685	16.2791	33.5601	24.4898	17.2577	15.4472	23.3853
	445.333	14.7577	15.7233	15.6805	13.0693	18.4158	16.7364	15.942	24.8139	25.1685	16.2791	33.5601	24.4898	17.2577	15.4472	23.3853
	446.667	14.7577	15.7233	15.6805	13.0693	18.4158	16.7364	15.942	24.8139	25.1685	16.2791	33.5601	24.4898	17.2577	15.4472	23.3853
	448	14.7577	15.7233	15.6805	13.0693	18.4158	16.7364	15.942	24.8139	25.1685	16.2791	33.5601	24.4898	17.2577	15.4472	23.3853
	449.333	14.7577	15.7233	15.6805	13.0693	18.2178	16.7364	15.7609	24.8139	25.1685	16.2791	33.5601	24.4898	17.2577	15.4472	23.3853
	450.667	14.7577	15.7233	15.6805	13.0693	18.2178	16.7364	15.7609	24.8139	25.1685	16.2791	33.5601	24.4898	17.2577	15.4472	23.3853
	452	14.7577	15.7233	15.6805	13.0693	18.2178	16.7364	15.7609	24.8139	25.1685	16.2791	33.5601	24.4898	17.2577	15.4472	23.3853
	453.333	14.7577	15.7233	15.6805	13.0693	18.2178	16.7364	15.7609	24.8139	25.1685	16.2791	33.5601	24.4898	17.2577	15.4472	23.3853
	454.667	14.7577	15.7233	15.6805	13.0693	18.2178	16.7364	15.7609	24.8139	25.1685	16.2791	33.5601	24.4898	17.2577	15.4472	23.3853
	456	14.7577	15.7233	15.6805	13.0693	18.2178	16.7364	15.7609	24.8139	25.1685	16.2791	33.5601	24.4898	17.2577	15.4472	23.3853
	457.333	14.7577	15.7233	15.6805	13.0693	18.2178	16.7364	15.7609	24.8139	25.1685	16.2791	33.5601	24.4898	17.2577	15.4472	23.3853
	458.667	14.7577	15.7233	15.6805	13.0693	18.2178	16.7364	15.7609	24.8139	25.1685	16.2791	33.5601	24.4898	17.2577	15.4472	23.3853
	460	14.7577	15.7233	15.6805	13.0693	18.2178	16.318	15.7609	24.8139	25.1685	16.2791	33.4467	24.4898	17.2577	15.4472	23.3853
	461.333	14.7577	15.7233	15.6805	13.0693	18.2178	16.318	15.7609	24.8139	25.1685	16.2791	33.4467	24.4898	17.2577	15.4472	23.3853
	462.667	14.7577	15.7233	15.6805	13.0693	18.2178	16.318	15.7609	24.8139	25.1685	16.2791	33.4467	24.4898	17.2577	15.4472	23.3853
	464	14.7577	15.7233	15.6805	13.0693	18.2178	16.318	15.7609	24.8139	25.1685	16.2791	33.4467	24.4898	17.2577	15.4472	23.3853
	465.333	14.7577	15.7233	15.6805	13.0693	18.2178	16.318	15.7609	24.8139	25.1685	16.2791	33.4467	24.4898	17.2577	15.4472	23.3853
	466.667	14.7577	15.4088	15.6805	13.0693	18.0198	16.318	15.5797	24.5658	24.9438	16.2791	33.4467	24.4898	17.2577	15.3117	23.1626
	468	14.7577	15.4088	15.6805	13.0693	18.0198	16.318	15.5797	24.5658	24.9438	16.2791	33.4467	24.4898	17.2577	15.3117	23.1626
	469.333	14.7577	15.4088	15.6805	13.0693	18.0198	16.318	15.5797	24.5658	24.9438	16.2791	33.4467	24.4898	17.2577	15.3117	23.1626
	470.667	14.7577	15.4088	15.6805	13.0693	17.8218	16.318	15.5797	24.5658	24.9438	16.2791	33.4467	24.4898	17.2577	15.3117	23.1626
	472	14.7577	15.4088	15.6805	13.0693	17.8218	16.318	15.5797	24.5658	24.9438	16.2791	33.4467	24.4898	17.2577	15.3117	23.1626
	473.333	14.7577	15.4088	15.6805	13.0693	17.8218	16.318	15.5797	24.5658	24.9438	16.2791	33.4467	24.4898	17.2577	15.3117	23.1626
	474.667	14.7577	15.4088	15.6805	13.0693	17.8218	16.318	15.5797	24.5658	24.9438	16.2791	33.4467	24.4898	17.2577	15.3117	22.9399
	476	14.7577	15.4088	15.6805	13.0693	17.8218	16.318	15.5797	24.5658	24.9438	16.2791	33.4467	24.4898	17.2577	15.3117	22.9399
	477.333	14.7577	15.4088	15.6805	13.0693	17.8218	16.318	15.5797	24.5658	24.9438	16.2791	33.4467	24.4898	17.2577	15.3117	22.9399
	478.667	14.7577	15.4088	15.6805	13.0693	17.8218	16.318	15.5797	24.5658	24.9438	16.2791	33.4467	24.4898	17.2577	15.3117	22.9399
	480	14.7577	15.4088	15.6805	13.0693	17.8218	16.318	15.5797	24.5658	24.9438	16.2791	33.4467	24.4898	17.2577	15.1762	22.9399
	481.333	14.7577	15.4088	15.6805	13.0693	17.8218	16.318	15.5797	24.5658	24.9438	16.2791	33.4467	24.4898	17.2577	15.1762	22.9399
	482.667	14.7577	15.4088	15.6805	13.0693	17.6238	16.318	15.5797	24.5658	24.9438	16.2791	33.4467	24.4898	17.2577	15.1762	22.9399
	484	14.7577	15.4088	15.6805	13.0693	17.6238	16.318	15.5797	24.5658	24.9438	16.2791	33.4467	24.4898	17.2577	15.1762	22.9399
	485.333	14.7577	15.4088	15.6805	13.0693	17.6238	16.318	15.3986	24.5658	24.9438	16.2791	33.4467	24.4898	17.2577	15.1762	22.9399
	486.667	14.7577	15.4088	15.6805	13.0693	17.6238	16.318	15.3986	24.5658	24.9438	16.2791	33.4467	24.4898	17.2577	15.1762	22.7171
	488	14.7577	15.4088	15.6805	13.0693	17.6238	15.8996	15.3986	24.5658	24.9438	16.2791	33.4467	24.4898	17.2577	15.1762	22.7171
	489.333	14.7577	15.4088	15.6805	13.0693	17.6238	15.8996	15.3986	24.5658	24.9438	16.2791	33.4467	24.4898	17.2577	15.1762	22.7171
	490.667	14.7577	15.4088	15.6805	13.0693	17.6238	15.8996	15.3986	24.5658	24.9438	16.2791	33.4467	24.4898	17.2577	15.1762	22.7171
	492	14.5374	15.4088	15.6805	13.0693	17.6238	15.8996	15.3986	24.5658	24.9438	16.2791	33.4467	24.4898	17.2577	15.1762	22.7171
	493.333	14.5374	15.4088	15.6805	13.0693	17.6238	15.8996	15.3986	24.5658	24.9438	16.2791	33.4467	24.4898	17.2577	15.1762	22.7171
	494.667	14.5374	15.4088	15.6805	13.0693	17.6238	15.8996	15.2174	24.5658	24.9438	16.2791	33.4467	24.4898	17.2577	15.1762	22.7171
	496	14.5374	15.4088	15.6805	13.0693	17.6238	15.8996	15.2174	24.5658	24.9438	16.2791	33.4467	24.4898	17.2577	15.1762	22.7171
	497.333	14.5374	15.4088	15.6805	13.0693	17.4257	15.8996	15.2174	24.5658	24.9438	16.2791	33.4467	24.4898	17.2577	15.1762	22.7171
	498.667	14.5374	15.4088	15.6805	13.0693	17.4257	15.8996	15.2174	24.5658	24.9438	16.2791	33.4467	24.4898	17.2577	15.0407	22.7171
	500	14.5374	15.0943	15.6805	13.0693	17.4257	15.8996	15.2174	24.5658	24.9438	16.2791	33.4467	24.4898	17.2577	14.7696	22.7171
	501.333	14.5374	15.0943	15.6805	13.0693	17.4257	15.8996	15.2174	24.5658	24.9438	16.2791	33.4467	24.4898	17.2577	14.7696	22.7171
	502.667	14.5374	15.0943	15.6805	13.0693	17.4257	15.8996	15.2174	24.5658	24.9438	16.2791	33.4467	24.4898	17.2577	14.7696	22.7171
	504	14.5374	15.0943	15.6805	13.0693	17.4257	15.8996	15.2174	24.5658	24.9438	16.2791	33.4467	24.4898	17.2577	14.7696	22.7171
	505.333	14.5374	15.0943	15.6805	13.0693	17.4257	15.8996	15.2174	24.5658	24.9438	16.2791	33.4467	24.4898	17.2577	14.7696	22.7171
	506.667	14.5374	15.0943	15.6805	13.0693	17.4257	15.8996	15.2174	24.5658	24.9438	16.2791	33.4467	24.4898	17.2577	14.7696	22.7171
	508	14.5374	15.0943	15.6805	13.0693	17.4257	15.8996	15.2174	24.5658	24.9438	16.2791	33.4467	24.4898	17.2577	14.7696	22.7171
	509.333	14.5374	15.0943	15.6805	13.0693	17.4257	15.8996	15.2174	24.5658	24.9438	16.2791	33.4467	24.4898	17.2577	14.7696	22.7171
	510.667	14.5374	15.0943	15.6805	13.0693	17.4257	15.8996	15.2174	24.5658	24.9438	16.2791	33.4467	24.4898	17.2577	14.7696	22.7171
	512	14.5374	15.0943	15.6805	12.8713	17.4257	15.8996	15.2174	24.5658	24.9438	16.2791	33.3333	24.4898	17.2577	14.7696	22.7171
	513.333	14.5374	15.0943	15.6805	12.8713	17.4257	15.8996	15.2174	24.5658	24.9438	16.2791	33.3333	24.4898	17.2577	14.7696	22.7171
	514.667	14.5374	15.0943	15.6805	12.8713	17.4257	15.8996	15.2174	24.5658	24.9438	16.2791	33.3333	24.4898	17.2577	14.7696	22.7171
	516	14.5374	15.0943	15.6805	12.8713	17.4257	15.8996	15.2174	24.5658	24.9438	16.2791	33.3333	24.4898	17.2577	14.7696	22.7171
	517.333	14.5374	15.0943	15.6805	12.8713	17.4257	15.8996	15.2174	24.5658	24.9438	16.2791	33.3333	24.4898	17.2577	14.7696	22.7171
	518.667	14.5374	15.0943	15.6805	12.8713	17.4257	15.8996	15.2174	24.5658	24.9438	16.2791	33.3333	24.4898	17.2577	14.7696	22.7171
	520	14.5374	15.0943	15.6805	12.8713	17.4257	15.8996	15.2174	24.5658	24.9438	16.2791	33.3333	24.4898	17.2577	14.7696	22.7171
	521.333	14.5374	15.0943	15.6805	12.8713	17.4257	15.8996	15.2174	24.5658	24.7191	16.2791	33.3333	24.4898	17.2577	14.7696	22.7171
	522.667	14.5374	15.0943	15.6805	12.8713	17.4257	15.8996	15.2174	24.5658	24.7191	16.2791	33.3333	24.4898	17.2577	14.7696	22.7171
	524	14.5374	15.0943	15.6805	12.8713	17.4257	15.8996	15.2174	24.5658	24.7191	16.2791	33.3333	24.4898	17.2577	14.7696	22.7171
	525.333	14.5374	15.0943	15.6805	12.8713	17.4257	15.8996	15.2174	24.5658	24.7191	16.2791	33.3333	24.4898	17.2577	14.7696	22.7171
	526.667	14.5374	15.0943	15.6805	12.8713	17.4257	15.8996	15.2174	24.5658	24.7191	16.2791	33.3333	24.4898	17.2577	14.7696	22.7171
	528	14.5374	15.0943	15.6805	12.6733	17.4257	15.8996	15.2174	24.5658	24.7191	16.2791	33.3333	24.1983	17.2577	14.7696	22.7171
	529.333	14.5374	15.0943	15.6805	12.6733	17.4257	15.8996	15.2174	24.5658	24.7191	16.2791	33.3333	24.1983	17.2577	14.7696	22.7171
	530.667	14.5374	15.0943	15.6805	12.6733	17.4257	15.8996	15.2174	24.5658	24.7191	16.2791	33.3333	24.1983	17.2577	14.7696	22.7171
	532	14.5374	15.0943	15.6805	12.6733	17.4257	15.8996	15.2174	24.3176	24.7191	16.2791	33.3333	24.1983	17.2577	14.7696	22.7171
	533.333	14.5374	15.0943	15.6805	12.6733	17.4257	15.8996	15.2174	24.0695	24.7191	16.2791	33.3333	24.1983	17.2577	14.7696	22.7171
	534.667	14.5374	15.0943	15.6805	12.6733	17.4257	15.8996	15.2174	24.0695	24.7191	16.2791	33.3333	24.1983	17.2577	14.7696	22.7171
	536	14.5374	15.0943	15.6805	12.6733	17.4257	15.8996	15.2174	24.0695	24.7191	16.2791	33.3333	24.1983	17.2577	14.7696	22.7171
	537.333	14.5374	15.0943	15.6805	12.6733	17.4257	15.8996	15.2174	24.0695	24.7191	16.2791	33.3333	24.1983	17.2577	14.7696	22.7171
	538.667	14.5374	15.0943	15.6805	12.6733	17.4257	15.8996	15.2174	24.0695	24.7191	16.2791	33.3333	24.1983	17.2577	14.7696	22.7171
	540	14.5374	15.0943	15.3846	12.6733	17.4257	15.8996	15.2174	24.0695	24.7191	16.2791	33.3333	24.1983	17.2577	14.7696	22.7171
	541.333	14.5374	15.0943	15.3846	12.6733	17.4257	15.8996	15.2174	24.0695	24.7191	16.2791	33.3333	24.1983	17.2577	14.7696	22.7171
	542.667	14.5374	15.0943	15.3846	12.6733	17.4257	15.8996	15.2174	23.8213	24.7191	16.2791	33.3333	24.1983	17.2577	14.7696	22.7171
	544	14.5374	15.0943	15.0888	12.6733	17.4257	15.8996	15.2174	23.8213	24.7191	16.2791	33.3333	24.1983	17.2577	14.7696	22.4944
	545.333	14.5374	15.0943	15.0888	12.6733	17.4257	15.8996	15.2174	23.8213	24.7191	16.2791	33.3333	24.1983	17.2577	14.7696	22.4944
	546.667	14.5374	15.0943	15.0888	12.6733	17.4257	15.8996	15.2174	23.8213	24.7191	16.2791	33.3333	24.1983	17.2577	14.7696	22.4944
	548	14.5374	15.0943	15.0888	12.6733	17.4257	15.8996	15.2174	23.8213	24.7191	16.2791	33.3333	24.1983	17.2577	14.7696	22.4944
	549.333	14.5374	15.0943	15.0888	12.6733	17.4257	15.8996	15.2174	23.8213	24.4944	16.2791	33.22	24.1983	17.2577	14.7696	22.4944
	550.667	14.5374	15.0943	15.0888	12.6733	17.4257	15.8996	15.2174	23.8213	24.4944	16.2791	33.22	24.1983	17.2577	14.7696	22.4944
	552	14.5374	15.0943	15.0888	12.6733	17.4257	15.8996	15.2174	23.8213	24.4944	16.2791	33.1066	24.1983	17.2577	14.7696	22.4944
	553.333	14.5374	15.0943	15.0888	12.6733	17.4257	15.8996	15.2174	23.8213	24.4944	16.2791	33.1066	24.1983	17.2577	14.7696	22.4944
	554.667	14.5374	15.0943	15.0888	12.6733	17.4257	15.8996	15.2174	23.8213	24.4944	16.2791	33.1066	24.1983	17.2577	14.7696	22.4944
	556	14.5374	15.0943	15.0888	12.6733	17.4257	15.8996	15.2174	23.8213	24.4944	16.2791	33.1066	24.1983	17.2577	14.7696	22.4944
	557.333	14.5374	15.0943	15.0888	12.6733	17.4257	15.8996	15.2174	23.8213	24.4944	16.2791	33.1066	23.9067	17.2577	14.7696	22.4944
	558.667	14.5374	15.0943	15.0888	12.6733	17.4257	15.8996	15.2174	23.8213	24.4944	16.2791	33.1066	23.9067	17.2577	14.7696	22.4944
	560	14.5374	15.0943	15.0888	12.6733	17.4257	15.8996	15.2174	23.8213	24.4944	16.2791	32.9932	23.9067	17.2577	14.7696	22.4944
	561.333	14.5374	15.0943	15.0888	12.6733	17.4257	15.8996	15.2174	23.8213	24.4944	16.2791	32.9932	23.9067	17.2577	14.7696	22.4944
	562.667	14.5374	15.0943	15.0888	12.6733	17.4257	15.8996	15.2174	23.8213	24.4944	16.2791	32.9932	23.9067	17.2577	14.7696	22.4944
	564	14.5374	15.0943	15.0888	12.6733	17.4257	15.8996	15.2174	23.8213	24.4944	16.2791	32.9932	23.9067	17.2577	14.7696	22.4944
	565.333	14.5374	15.0943	15.0888	12.6733	17.4257	15.8996	15.2174	23.8213	24.4944	16.2791	32.9932	23.9067	17.2577	14.7696	22.4944
	566.667	14.5374	15.0943	15.0888	12.6733	17.4257	15.8996	15.2174	23.8213	24.4944	16.2791	32.9932	23.9067	17.2577	14.7696	22.4944
	568	14.5374	15.0943	15.0888	12.6733	17.4257	15.8996	15.2174	23.8213	24.4944	16.2791	32.9932	23.9067	17.2577	14.7696	22.4944
	569.333	14.5374	15.0943	15.0888	12.6733	17.4257	15.8996	15.2174	23.8213	24.4944	16.2791	32.9932	23.9067	17.2577	14.7696	22.4944
	570.667	14.5374	15.0943	15.0888	12.6733	17.4257	15.8996	15.2174	23.8213	24.4944	16.2791	32.9932	23.9067	17.2577	14.7696	22.4944
	572	14.5374	15.0943	14.7929	12.6733	17.4257	15.8996	15.2174	23.8213	24.4944	16.2791	32.9932	23.9067	17.2577	14.7696	22.4944
	573.333	14.5374	15.0943	14.7929	12.6733	17.4257	15.8996	15.2174	23.8213	24.4944	16.2791	32.9932	23.9067	17.2577	14.7696	22.4944
	574.667	14.5374	15.0943	14.7929	12.6733	17.4257	15.8996	15.2174	23.8213	24.4944	16.2791	32.9932	23.9067	17.2577	14.7696	22.4944
	576	14.5374	15.0943	14.7929	12.6733	17.4257	15.8996	15.2174	23.8213	24.4944	16.2791	32.9932	23.9067	17.2577	14.7696	22.4944
	577.333	14.5374	15.0943	14.7929	12.6733	17.4257	15.8996	15.2174	23.8213	24.4944	16.2791	32.9932	23.9067	17.2577	14.7696	22.4944
	578.667	14.5374	15.0943	14.7929	12.6733	17.4257	15.8996	15.2174	23.8213	24.4944	16.2791	32.9932	23.9067	17.2577	14.7696	22.4944
	580	14.5374	15.0943	14.7929	12.6733	17.4257	15.8996	15.2174	23.5732	24.4944	16.2791	32.9932	23.9067	17.2577	14.7696	22.4944
	581.333	14.5374	15.0943	14.7929	12.6733	17.4257	15.8996	15.2174	23.5732	24.4944	16.2791	32.9932	23.9067	17.2577	14.7696	22.4944
	582.667	14.5374	15.0943	14.7929	12.6733	17.4257	15.8996	15.2174	23.5732	24.4944	16.2791	32.9932	23.9067	17.2577	14.6341	22.4944
	584	14.5374	15.0943	14.7929	12.6733	17.4257	15.8996	15.2174	23.5732	24.4944	16.2791	32.9932	23.9067	17.2577	14.4986	22.4944
	585.333	14.5374	15.0943	14.7929	12.6733	17.4257	15.8996	15.2174	23.5732	24.4944	16.2791	32.9932	23.9067	17.2577	14.4986	22.4944
	586.667	14.5374	15.0943	14.7929	12.6733	17.4257	15.8996	15.2174	23.5732	24.4944	16.0465	32.9932	23.9067	17.2577	14.4986	22.4944
	588	14.5374	15.0943	14.7929	12.6733	17.2277	15.8996	15.2174	23.5732	24.4944	16.0465	32.9932	23.9067	17.2577	14.4986	22.4944
	589.333	14.5374	15.0943	14.7929	12.6733	17.2277	15.8996	15.2174	23.5732	24.4944	16.0465	32.9932	23.9067	17.2577	14.4986	22.4944
	590.667	14.5374	15.0943	14.7929	12.6733	17.2277	15.8996	15.0362	23.5732	24.4944	16.0465	32.9932	23.9067	17.2577	14.4986	22.4944
	592	14.5374	15.0943	14.7929	12.4752	17.2277	15.8996	15.0362	23.5732	24.4944	16.0465	32.9932	23.9067	17.2577	14.4986	22.4944
	593.333	14.5374	15.0943	14.7929	12.4752	17.2277	15.8996	15.0362	23.5732	24.4944	16.0465	32.9932	23.9067	17.2577	14.4986	22.4944
	594.667	14.5374	15.0943	14.7929	12.4752	17.2277	15.8996	15.0362	23.5732	24.4944	16.0465	32.9932	23.9067	17.2577	14.4986	22.4944
	596	14.5374	15.0943	14.7929	12.4752	17.2277	15.8996	15.0362	23.5732	24.4944	16.0465	32.9932	23.9067	17.2577	14.4986	22.4944
	597.333	14.5374	15.0943	14.7929	12.4752	17.2277	15.8996	15.0362	23.5732	24.4944	16.0465	32.9932	23.9067	17.2577	14.4986	22.4944
	598.667	14.5374	15.0943	14.7929	12.4752	17.2277	15.8996	15.0362	23.5732	24.4944	16.0465	32.9932	23.9067	17.2577	14.3631	22.4944
	600	14.5374	15.0943	14.7929	12.4752	17.2277	15.4812	15.0362	23.5732	24.4944	16.0465	32.9932	23.9067	17.2577	14.3631	22.4944
	601.333	14.5374	15.0943	14.7929	12.4752	17.2277	15.4812	15.0362	23.5732	24.4944	16.0465	32.9932	23.9067	17.2577	14.3631	22.2717
	602.667	14.5374	15.0943	14.7929	12.4752	17.2277	15.4812	15.0362	23.5732	24.4944	16.0465	32.9932	23.9067	17.2577	14.3631	22.2717
	604	14.5374	15.0943	14.7929	12.4752	17.2277	15.4812	15.0362	23.5732	24.4944	16.0465	32.9932	23.9067	17.2577	14.3631	22.2717
	605.333	14.5374	15.0943	14.7929	12.4752	17.2277	15.4812	15.0362	23.5732	24.4944	16.0465	32.8798	23.9067	17.2577	14.3631	22.2717
	606.667	14.5374	15.0943	14.7929	12.4752	17.2277	15.4812	15.0362	23.5732	24.4944	16.0465	32.8798	23.9067	17.2577	14.3631	22.2717
	608	14.5374	15.0943	14.7929	12.4752	17.0297	15.0628	15.0362	23.5732	24.4944	16.0465	32.8798	23.9067	17.2577	14.3631	22.2717
	609.333	14.5374	15.0943	14.7929	12.4752	17.0297	15.0628	15.0362	23.5732	24.4944	16.0465	32.8798	23.9067	17.2577	14.3631	22.2717
	610.667	14.5374	15.0943	14.7929	12.4752	17.0297	15.0628	15.0362	23.5732	24.4944	16.0465	32.8798	23.9067	17.2577	14.3631	22.2717
	612	14.5374	15.0943	14.7929	12.4752	17.0297	15.0628	15.0362	23.5732	24.4944	16.0465	32.8798	23.9067	17.2577	14.3631	22.2717
	613.333	14.5374	15.0943	14.7929	12.4752	17.0297	15.0628	15.0362	23.5732	24.4944	16.0465	32.8798	23.9067	17.0213	14.3631	22.2717
	614.667	14.5374	15.0943	14.7929	12.4752	17.0297	15.0628	15.0362	23.5732	24.4944	16.0465	32.8798	23.9067	17.0213	14.3631	22.2717
	616	14.5374	15.0943	14.7929	12.4752	17.0297	15.0628	15.0362	23.5732	24.4944	16.0465	32.8798	23.9067	17.0213	14.3631	22.2717
	617.333	14.5374	15.0943	14.7929	12.4752	17.0297	15.0628	15.0362	23.5732	24.4944	16.0465	32.8798	23.9067	17.0213	14.3631	22.2717
	618.667	14.5374	15.0943	14.7929	12.4752	17.0297	15.0628	15.0362	23.5732	24.4944	16.0465	32.8798	23.9067	17.0213	14.3631	22.2717
	620	14.5374	15.0943	14.497	12.4752	17.0297	15.0628	15.0362	23.5732	24.4944	16.0465	32.8798	23.9067	17.0213	14.3631	22.2717
	621.333	14.5374	15.0943	14.497	12.4752	17.0297	15.0628	15.0362	23.5732	24.4944	16.0465	32.8798	23.9067	17.0213	14.3631	22.2717
	622.667	14.5374	14.7799	14.497	12.4752	17.0297	15.0628	15.0362	23.5732	24.4944	16.0465	32.8798	23.9067	17.0213	14.3631	22.2717
	624	14.5374	14.7799	14.497	12.4752	17.0297	15.0628	15.0362	23.5732	24.4944	16.0465	32.8798	23.9067	17.0213	14.3631	22.2717
	625.333	14.5374	14.7799	14.497	12.4752	17.0297	15.0628	15.0362	23.5732	24.4944	16.0465	32.8798	23.9067	17.0213	14.3631	22.2717
	626.667	14.5374	14.7799	14.497	12.4752	17.0297	15.0628	15.0362	23.5732	24.4944	16.0465	32.8798	23.9067	17.0213	14.3631	22.2717
	628	14.5374	14.7799	14.497	12.4752	17.0297	15.0628	15.0362	23.5732	24.4944	16.0465	32.8798	23.9067	17.0213	14.3631	22.2717
	629.333	14.5374	14.7799	14.497	12.4752	17.0297	15.0628	14.8551	23.5732	24.4944	16.0465	32.8798	23.9067	17.0213	14.3631	22.2717
	630.667	14.5374	14.7799	14.497	12.4752	17.0297	15.0628	14.8551	23.5732	24.4944	16.0465	32.8798	23.9067	17.0213	14.3631	22.2717
	632	14.5374	14.7799	14.497	12.4752	17.0297	15.0628	14.8551	23.5732	24.4944	16.0465	32.8798	23.9067	17.0213	14.3631	22.2717
	633.333	14.5374	14.7799	14.497	12.4752	17.0297	15.0628	14.8551	23.3251	24.4944	16.0465	32.8798	23.9067	17.0213	14.3631	22.2717
	634.667	14.5374	14.7799	14.497	12.4752	17.0297	15.0628	14.8551	23.3251	24.4944	16.0465	32.8798	23.9067	17.0213	14.3631	22.2717
	636	14.5374	14.7799	14.497	12.4752	17.0297	15.0628	14.8551	23.3251	24.4944	16.0465	32.8798	23.9067	17.0213	14.3631	22.2717
	637.333	14.5374	14.7799	14.497	12.2772	17.0297	15.0628	14.8551	23.3251	24.4944	16.0465	32.8798	23.9067	17.0213	14.3631	22.2717
	638.667	14.5374	14.4654	14.497	12.2772	17.0297	15.0628	14.8551	23.3251	24.4944	16.0465	32.8798	23.9067	17.0213	14.3631	22.2717
	640	14.5374	14.4654	14.497	12.2772	17.0297	15.0628	14.8551	23.3251	24.4944	16.0465	32.8798	23.9067	17.0213	14.3631	22.2717
	641.333	14.5374	14.4654	14.497	12.2772	17.0297	15.0628	14.8551	23.3251	24.4944	16.0465	32.8798	23.9067	17.0213	14.3631	22.2717
	642.667	14.5374	14.4654	14.497	12.2772	17.0297	15.0628	14.8551	23.3251	24.4944	16.0465	32.8798	23.9067	17.0213	14.3631	22.2717
	644	14.5374	14.4654	14.497	12.2772	17.0297	15.0628	14.8551	23.3251	24.4944	15.814	32.8798	23.9067	17.0213	14.3631	22.2717
	645.333	14.5374	14.4654	14.497	12.2772	17.0297	15.0628	14.8551	23.3251	24.4944	15.814	32.8798	23.9067	17.0213	14.3631	22.2717
	646.667	14.5374	14.4654	14.497	12.2772	17.0297	15.0628	14.8551	23.3251	24.4944	15.814	32.8798	23.9067	17.0213	14.3631	22.2717
	648	14.5374	14.4654	14.497	12.2772	17.0297	15.0628	14.8551	23.3251	24.4944	15.814	32.8798	23.9067	17.0213	14.3631	22.2717
	649.333	14.5374	14.4654	14.497	12.2772	17.0297	15.0628	14.8551	23.3251	24.4944	15.814	32.8798	23.9067	17.0213	14.3631	22.2717
	650.667	14.5374	14.4654	14.497	12.2772	17.0297	15.0628	14.8551	23.3251	24.4944	15.814	32.8798	23.9067	17.0213	14.3631	22.2717
	652	14.5374	14.4654	14.497	12.2772	17.0297	15.0628	14.8551	23.3251	24.4944	15.814	32.8798	23.9067	17.0213	14.3631	22.2717
	653.333	14.5374	14.4654	14.497	12.2772	17.0297	15.0628	14.8551	23.3251	24.4944	15.814	32.8798	23.9067	17.0213	14.3631	22.2717
	654.667	14.5374	14.4654	14.497	12.2772	17.0297	15.0628	14.8551	23.3251	24.4944	15.814	32.8798	23.9067	17.0213	14.3631	22.2717
	656	14.5374	14.4654	14.497	12.2772	17.0297	15.0628	14.8551	23.3251	24.4944	15.814	32.8798	23.9067	17.0213	14.3631	22.2717
	657.333	14.5374	14.4654	14.497	12.2772	17.0297	15.0628	14.8551	23.3251	24.4944	15.814	32.8798	23.9067	17.0213	14.3631	22.2717
	658.667	14.5374	14.4654	14.497	12.2772	17.0297	15.0628	14.8551	23.3251	24.4944	15.814	32.8798	23.9067	17.0213	14.3631	22.2717
	660	14.5374	14.4654	14.497	12.2772	17.0297	15.0628	14.8551	23.3251	24.4944	15.814	32.8798	23.9067	17.0213	14.3631	22.2717
	661.333	14.5374	14.4654	14.497	12.2772	17.0297	15.0628	14.8551	23.3251	24.4944	15.814	32.8798	23.9067	17.0213	14.3631	22.2717
	662.667	14.5374	14.4654	14.497	12.2772	17.0297	15.0628	14.8551	23.3251	24.4944	15.814	32.8798	23.9067	17.0213	14.3631	22.2717
	664	14.5374	14.4654	14.497	12.2772	17.0297	15.0628	14.8551	23.3251	24.4944	15.814	32.8798	23.9067	17.0213	14.3631	22.2717
	665.333	14.5374	14.4654	14.497	12.2772	17.0297	15.0628	14.8551	23.3251	24.4944	15.814	32.8798	23.9067	17.0213	14.3631	22.2717
	666.667	14.5374	14.4654	14.497	12.2772	17.0297	15.0628	14.8551	23.3251	24.2697	15.814	32.8798	23.9067	17.0213	14.2276	22.2717
	668	14.5374	14.4654	14.497	12.2772	17.0297	15.0628	14.8551	23.3251	24.2697	15.814	32.8798	23.9067	17.0213	14.2276	22.2717
	669.333	14.5374	14.4654	14.497	12.2772	17.0297	15.0628	14.8551	23.3251	24.2697	15.814	32.8798	23.9067	17.0213	14.2276	22.2717
	670.667	14.5374	14.4654	14.497	12.2772	17.0297	15.0628	14.8551	23.3251	24.2697	15.814	32.8798	23.9067	17.0213	14.2276	22.2717
	672	14.5374	14.4654	14.497	12.2772	17.0297	15.0628	14.8551	23.3251	24.2697	15.814	32.8798	23.9067	17.0213	14.2276	22.2717
	673.333	14.5374	14.1509	14.497	12.2772	17.0297	15.0628	14.8551	23.3251	24.2697	15.814	32.7664	23.9067	17.0213	14.2276	22.2717
	674.667	14.5374	14.1509	14.497	12.2772	17.0297	15.0628	14.8551	23.3251	24.2697	15.814	32.7664	23.9067	17.0213	14.2276	22.2717
	676	14.5374	14.1509	14.497	12.2772	17.0297	15.0628	14.8551	23.3251	24.2697	15.814	32.7664	23.9067	17.0213	14.2276	22.2717
	677.333	14.5374	14.1509	14.497	12.2772	17.0297	15.0628	14.8551	23.3251	24.2697	15.814	32.7664	23.9067	17.0213	14.2276	22.2717
	678.667	14.5374	14.1509	14.497	12.2772	17.0297	15.0628	14.8551	23.3251	24.2697	15.814	32.7664	23.9067	17.0213	14.2276	22.2717
	680	14.5374	14.1509	14.497	12.2772	17.0297	15.0628	14.8551	23.3251	24.2697	15.814	32.7664	23.9067	17.0213	14.2276	22.2717
	681.333	14.5374	14.1509	14.497	12.2772	17.0297	15.0628	14.8551	23.3251	24.2697	15.814	32.7664	23.9067	17.0213	14.2276	22.2717
	682.667	14.5374	14.1509	14.497	12.2772	17.0297	15.0628	14.8551	23.3251	24.2697	15.814	32.7664	23.9067	17.0213	14.2276	22.2717
	684	14.5374	14.1509	14.497	12.2772	17.0297	15.0628	14.8551	23.3251	24.2697	15.814	32.7664	23.9067	17.0213	14.2276	22.2717
	685.333	14.5374	14.1509	14.497	12.2772	17.0297	15.0628	14.8551	23.3251	24.2697	15.814	32.7664	23.9067	17.0213	14.2276	22.2717
	686.667	14.5374	14.1509	14.497	12.2772	17.0297	15.0628	14.8551	23.3251	24.2697	15.814	32.7664	23.9067	17.0213	14.2276	22.2717
	688	14.5374	14.1509	14.497	12.2772	17.0297	15.0628	14.8551	23.3251	24.2697	15.814	32.7664	23.9067	17.0213	14.2276	22.2717
	689.333	14.5374	14.1509	14.497	12.2772	17.0297	15.0628	14.8551	23.3251	24.2697	15.814	32.7664	23.9067	17.0213	14.2276	22.2717
	690.667	14.5374	14.1509	14.497	12.2772	17.0297	15.0628	14.8551	23.3251	24.2697	15.814	32.7664	23.9067	17.0213	14.2276	22.2717
	692	14.5374	14.1509	14.497	12.2772	17.0297	15.0628	14.8551	23.3251	24.2697	15.814	32.7664	23.9067	17.0213	14.2276	22.2717
	693.333	14.5374	14.1509	14.497	12.2772	17.0297	15.0628	14.8551	23.3251	24.2697	15.814	32.7664	23.9067	17.0213	14.2276	22.2717
	694.667	14.5374	14.1509	14.497	12.2772	17.0297	15.0628	14.8551	23.3251	24.2697	15.814	32.7664	23.9067	17.0213	14.2276	22.2717
	696	14.5374	14.1509	14.497	12.2772	17.0297	15.0628	14.8551	23.3251	24.2697	15.814	32.7664	23.9067	17.0213	14.2276	22.2717
	697.333	14.5374	14.1509	14.497	12.2772	17.0297	15.0628	14.8551	23.3251	24.2697	15.814	32.7664	23.9067	17.0213	14.2276	22.2717
	698.667	14.5374	14.1509	14.497	12.2772	17.0297	15.0628	14.8551	23.3251	24.2697	15.814	32.7664	23.9067	17.0213	14.2276	22.2717
	700	14.5374	14.1509	14.497	12.2772	17.0297	15.0628	14.8551	23.3251	24.2697	15.814	32.6531	23.9067	17.0213	14.2276	22.2717
	701.333	14.5374	14.1509	14.497	12.2772	17.0297	15.0628	14.8551	23.3251	24.2697	15.814	32.6531	23.9067	17.0213	14.2276	22.2717
	702.667	14.5374	14.1509	14.497	12.2772	17.0297	15.0628	14.8551	23.3251	24.2697	15.814	32.6531	23.9067	17.0213	14.2276	22.2717
	704	14.5374	14.1509	14.497	12.2772	17.0297	15.0628	14.8551	23.3251	24.2697	15.814	32.6531	23.9067	17.0213	14.2276	22.2717
	705.333	14.5374	14.1509	14.497	12.2772	17.0297	15.0628	14.8551	23.3251	24.2697	15.814	32.6531	23.9067	17.0213	14.2276	22.2717
	706.667	14.5374	14.1509	14.497	12.2772	17.0297	15.0628	14.8551	23.3251	24.2697	15.814	32.6531	23.9067	17.0213	14.2276	22.2717
	708	14.5374	14.1509	14.497	12.2772	17.0297	15.0628	14.8551	23.3251	24.2697	15.814	32.6531	23.9067	17.0213	14.2276	22.2717
	709.333	14.5374	14.1509	14.497	12.2772	17.0297	15.0628	14.8551	23.3251	24.2697	15.814	32.6531	23.9067	17.0213	14.2276	22.2717
	710.667	14.5374	14.1509	14.497	12.2772	17.0297	15.0628	14.8551	23.3251	24.2697	15.814	32.6531	23.9067	17.0213	14.2276	22.2717
	712	14.5374	14.1509	14.497	12.2772	17.0297	15.0628	14.8551	23.3251	24.2697	15.814	32.6531	23.9067	17.0213	14.2276	22.2717
	713.333	14.5374	14.1509	14.497	12.2772	17.0297	15.0628	14.8551	23.3251	24.2697	15.814	32.6531	23.9067	17.0213	14.2276	22.2717
	714.667	14.5374	14.1509	14.497	12.2772	17.0297	15.0628	14.8551	23.3251	24.2697	15.814	32.6531	23.9067	17.0213	14.2276	22.2717
	716	14.5374	14.1509	14.497	12.2772	17.0297	15.0628	14.8551	23.3251	24.2697	15.814	32.6531	23.9067	17.0213	14.2276	22.2717
	717.333	14.5374	14.1509	14.497	12.2772	17.0297	15.0628	14.8551	23.3251	24.2697	15.814	32.6531	23.9067	17.0213	14.2276	22.2717
	718.667	14.5374	14.1509	14.497	12.2772	17.0297	15.0628	14.8551	23.3251	24.2697	15.814	32.6531	23.9067	17.0213	14.2276	22.2717
	720	14.5374	14.1509	14.497	12.2772	17.0297	15.0628	14.8551	23.3251	24.2697	15.814	32.6531	23.9067	17.0213	14.2276	22.2717
	721.333	14.5374	14.1509	14.497	12.2772	17.0297	15.0628	14.8551	23.3251	24.2697	15.814	32.6531	23.9067	17.0213	14.2276	22.2717
	722.667	14.5374	14.1509	14.497	12.2772	17.0297	15.0628	14.8551	23.3251	24.2697	15.814	32.6531	23.9067	17.0213	14.2276	22.2717
	724	14.5374	14.1509	14.497	12.2772	17.0297	15.0628	14.8551	23.3251	24.2697	15.814	32.6531	23.9067	17.0213	14.2276	22.2717
	725.333	14.5374	14.1509	14.497	12.2772	17.0297	15.0628	14.8551	23.3251	24.2697	15.814	32.6531	23.9067	17.0213	14.2276	22.2717
	726.667	14.5374	14.1509	14.497	12.2772	17.0297	15.0628	14.8551	23.3251	24.2697	15.814	32.6531	23.9067	17.0213	14.2276	22.2717
	728	14.5374	14.1509	14.497	12.2772	17.0297	15.0628	14.8551	23.3251	24.2697	15.814	32.6531	23.9067	17.0213	14.2276	22.2717
	729.333	14.5374	14.1509	14.497	12.2772	17.0297	15.0628	14.8551	23.3251	24.2697	15.814	32.6531	23.9067	17.0213	14.2276	22.2717
	730.667	14.5374	14.1509	14.497	12.2772	17.0297	15.0628	14.8551	23.3251	24.0449	15.814	32.6531	23.9067	17.0213	14.2276	22.2717
	732	14.5374	13.8365	14.497	12.2772	17.0297	15.0628	14.8551	23.3251	24.0449	15.814	32.6531	23.9067	17.0213	14.2276	22.2717
	733.333	14.5374	13.8365	14.497	12.2772	17.0297	15.0628	14.8551	23.3251	24.0449	15.814	32.6531	23.9067	17.0213	14.2276	22.2717
	734.667	14.5374	13.8365	14.497	12.2772	17.0297	15.0628	14.8551	23.3251	24.0449	15.814	32.6531	23.9067	17.0213	14.2276	22.2717
	736	14.5374	13.8365	14.497	12.2772	17.0297	15.0628	14.8551	23.3251	24.0449	15.814	32.6531	23.9067	17.0213	14.2276	22.2717
	737.333	14.5374	13.8365	14.497	12.2772	17.0297	15.0628	14.8551	23.3251	24.0449	15.814	32.6531	23.9067	17.0213	14.2276	22.2717
	738.667	14.5374	13.8365	14.497	12.2772	17.0297	15.0628	14.8551	23.3251	24.0449	15.814	32.6531	23.9067	17.0213	14.2276	22.2717
	740	14.5374	13.8365	14.497	12.2772	17.0297	15.0628	14.8551	23.3251	24.0449	15.814	32.6531	23.9067	17.0213	14.2276	22.2717
	741.333	14.5374	13.8365	14.497	12.2772	17.0297	15.0628	14.8551	23.3251	24.0449	15.814	32.6531	23.9067	17.0213	14.2276	22.2717
	742.667	14.5374	13.8365	14.497	12.2772	17.0297	15.0628	14.8551	23.3251	24.0449	15.814	32.6531	23.9067	17.0213	14.2276	22.2717
	744	14.5374	13.8365	14.497	12.0792	17.0297	15.0628	14.8551	23.3251	24.0449	15.814	32.6531	23.9067	17.0213	14.2276	22.2717
	745.333	14.5374	13.8365	14.497	12.0792	17.0297	15.0628	14.8551	23.3251	24.0449	15.814	32.6531	23.9067	17.0213	14.2276	22.2717
	746.667	14.5374	13.8365	14.497	12.0792	17.0297	15.0628	14.8551	23.3251	24.0449	15.814	32.6531	23.9067	17.0213	14.2276	22.2717
	748	14.5374	13.8365	14.497	12.0792	17.0297	15.0628	14.8551	23.3251	24.0449	15.814	32.6531	23.9067	17.0213	14.2276	22.2717
	749.333	14.5374	13.8365	14.497	12.0792	17.0297	15.0628	14.8551	23.3251	24.0449	15.814	32.6531	23.9067	17.0213	14.2276	22.2717
	750.667	14.5374	13.8365	14.497	12.0792	17.0297	15.0628	14.8551	23.3251	24.0449	15.814	32.6531	23.9067	17.0213	14.2276	22.2717
	752	14.5374	13.8365	14.497	12.0792	17.0297	15.0628	14.8551	23.3251	24.0449	15.814	32.6531	23.9067	17.0213	14.2276	22.2717
	753.333	14.5374	13.8365	14.497	12.0792	17.0297	15.0628	14.8551	23.3251	24.0449	15.814	32.6531	23.9067	17.0213	14.2276	22.2717
	754.667	14.5374	13.8365	14.497	12.0792	17.0297	15.0628	14.8551	23.3251	24.0449	15.814	32.6531	23.9067	17.0213	14.2276	22.049
	756	14.5374	13.8365	14.497	12.0792	17.0297	15.0628	14.8551	23.3251	24.0449	15.814	32.6531	23.9067	17.0213	14.2276	21.8263
	757.333	14.5374	13.8365	14.497	12.0792	17.0297	15.0628	14.8551	23.3251	24.0449	15.814	32.6531	23.9067	17.0213	14.2276	21.8263
	758.667	14.5374	13.8365	14.497	12.0792	17.0297	15.0628	14.8551	23.3251	24.0449	15.814	32.6531	23.9067	17.0213	14.2276	21.8263
	760	14.5374	13.8365	14.497	12.0792	17.0297	15.0628	14.8551	23.3251	24.0449	15.814	32.6531	23.9067	17.0213	14.0921	21.8263
	761.333	14.5374	13.8365	14.497	12.0792	17.0297	15.0628	14.8551	23.3251	24.0449	15.814	32.6531	23.9067	17.0213	14.0921	21.8263
	762.667	14.5374	13.8365	14.497	12.0792	17.0297	15.0628	14.8551	23.3251	24.0449	15.814	32.6531	23.9067	17.0213	14.0921	21.8263
	764	14.5374	13.8365	14.497	12.0792	17.0297	15.0628	14.8551	23.3251	24.0449	15.814	32.6531	23.9067	17.0213	14.0921	21.8263
	765.333	14.5374	13.8365	14.497	12.0792	17.0297	15.0628	14.8551	23.3251	24.0449	15.814	32.6531	23.9067	17.0213	14.0921	21.8263
	766.667	14.5374	13.8365	14.497	12.0792	17.0297	15.0628	14.6739	23.3251	24.0449	15.814	32.6531	23.9067	17.0213	14.0921	21.8263
	768	14.5374	13.8365	14.497	12.0792	17.0297	15.0628	14.6739	23.3251	24.0449	15.814	32.6531	23.9067	17.0213	14.0921	21.8263
	769.333	14.5374	13.8365	14.497	12.0792	17.0297	15.0628	14.6739	23.3251	24.0449	15.814	32.5397	23.9067	17.0213	14.0921	21.8263
	770.667	14.5374	13.8365	14.497	12.0792	17.0297	15.0628	14.6739	23.3251	24.0449	15.814	32.5397	23.9067	17.0213	14.0921	21.8263
	772	14.5374	13.8365	14.497	12.0792	17.0297	15.0628	14.6739	23.3251	24.0449	15.814	32.5397	23.6152	17.0213	14.0921	21.8263
	773.333	14.5374	13.8365	14.497	12.0792	17.0297	15.0628	14.6739	23.3251	24.0449	15.814	32.5397	23.6152	17.0213	14.0921	21.8263
	774.667	14.5374	13.8365	14.497	12.0792	17.0297	15.0628	14.6739	23.3251	24.0449	15.814	32.5397	23.6152	17.0213	14.0921	21.8263
	776	14.5374	13.8365	14.497	12.0792	17.0297	15.0628	14.6739	23.3251	24.0449	15.814	32.5397	23.6152	17.0213	14.0921	21.8263
	777.333	14.5374	13.8365	14.497	12.0792	17.0297	15.0628	14.6739	23.3251	24.0449	15.814	32.5397	23.6152	17.0213	13.9566	21.8263
	778.667	14.5374	13.8365	14.497	12.0792	17.0297	15.0628	14.6739	23.3251	24.0449	15.814	32.5397	23.6152	17.0213	13.9566	21.8263
	780	14.5374	13.8365	14.497	12.0792	17.0297	15.0628	14.6739	23.3251	24.0449	15.814	32.5397	23.6152	17.0213	13.9566	21.8263
	781.333	14.5374	13.8365	14.497	12.0792	17.0297	15.0628	14.6739	23.3251	24.0449	15.814	32.5397	23.6152	17.0213	13.9566	21.8263
	782.667	14.5374	13.8365	14.497	12.0792	17.0297	15.0628	14.6739	23.3251	24.0449	15.814	32.5397	23.6152	17.0213	13.9566	21.8263
	784	14.5374	13.8365	14.497	12.0792	17.0297	15.0628	14.6739	23.3251	24.0449	15.814	32.5397	23.6152	17.0213	13.9566	21.8263
	785.333	14.5374	13.8365	14.497	12.0792	17.0297	15.0628	14.6739	23.3251	24.0449	15.814	32.5397	23.6152	17.0213	13.9566	21.8263
	786.667	14.5374	13.8365	14.497	12.0792	17.0297	15.0628	14.6739	23.3251	24.0449	15.814	32.5397	23.6152	17.0213	13.9566	21.8263
	788	14.5374	13.8365	14.497	12.0792	17.0297	15.0628	14.6739	23.3251	24.0449	15.814	32.5397	23.6152	17.0213	13.9566	21.8263
	789.333	14.5374	13.8365	14.497	12.0792	17.0297	15.0628	14.6739	23.3251	24.0449	15.814	32.5397	23.6152	17.0213	13.9566	21.8263
	790.667	14.5374	13.8365	14.497	12.0792	17.0297	15.0628	14.6739	23.3251	24.0449	15.814	32.4263	23.6152	17.0213	13.9566	21.8263
	792	14.5374	13.8365	14.497	12.0792	17.0297	15.0628	14.6739	23.3251	24.0449	15.814	32.4263	23.6152	17.0213	13.9566	21.8263
	793.333	14.5374	13.8365	14.497	12.0792	17.0297	15.0628	14.6739	23.3251	24.0449	15.814	32.4263	23.6152	17.0213	13.9566	21.8263
	794.667	14.5374	13.8365	14.497	12.0792	17.0297	15.0628	14.6739	23.3251	24.0449	15.814	32.4263	23.6152	17.0213	13.9566	21.8263
	796	14.5374	13.8365	14.497	12.0792	17.0297	15.0628	14.6739	23.3251	24.0449	15.814	32.4263	23.6152	17.0213	13.9566	21.8263
	797.333	14.5374	13.522	14.497	12.0792	17.0297	15.0628	14.6739	23.3251	24.0449	15.814	32.4263	23.6152	17.0213	13.9566	21.8263
	798.667	14.5374	13.522	14.497	12.0792	17.0297	15.0628	14.6739	23.3251	24.0449	15.814	32.4263	23.6152	17.0213	13.9566	21.8263
	800	14.5374	13.522	14.497	12.0792	17.0297	15.0628	14.6739	23.3251	24.0449	15.814	32.4263	23.6152	17.0213	13.9566	21.8263
	801.333	14.5374	13.522	14.497	12.0792	17.0297	15.0628	14.6739	23.3251	24.0449	15.814	32.4263	23.6152	17.0213	13.9566	21.8263
	802.667	14.5374	13.522	14.497	12.0792	17.0297	15.0628	14.6739	23.3251	24.0449	15.814	32.4263	23.6152	17.0213	13.9566	21.8263
	804	14.5374	13.522	14.497	11.8812	17.0297	15.0628	14.6739	23.3251	24.0449	15.814	32.4263	23.6152	17.0213	13.9566	21.8263
	805.333	14.5374	13.522	14.497	11.8812	17.0297	15.0628	14.6739	23.3251	24.0449	15.814	32.4263	23.6152	17.0213	13.9566	21.8263
	806.667	14.5374	13.522	14.497	11.8812	17.0297	15.0628	14.6739	23.3251	24.0449	15.814	32.4263	23.6152	17.0213	13.9566	21.8263
	808	14.5374	13.522	14.497	11.8812	17.0297	15.0628	14.6739	23.3251	24.0449	15.814	32.4263	23.6152	17.0213	13.9566	21.8263
	809.333	14.5374	13.522	14.497	11.8812	17.0297	15.0628	14.6739	23.3251	24.0449	15.814	32.4263	23.6152	17.0213	13.9566	21.8263
	810.667	14.5374	13.522	14.497	11.8812	17.0297	15.0628	14.6739	23.3251	24.0449	15.814	32.4263	23.6152	17.0213	13.9566	21.8263
	812	14.5374	13.522	14.497	11.8812	17.0297	15.0628	14.6739	23.3251	24.0449	15.814	32.4263	23.6152	17.0213	13.9566	21.8263
	813.333	14.5374	13.522	14.497	11.8812	17.0297	15.0628	14.6739	23.3251	24.0449	15.814	32.4263	23.6152	17.0213	13.9566	21.8263
	814.667	14.5374	13.522	14.497	11.8812	17.0297	15.0628	14.6739	23.3251	24.0449	15.814	32.4263	23.6152	17.0213	13.9566	21.8263
	816	14.5374	13.522	14.497	11.8812	17.0297	15.0628	14.6739	23.3251	24.0449	15.814	32.4263	23.6152	17.0213	13.9566	21.8263
	817.333	14.5374	13.522	14.497	11.8812	17.0297	15.0628	14.6739	23.3251	24.0449	15.814	32.4263	23.6152	17.0213	13.9566	21.8263
	818.667	14.5374	13.522	14.497	11.8812	17.0297	15.0628	14.6739	23.3251	24.0449	15.814	32.4263	23.6152	17.0213	13.9566	21.8263
	820	14.5374	13.522	14.497	11.8812	17.0297	15.0628	14.6739	23.3251	23.8202	15.814	32.4263	23.6152	17.0213	13.9566	21.8263
	821.333	14.5374	13.522	14.497	11.8812	17.0297	15.0628	14.6739	23.3251	23.8202	15.814	32.4263	23.6152	17.0213	13.9566	21.8263
	822.667	14.5374	13.522	14.497	11.8812	17.0297	15.0628	14.6739	23.3251	23.8202	15.814	32.4263	23.6152	17.0213	13.9566	21.8263
	824	14.5374	13.522	14.497	11.8812	17.0297	15.0628	14.6739	23.3251	23.8202	15.814	32.4263	23.6152	17.0213	13.9566	21.8263
	825.333	14.5374	13.522	14.2012	11.8812	17.0297	15.0628	14.6739	23.3251	23.8202	15.814	32.4263	23.6152	17.0213	13.9566	21.8263
	826.667	14.5374	13.522	14.2012	11.8812	17.0297	15.0628	14.6739	23.3251	23.8202	15.814	32.4263	23.6152	17.0213	13.9566	21.8263
	828	14.5374	13.522	14.2012	11.8812	17.0297	15.0628	14.6739	23.3251	23.8202	15.814	32.4263	23.6152	17.0213	13.9566	21.8263
	829.333	14.5374	13.522	14.2012	11.8812	17.0297	15.0628	14.6739	23.3251	23.8202	15.814	32.4263	23.6152	17.0213	13.9566	21.8263
	830.667	14.5374	13.522	14.2012	11.8812	17.0297	15.0628	14.6739	23.3251	23.8202	15.814	32.4263	23.6152	17.0213	13.9566	21.8263
	832	14.5374	13.522	14.2012	11.8812	17.0297	15.0628	14.6739	23.3251	23.8202	15.814	32.4263	23.6152	17.0213	13.9566	21.8263
	833.333	14.5374	13.522	14.2012	11.8812	17.0297	15.0628	14.6739	23.3251	23.8202	15.814	32.4263	23.6152	17.0213	13.9566	21.8263
	834.667	14.5374	13.522	14.2012	11.8812	17.0297	15.0628	14.6739	23.3251	23.8202	15.814	32.4263	23.6152	17.0213	13.9566	21.8263
	836	14.5374	13.522	14.2012	11.8812	17.0297	15.0628	14.6739	23.3251	23.8202	15.814	32.4263	23.6152	17.0213	13.9566	21.8263
	837.333	14.5374	13.522	14.2012	11.8812	17.0297	15.0628	14.6739	23.3251	23.8202	15.814	32.4263	23.6152	17.0213	13.9566	21.8263
	838.667	14.5374	13.522	14.2012	11.8812	17.0297	15.0628	14.6739	23.3251	23.8202	15.814	32.4263	23.6152	17.0213	13.9566	21.8263
	840	14.5374	13.522	14.2012	11.8812	17.0297	15.0628	14.6739	23.3251	23.8202	15.814	32.4263	23.6152	17.0213	13.9566	21.8263
	841.333	14.5374	13.522	14.2012	11.8812	16.8317	15.0628	14.6739	23.3251	23.8202	15.814	32.4263	23.6152	17.0213	13.9566	21.8263
	842.667	14.5374	13.522	14.2012	11.8812	16.8317	15.0628	14.6739	23.3251	23.8202	15.814	32.4263	23.6152	17.0213	13.9566	21.8263
	844	14.5374	13.522	14.2012	11.8812	16.8317	15.0628	14.6739	23.3251	23.8202	15.814	32.4263	23.6152	17.0213	13.9566	21.8263
	845.333	14.5374	13.522	14.2012	11.8812	16.8317	15.0628	14.6739	23.3251	23.8202	15.814	32.4263	23.6152	17.0213	13.9566	21.8263
	846.667	14.5374	13.522	14.2012	11.8812	16.8317	15.0628	14.6739	23.3251	23.8202	15.814	32.4263	23.6152	17.0213	13.9566	21.8263
	848	14.5374	13.522	14.2012	11.8812	16.8317	15.0628	14.6739	23.3251	23.8202	15.814	32.4263	23.6152	17.0213	13.8211	21.8263
	849.333	14.5374	13.522	14.2012	11.8812	16.8317	15.0628	14.6739	23.3251	23.8202	15.814	32.4263	23.6152	17.0213	13.8211	21.8263
	850.667	14.5374	13.522	14.2012	11.8812	16.8317	15.0628	14.6739	23.3251	23.8202	15.814	32.4263	23.6152	17.0213	13.8211	21.8263
	852	14.5374	13.522	14.2012	11.8812	16.8317	15.0628	14.6739	23.3251	23.8202	15.814	32.4263	23.6152	17.0213	13.8211	21.8263
	853.333	14.5374	13.522	14.2012	11.8812	16.8317	15.0628	14.6739	23.3251	23.8202	15.814	32.4263	23.6152	17.0213	13.8211	21.8263
	854.667	14.5374	13.522	14.2012	11.8812	16.8317	15.0628	14.6739	23.3251	23.8202	15.814	32.4263	23.6152	17.0213	13.8211	21.8263
	856	14.5374	13.522	14.2012	11.8812	16.8317	15.0628	14.6739	23.3251	23.8202	15.814	32.4263	23.6152	17.0213	13.8211	21.8263
	857.333	14.5374	13.522	14.2012	11.8812	16.8317	15.0628	14.6739	23.3251	23.8202	15.814	32.4263	23.6152	17.0213	13.8211	21.8263
	858.667	14.5374	13.522	14.2012	11.8812	16.8317	15.0628	14.6739	23.3251	23.8202	15.814	32.4263	23.6152	17.0213	13.8211	21.8263
	860	14.5374	13.522	14.2012	11.8812	16.8317	15.0628	14.6739	23.3251	23.8202	15.814	32.4263	23.6152	17.0213	13.6856	21.8263
	861.333	14.5374	13.522	14.2012	11.8812	16.8317	15.0628	14.6739	23.3251	23.8202	15.814	32.4263	23.6152	17.0213	13.6856	21.8263
	862.667	14.5374	13.522	14.2012	11.8812	16.8317	15.0628	14.6739	23.3251	23.8202	15.814	32.4263	23.6152	17.0213	13.6856	21.8263
	864	14.5374	13.522	14.2012	11.8812	16.8317	15.0628	14.6739	23.3251	23.8202	15.814	32.4263	23.6152	17.0213	13.6856	21.8263
	865.333	14.5374	13.522	14.2012	11.8812	16.8317	15.0628	14.6739	23.3251	23.8202	15.814	32.4263	23.6152	17.0213	13.6856	21.8263
	866.667	14.5374	13.522	14.2012	11.8812	16.8317	15.0628	14.6739	23.3251	23.8202	15.814	32.4263	23.6152	17.0213	13.6856	21.8263
	868	14.5374	13.522	14.2012	11.8812	16.8317	15.0628	14.6739	23.3251	23.8202	15.814	32.4263	23.6152	17.0213	13.6856	21.8263
	869.333	14.5374	13.522	14.2012	11.8812	16.8317	15.0628	14.6739	23.3251	23.8202	15.814	32.4263	23.6152	17.0213	13.6856	21.8263
	870.667	14.5374	13.522	14.2012	11.8812	16.8317	15.0628	14.6739	23.3251	23.8202	15.814	32.4263	23.6152	17.0213	13.6856	21.8263
	872	14.5374	13.522	14.2012	11.8812	16.8317	15.0628	14.6739	23.3251	23.8202	15.814	32.4263	23.6152	17.0213	13.6856	21.8263
	873.333	14.5374	13.522	14.2012	11.8812	16.8317	15.0628	14.6739	23.3251	23.8202	15.814	32.4263	23.6152	17.0213	13.6856	21.8263
	874.667	14.5374	13.522	14.2012	11.8812	16.8317	15.0628	14.6739	23.3251	23.8202	15.814	32.4263	23.6152	17.0213	13.6856	21.8263
	876	14.5374	13.522	14.2012	11.8812	16.8317	15.0628	14.6739	23.3251	23.8202	15.814	32.4263	23.6152	17.0213	13.6856	21.8263
	877.333	14.5374	13.522	14.2012	11.8812	16.8317	15.0628	14.6739	23.3251	23.8202	15.814	32.4263	23.6152	17.0213	13.6856	21.8263
	878.667	14.5374	13.522	14.2012	11.8812	16.8317	15.0628	14.6739	23.3251	23.8202	15.814	32.4263	23.6152	17.0213	13.6856	21.8263
	880	14.5374	13.522	14.2012	11.8812	16.8317	15.0628	14.6739	23.3251	23.8202	15.814	32.4263	23.6152	17.0213	13.6856	21.8263
	881.333	14.5374	13.522	14.2012	11.8812	16.8317	15.0628	14.6739	23.3251	23.8202	15.814	32.4263	23.6152	17.0213	13.6856	21.8263
	882.667	14.5374	13.522	14.2012	11.8812	16.8317	15.0628	14.6739	23.3251	23.8202	15.814	32.4263	23.6152	17.0213	13.6856	21.8263
	884	14.5374	13.522	14.2012	11.8812	16.8317	15.0628	14.6739	23.3251	23.8202	15.814	32.4263	23.6152	17.0213	13.6856	21.8263
	885.333	14.5374	13.522	14.2012	11.8812	16.8317	15.0628	14.6739	23.3251	23.8202	15.814	32.4263	23.6152	17.0213	13.6856	21.8263
	886.667	14.5374	13.522	14.2012	11.8812	16.8317	15.0628	14.6739	23.3251	23.8202	15.814	32.4263	23.6152	17.0213	13.6856	21.8263
	888	14.5374	13.522	14.2012	11.8812	16.8317	15.0628	14.6739	23.3251	23.8202	15.814	32.4263	23.6152	17.0213	13.6856	21.8263
	889.333	14.5374	13.522	14.2012	11.8812	16.8317	15.0628	14.6739	23.3251	23.8202	15.814	32.4263	23.6152	17.0213	13.6856	21.8263
	890.667	14.5374	13.522	14.2012	11.8812	16.8317	15.0628	14.6739	23.3251	23.8202	15.814	32.4263	23.6152	17.0213	13.6856	21.8263
	892	14.5374	13.522	14.2012	11.8812	16.8317	15.0628	14.6739	23.3251	23.8202	15.814	32.4263	23.6152	17.0213	13.6856	21.8263
	893.333	14.5374	13.522	14.2012	11.8812	16.8317	15.0628	14.6739	23.3251	23.8202	15.814	32.4263	23.6152	17.0213	13.6856	21.8263
	894.667	14.5374	13.522	14.2012	11.8812	16.8317	15.0628	14.6739	23.3251	23.8202	15.814	32.4263	23.6152	17.0213	13.6856	21.8263
	896	14.5374	13.522	14.2012	11.8812	16.8317	15.0628	14.6739	23.3251	23.8202	15.814	32.4263	23.6152	17.0213	13.6856	21.8263
	897.333	14.5374	13.522	14.2012	11.8812	16.8317	15.0628	14.6739	23.3251	23.8202	15.814	32.4263	23.6152	17.0213	13.6856	21.8263
	898.667	14.5374	13.522	14.2012	11.8812	16.8317	15.0628	14.6739	23.3251	23.8202	15.814	32.4263	23.6152	17.0213	13.6856	21.8263
	900	14.5374	13.522	14.2012	11.6832	16.8317	15.0628	14.6739	23.3251	23.8202	15.814	32.4263	23.6152	17.0213	13.6856	21.8263
	901.333	14.5374	13.522	14.2012	11.6832	16.8317	15.0628	14.6739	23.3251	23.8202	15.814	32.4263	23.6152	17.0213	13.6856	21.8263
	902.667	14.5374	13.522	14.2012	11.6832	16.8317	15.0628	14.6739	23.3251	23.8202	15.814	32.4263	23.6152	17.0213	13.6856	21.8263
	904	14.5374	13.522	14.2012	11.6832	16.8317	15.0628	14.6739	23.3251	23.8202	15.814	32.4263	23.6152	17.0213	13.6856	21.8263
	905.333	14.5374	13.522	14.2012	11.6832	16.8317	15.0628	14.6739	23.3251	23.8202	15.814	32.4263	23.6152	17.0213	13.6856	21.8263
	906.667	14.5374	13.522	14.2012	11.6832	16.8317	15.0628	14.6739	23.3251	23.8202	15.814	32.4263	23.6152	17.0213	13.6856	21.8263
	908	14.5374	13.522	14.2012	11.6832	16.8317	15.0628	14.6739	23.3251	23.8202	15.814	32.4263	23.6152	17.0213	13.6856	21.8263
	909.333	14.5374	13.522	14.2012	11.6832	16.8317	15.0628	14.6739	23.3251	23.8202	15.814	32.4263	23.6152	17.0213	13.6856	21.8263
	910.667	14.5374	13.522	14.2012	11.6832	16.8317	15.0628	14.6739	23.3251	23.8202	15.814	32.4263	23.6152	17.0213	13.6856	21.8263
	912	14.5374	13.522	14.2012	11.6832	16.8317	15.0628	14.6739	23.3251	23.8202	15.814	32.4263	23.6152	17.0213	13.6856	21.8263
	913.333	14.5374	13.522	14.2012	11.6832	16.8317	15.0628	14.6739	23.3251	23.8202	15.814	32.4263	23.6152	17.0213	13.6856	21.8263
	914.667	14.5374	13.522	14.2012	11.6832	16.8317	15.0628	14.6739	23.3251	23.8202	15.814	32.4263	23.6152	17.0213	13.6856	21.8263
	916	14.5374	13.522	14.2012	11.6832	16.8317	15.0628	14.6739	23.3251	23.8202	15.814	32.4263	23.6152	17.0213	13.6856	21.8263
	917.333	14.5374	13.522	14.2012	11.6832	16.8317	15.0628	14.6739	23.3251	23.8202	15.814	32.4263	23.6152	17.0213	13.6856	21.8263
	918.667	14.5374	13.522	14.2012	11.6832	16.8317	15.0628	14.6739	23.3251	23.8202	15.814	32.4263	23.6152	17.0213	13.6856	21.8263
	920	14.5374	13.522	14.2012	11.6832	16.8317	15.0628	14.6739	23.3251	23.8202	15.814	32.4263	23.6152	17.0213	13.6856	21.8263
	921.333	14.5374	13.522	14.2012	11.6832	16.8317	15.0628	14.6739	23.3251	23.8202	15.814	32.4263	23.6152	17.0213	13.6856	21.8263
	922.667	14.5374	13.522	14.2012	11.6832	16.8317	15.0628	14.6739	23.3251	23.8202	15.814	32.4263	23.6152	17.0213	13.6856	21.8263
	924	14.5374	13.522	14.2012	11.6832	16.8317	15.0628	14.6739	23.3251	23.8202	15.814	32.4263	23.6152	17.0213	13.6856	21.8263
	925.333	14.5374	13.522	14.2012	11.6832	16.8317	15.0628	14.6739	23.3251	23.8202	15.814	32.4263	23.6152	17.0213	13.6856	21.8263
	926.667	14.5374	13.522	14.2012	11.6832	16.8317	15.0628	14.6739	23.3251	23.8202	15.814	32.4263	23.6152	17.0213	13.6856	21.8263
	928	14.5374	13.522	14.2012	11.6832	16.8317	15.0628	14.6739	23.3251	23.8202	15.814	32.4263	23.6152	17.0213	13.6856	21.8263
	929.333	14.5374	13.522	14.2012	11.6832	16.8317	15.0628	14.6739	23.3251	23.8202	15.814	32.4263	23.6152	17.0213	13.6856	21.8263
	930.667	14.5374	13.522	14.2012	11.6832	16.8317	15.0628	14.6739	23.3251	23.8202	15.814	32.4263	23.6152	17.0213	13.6856	21.8263
	932	14.5374	13.522	14.2012	11.6832	16.8317	15.0628	14.6739	23.3251	23.8202	15.814	32.4263	23.6152	17.0213	13.6856	21.8263
	933.333	14.5374	13.522	14.2012	11.6832	16.8317	15.0628	14.6739	23.3251	23.8202	15.814	32.4263	23.6152	17.0213	13.6856	21.8263
	934.667	14.5374	13.522	14.2012	11.6832	16.8317	15.0628	14.6739	23.3251	23.8202	15.814	32.4263	23.6152	17.0213	13.6856	21.8263
	936	14.5374	13.522	14.2012	11.6832	16.8317	15.0628	14.6739	23.3251	23.8202	15.814	32.4263	23.6152	17.0213	13.6856	21.8263
	937.333	14.5374	13.522	14.2012	11.6832	16.8317	15.0628	14.6739	23.3251	23.8202	15.814	32.4263	23.6152	17.0213	13.6856	21.8263
	938.667	14.5374	13.522	14.2012	11.6832	16.8317	15.0628	14.6739	23.3251	23.8202	15.814	32.4263	23.6152	17.0213	13.6856	21.8263
	940	14.5374	13.522	14.2012	11.6832	16.8317	15.0628	14.6739	23.3251	23.8202	15.814	32.4263	23.6152	17.0213	13.6856	21.8263
	941.333	14.5374	13.522	14.2012	11.6832	16.8317	15.0628	14.6739	23.3251	23.8202	15.814	32.4263	23.6152	16.7849	13.6856	21.8263
	942.667	14.5374	13.522	14.2012	11.6832	16.8317	15.0628	14.6739	23.3251	23.8202	15.814	32.4263	23.6152	16.7849	13.6856	21.8263
	944	14.5374	13.522	14.2012	11.6832	16.8317	15.0628	14.6739	23.3251	23.8202	15.814	32.4263	23.6152	16.7849	13.6856	21.8263
	945.333	14.5374	13.522	14.2012	11.6832	16.8317	15.0628	14.6739	23.3251	23.8202	15.814	32.4263	23.6152	16.7849	13.6856	21.8263
	946.667	14.5374	13.522	14.2012	11.6832	16.8317	15.0628	14.6739	23.3251	23.8202	15.814	32.4263	23.6152	16.7849	13.6856	21.8263
	948	14.5374	13.522	14.2012	11.6832	16.8317	15.0628	14.6739	23.3251	23.8202	15.814	32.4263	23.6152	16.7849	13.6856	21.8263
	949.333	14.5374	13.522	14.2012	11.6832	16.8317	15.0628	14.6739	23.3251	23.8202	15.814	32.4263	23.6152	16.7849	13.6856	21.8263
	950.667	14.5374	13.522	14.2012	11.6832	16.8317	15.0628	14.6739	23.3251	23.8202	15.814	32.4263	23.6152	16.7849	13.6856	21.8263
	952	14.5374	13.522	14.2012	11.6832	16.8317	15.0628	14.6739	23.3251	23.8202	15.814	32.4263	23.6152	16.7849	13.6856	21.8263
	953.333	14.5374	13.522	14.2012	11.6832	16.8317	15.0628	14.6739	23.3251	23.8202	15.814	32.4263	23.6152	16.7849	13.6856	21.8263
	954.667	14.5374	13.522	14.2012	11.6832	16.8317	15.0628	14.6739	23.3251	23.8202	15.814	32.4263	23.6152	16.7849	13.6856	21.8263
	956	14.5374	13.522	14.2012	11.6832	16.8317	15.0628	14.6739	23.3251	23.8202	15.814	32.4263	23.6152	16.7849	13.6856	21.8263
	957.333	14.5374	13.522	14.2012	11.6832	16.8317	15.0628	14.6739	23.3251	23.8202	15.814	32.4263	23.6152	16.7849	13.6856	21.8263
	958.667	14.5374	13.522	14.2012	11.6832	16.8317	15.0628	14.6739	23.3251	23.8202	15.814	32.4263	23.6152	16.7849	13.6856	21.8263
	960	14.5374	13.522	14.2012	11.6832	16.8317	15.0628	14.6739	23.3251	23.8202	15.814	32.4263	23.6152	16.7849	13.6856	21.8263
	961.333	14.5374	13.522	14.2012	11.6832	16.8317	15.0628	14.6739	23.3251	23.8202	15.814	32.4263	23.6152	16.7849	13.6856	21.8263
	962.667	14.5374	13.522	14.2012	11.6832	16.8317	15.0628	14.6739	23.3251	23.8202	15.814	32.4263	23.6152	16.7849	13.6856	21.8263
	964	14.5374	13.522	14.2012	11.6832	16.8317	15.0628	14.6739	23.3251	23.8202	15.814	32.4263	23.6152	16.7849	13.6856	21.8263
	965.333	14.5374	13.522	14.2012	11.6832	16.8317	15.0628	14.6739	23.3251	23.8202	15.814	32.4263	23.6152	16.7849	13.6856	21.8263
	966.667	14.5374	13.522	14.2012	11.6832	16.8317	15.0628	14.6739	23.3251	23.8202	15.814	32.4263	23.6152	16.7849	13.6856	21.8263
	968	14.5374	13.522	14.2012	11.6832	16.8317	15.0628	14.6739	23.3251	23.8202	15.814	32.4263	23.6152	16.7849	13.6856	21.8263
	969.333	14.5374	13.522	14.2012	11.6832	16.8317	15.0628	14.6739	23.3251	23.8202	15.814	32.4263	23.6152	16.7849	13.6856	21.8263
	970.667	14.5374	13.522	14.2012	11.6832	16.8317	15.0628	14.6739	23.3251	23.8202	15.814	32.4263	23.6152	16.7849	13.6856	21.8263
	972	14.5374	13.522	14.2012	11.6832	16.8317	15.0628	14.6739	23.3251	23.8202	15.814	32.4263	23.6152	16.7849	13.6856	21.8263
	973.333	14.5374	13.522	14.2012	11.6832	16.8317	15.0628	14.6739	23.3251	23.8202	15.814	32.4263	23.6152	16.7849	13.6856	21.8263
	974.667	14.5374	13.522	14.2012	11.6832	16.8317	15.0628	14.6739	23.3251	23.8202	15.814	32.4263	23.6152	16.7849	13.6856	21.8263
	976	14.5374	13.522	14.2012	11.6832	16.8317	15.0628	14.6739	23.3251	23.8202	15.814	32.4263	23.6152	16.7849	13.6856	21.8263
	977.333	14.5374	13.522	14.2012	11.6832	16.8317	15.0628	14.6739	23.3251	23.8202	15.814	32.4263	23.6152	16.7849	13.6856	21.8263
	978.667	14.5374	13.522	14.2012	11.6832	16.8317	15.0628	14.6739	23.3251	23.8202	15.814	32.4263	23.6152	16.7849	13.6856	21.8263
	980	14.5374	13.522	14.2012	11.6832	16.8317	15.0628	14.6739	23.3251	23.8202	15.814	32.4263	23.6152	16.7849	13.6856	21.8263
	981.333	14.5374	13.522	14.2012	11.6832	16.8317	15.0628	14.6739	23.3251	23.8202	15.814	32.4263	23.6152	16.7849	13.6856	21.8263
	982.667	14.5374	13.522	14.2012	11.6832	16.8317	15.0628	14.6739	23.3251	23.8202	15.814	32.4263	23.6152	16.7849	13.6856	21.8263
	984	14.5374	13.522	14.2012	11.6832	16.8317	15.0628	14.6739	23.3251	23.8202	15.814	32.4263	23.6152	16.7849	13.6856	21.8263
	985.333	14.5374	13.522	14.2012	11.6832	16.8317	15.0628	14.6739	23.3251	23.8202	15.814	32.4263	23.6152	16.7849	13.6856	21.8263
	986.667	14.5374	13.522	14.2012	11.6832	16.8317	15.0628	14.6739	23.3251	23.8202	15.814	32.4263	23.6152	16.7849	13.6856	21.8263
	988	14.5374	13.522	14.2012	11.6832	16.8317	15.0628	14.6739	23.3251	23.8202	15.814	32.4263	23.6152	16.7849	13.6856	21.8263
	989.333	14.5374	13.522	14.2012	11.6832	16.8317	15.0628	14.6739	23.3251	23.8202	15.814	32.4263	23.6152	16.7849	13.6856	21.8263
	990.667	14.5374	13.522	14.2012	11.6832	16.8317	15.0628	14.6739	23.3251	23.8202	15.814	32.4263	23.6152	16.7849	13.6856	21.8263
	992	14.5374	13.522	14.2012	11.6832	16.8317	15.0628	14.6739	23.3251	23.8202	15.814	32.4263	23.6152	16.7849	13.6856	21.8263
	993.333	14.5374	13.522	14.2012	11.6832	16.8317	15.0628	14.6739	23.3251	23.8202	15.814	32.4263	23.6152	16.7849	13.6856	21.8263
	994.667	14.5374	13.522	14.2012	11.6832	16.8317	15.0628	14.6739	23.3251	23.8202	15.814	32.4263	23.6152	16.7849	13.6856	21.8263
	996	14.5374	13.522	14.2012	11.6832	16.8317	15.0628	14.6739	23.3251	23.8202	15.814	32.4263	23.6152	16.7849	13.6856	21.8263
	997.333	14.5374	13.522	14.2012	11.6832	16.8317	15.0628	14.6739	23.3251	23.8202	15.814	32.4263	23.6152	16.7849	13.6856	21.8263
	998.667	14.5374	13.522	14.2012	11.6832	16.8317	15.0628	14.6739	23.3251	23.8202	15.814	32.4263	23.6152	16.7849	13.6856	21.8263
	1000	14.5374	13.522	14.2012	11.6832	16.8317	15.0628	14.6739	23.0769	23.8202	15.814	32.4263	23.6152	16.7849	13.6856	21.8263

## Sheet: Fig5_f
Fig 5f	CD19 CAR	CD19 FUS CAR	CD19 EWS CAR	CD19 TAF15 CAR
	27.2244	41.7682	9.97554	25.443		Table Analyzed	CD45 exclusion
	0	28.0492	9.14637	10.47
	23.3382	23.0413	11.9911	29.3587		Column B	CD19 FUS CAR	CD19 EWS CAR	CD19 TAF15 CAR
	15.6315	33.0408	10.5411	20.4612		vs.	vs.	vs.	vs.
	30.1708	4.19677	13.8498	24.2613		Column A	CD19 CAR	CD19 CAR	CD19 CAR
	18.4152	11.3292	28.8063	29.0523
	18.2631	36.307	20.8563	34.5764		Unpaired t test with Welch's correction
	7.53221	6.12311	27.3275	34.1805		P value	0.0072	0.0099	0.008
	0	25.6808	26.2842	22.5312		P value summary	**	**	**
	5.57441	52.4744	35.6535	2.68889		Significantly different (P < 0.05)?	Yes	Yes	Yes
	19.7788	50.916	17.7017	5.15205		One- or two-tailed P value?	Two-tailed	Two-tailed	Two-tailed
	10.764	28.2948	14.3587	18.8705		Welch-corrected t, df	t=2.761, df=77.91	t=2.644, df=77.01	t=2.721, df=79.01
	11.9973	15.7912	13.9572	7.20815
	46.1064	20.3044	25.7991	27.9875		How large is the effect?
	15.1375	21.9496	14.4776	20.5417		Mean of column A	16.37	16.37	16.37
	0	16.7649	21.7964	18.0136		Mean of column B	22.65	21.82	21.96
	24.8477	13.7928	33.2109	24.7431		Difference between means (B - A) ± SEM	6.279 ± 2.274	5.446 ± 2.060	5.586 ± 2.053
	27.6526	19.085	23.6595	36.1786		95% confidence interval	1.751 to 10.81	1.344 to 9.549	1.500 to 9.672
	25.1193	17.9857	21.0926	2.10789		R squared (eta squared)	0.08911	0.08319	0.0857
	20.4709	26.299	28.0546	28.7182
	15.4149	10.5206	19.2571	20.4074		F test to compare variances
	24.4432	21.1768	19.2382	15.6972		F, DFn, Dfd	1.183, 40, 38	1.219, 38, 42	1.134, 38, 46
	0	24.6019	10.7264	12.395		P value	0.6037	0.531	0.6789
	8.5327	21.8092	18.4902	16.7486		P value summary	ns	ns	ns
	4.07969	32.6466	30.5508	21.9774		Significantly different (P < 0.05)?	No	No	No
	22.5924	29.2422	24.6841	6.13061
	20.825	6.98393	7.91806	10.9775		Data analyzed
	13.8689	22.3151	22.2562	17.6859		Sample size, column A	39	39	39
	20.1674	6.79709	42.9335	21.6354		Sample size, column B	41	43	47
	28.7144	24.108	43.8289	23.0644
	11.7851	19.7095	31.6894	21.6709
	21.4891	24.2565	22.1474	27.176
	13.9782	12.448	33.8668	15.4037
	20.1407	20.9788	24.4577	27.8474
	13.5023	25.4516	9.1866	34.8645
	5.65142	16.9849	30.0088	33.1829
	17.4284	13.893	22.4476	20.7771
	10.7033	24.5712	16.7751	36.0245
	17.1301	25.663	11.8833	23.5135
		20.3437	25.0144	30.9928
		30.9719	17.9211	31.5523
			26.2019	28.021
			18.1259	10.4147
				28.2785
				17.1521
				21.9626
				33.9043

## Sheet: Fig5_g-5_h
Fig5g	Rep1	Control CAR	FUS CAR	EWS CAR	TAF15 CAR
	0min	1	1	1	1
	5min	1.27911	2.22977	1.83296	1.88062
	15min	1.20636	2.09516	1.73411	1.35677
	Rep2	Control CAR	FUS CAR	EWS CAR	TAF15 CAR
	0min	1	1	1	1
	5min	1.23633	2.35798	1.63579	2.23352
	15min	1.03198	2.02877	1.58551	1.5113
	Rep3	Control CAR	FUS CAR	EWS CAR	TAF15 CAR
	0min	1	1	1	1
	5min	1.145	1.49466	1.42918	1.25328
	15min	0.791394	1.02678	1.24932	0.870351
Fig5h	Rep1	Control CAR	FUS CAR	EWS CAR	TAF15 CAR
	0min	1	1	1	1
	5min	1.31023	1.57974	1.67557	1.61095
	15min	1.26071	1.60898	1.70157	1.33897
	Rep2	Control CAR	FUS CAR	EWS CAR	TAF15 CAR
	0min	1	1	1	1
	5min	1.22365	1.65989	1.57162	1.5364
	15min	1.08199	1.62515	2.11902	0.691968
	Rep3	Control CAR	FUS CAR	EWS CAR	TAF15 CAR
	0min	1	1	1	1
	5min	1.58618	1.79868	1.72421	1.72688
	15min	1.46379	1.67343	1.29914	1.5848

## Sheet: Fig5_j
Fig5j	CD19 CAR	CD19 FUS CAR	CD19 EWS CAR	CD19 TAF15 CAR
	0.940475	0.760472	0.696803	5.73414	Table Analyzed	pCD247-low
	1.16652	1.9336	2.04929	1.50926
	0.726807	0.88646	2.34526	2.32965	Column B	FUS CAR	EWS CAR	TAF15 CAR
	0.14934	3.54942	2.02931	2.26609	vs.	vs.	vs.	vs.
	0.906592	1.9871	1.02528	3.62829	Column A	CD19 CAR	CD19 CAR	CD19 CAR
	1.64399	1.50854	1.41713	1.31277
	0.966765	2.73216	0.824968	5.75748	Mann Whitney test
	1.1521	2.19878	1.50125	1.21069	P value	<0.0001	0.0003	<0.0001
	1.17453	3.07791	0.881571	0.644736	Exact or approximate P value?	Exact	Exact	Exact
	2.91362	2.0831	0.701508	1.16057	P value summary	****	***	****
	0.92101	1.54191	1.75826	2.94921	Significantly different (P < 0.05)?	Yes	Yes	Yes
	3.20788	5.12718	6.12699	1.15282	One- or two-tailed P value?	Two-tailed	Two-tailed	Two-tailed
	1.25943	1.18469	0.131118	2.4101	Sum of ranks in column A,B	4809 , 10944	5841 , 11179	5538 , 11482
	0.321994	2.84677	0.687063	0.797288	Mann-Whitney U	1806	2838	2535
	0.384228	4.18076	0.920655	1.13771
	0.822682	1.0088	1.58316	2.973	Difference between medians
	3.3465	2.67651	1.0654	6.95146	Median of column A	0.9642, n=77	0.9642, n=77	0.9642, n=77
	0.879134	2.50984	2.28611	2.25731	Median of column B	2.005, n=100	1.548, n=107	1.982, n=107
	1.22008	4.34794	2.11019	2.9876	Difference: Actual	1.041	0.5836	1.018
	0.900032	3.05204	3.62303	1.3721	Difference: Hodges-Lehmann	0.9108	0.4991	0.6997
	2.00562	1.31694	0.772697	1.34713
	1.04878	1.54593	2.23935	0.274824
	3.8683	7.24455	1.37383	0.923695
	0.812139	2.22149	1.67952	5.95945
	0.248336	1.23517	4.00841	5.87142
	0.533981	0.475122	3.76043	1.31611
	0.705721	0.758742	2.47442	2.27875
	0.591202	1.43521	2.26121	3.79392
	0.871172	1.24943	1.54441	8.97065
	2.73367	2.25284	1.2431	3.13648
	4.02835	1.5712	2.30508	1.11522
	1.31761	9.41171	2.27077	1.55705
	1.6368	1.10883	1.28407	1.08728
	1.35928	2.32895	1.5478	0.445389
	0.600456	1.1764	0.292432	0.626142
	0.635115	1.29238	0.772923	0.397101
	2.54546	0.674809	1.03221	1.42647
	1.23182	8.10052	0.504217	2.14879
	1.1614	1.83172	1.31952	0.655122
	3.60472	9.44915	1.282	4.22056
	2.73116	1.68185	3.4416	0.69501
	1.09073	1.69745	3.54952	0.734456
	1.50278	2.9672	1.33698	0.898379
	1.25658	1.94668	3.38041	4.35484
	5.46135	3.36349	0.517431	3.10176
	0.917386	1.41413	1.5462	0.538731
	1.19538	1.59478	1.83279	3.33163
	0.964241	6.65742	1.92749	0.985932
	0.973329	2.92291	0.548518	3.74283
	2.64177	1.77604	0.167351	7.91351
	0.877701	3.67044	1.01951	3.84042
	0.394829	1.18911	2.79197	2.89821
	0.91193	1.42681	2.03338	6.34307
	0.386615	3.21065	2.5259	3.7676
	0.871892	4.10128	3.71679	1.11608
	0.447308	12.4461	0.673285	1.14705
	2.85216	9.0235	1.28122	0.990517
	1.73221	1.4485	4.51034	0.786862
	2.81233	0.987181	2.03043	3.13017
	2.4679	2.20289	3.83042	5.12612
	5.04466	2.05861	0.41305	3.30152
	1.38825	1.82494	0.777375	1.92702
	0.972766	2.02318	1.2517	2.98374
	0.283896	2.59467	0.881193	1.32214
	0.373207	7.65289	1.34601	2.57642
	0.333768	3.89247	1.24528	3.48648
	0.7522	4.16082	0.917076	5.33875
	0.803666	1.34606	3.2411	4.11901
	0.750727	1.44949	1.63374	1.15958
	0.33836	0.652382	0.883725	0.86404
	0.232786	4.99385	3.6096	0.53958
	0.250312	0.889303	1.13833	1.05098
	2.23075	3.10617	0.417516	1.37863
	0.88897	1.63151	1.03998	3.32689
	0.0714977	1.23384	1.31999	3.51906
	0.760466	1.02997	0.835047	2.1428
	0.614851	1.77075	0.621833	0.818189
		1.9708	2.40848	0.86693
		2.41944	2.56667	0.596166
		2.76648	4.7149	0.878968
		0.682466	2.96907	1.39285
		1.45613	3.09987	1.21917
		1.09049	4.7435	0.789122
		2.37415	2.35819	0.263743
		1.28275	3.95856	7.30354
		2.07889	4.70939	0.628004
		2.09734	2.3176	1.98173
		1.24281	2.5464	1.49971
		2.2829	0.979381	1.01187
		1.10572	2.81656	0.991192
		0.924294	2.38875	0.282517
		2.52893	3.08522	2.35943
		5.0035	1.29215	2.89254
		1.58432	0.57431	2.39725
		1.66076	1.82286	3.81677
		3.15399	1.04313	3.93886
		2.20146	1.47182	3.59267
		4.54783	2.30638	3.0929
		4.47534	2.35021	2.92519
		5.71442	0.979181	0.398301
			0.444514	3.95539
			0.214517	0.800793
			1.80025	1.98217
			0.813539	4.34989
			5.96002	2.6199
			5.29097	5.75127
			5.04705	6.3134

## Sheet: Fig5_i
Fig5l	CD19 CAR	CD19 FUS CAR	CD19 EWS CAR	CD19 TAF15 CAR
	6.19625	5.39544	0.719398	1.66473	Table Analyzed	pLAT-low
	4.21237	1.1126	2.401	2.28396
	1.60572	1.80824	9.49074	2.89103	Column B	FUS CAR	EWS CAR	TAF15 CAR
	1.39603	1.04285	3.74822	5.31023	vs.	vs.	vs.	vs.
	1.39141	1.93734	0.957014	4.74043	Column A	CD19 CAR	CD19 CAR	CD19 CAR
	1.13158	3.35722	3.94079	6.34697
	0.939208	3.04236	3.59178	2.29579	Mann Whitney test
	0.568261	3.48276	3.3105	6.54351	P value	<0.0001	<0.0001	<0.0001
	0.48445	0.885605	4.6234	3.19104	Exact or approximate P value?	Exact	Exact	Exact
	2.82029	3.34756	5.86278	1.39135	P value summary	****	****	****
	1.40971	1.93835	3.31652	4.33888	Significantly different (P < 0.05)?	Yes	Yes	Yes
	3.3757	6.74163	5.79058	5.44072	One- or two-tailed P value?	Two-tailed	Two-tailed	Two-tailed
	0.734354	1.78037	6.95429	9.19116	Sum of ranks in column A,B	5028 , 7852	5274 , 11746	4622 , 9073
	1.51682	3.48872	1.45609	14.4141	Mann-Whitney U	1868	2114	1462
	1.89166	1.8552	2.13492	5.94898
	2.49843	3.65912	1.77065	5.15226	Difference between medians
	2.25092	5.80434	0.478599	5.36327	Median of column A	1.506, n=79	1.506, n=79	1.506, n=79
	0.839809	2.41193	1.00173	8.7795	Median of column B	2.971, n=81	3.346, n=105	3.947, n=86
	9.25273	1.72936	0.864386	20.2948	Difference: Actual	1.464	1.84	2.441
	2.61392	1.37256	7.08411	5.28681	Difference: Hodges-Lehmann	1.02	1.67	1.933
	2.28801	1.18977	8.50882	4.8989
	8.48147	2.97052	5.33303	11.5406
	7.86426	6.29508	2.37229	23.1362
	2.73481	6.3584	2.56945	1.72073
	2.33639	1.06338	6.41823	5.45751
	0.853972	10.6994	3.19914	11.1359
	2.64183	2.03509	4.86612	3.25797
	1.4662	6.02835	8.00097	2.217
	0.935821	4.08211	6.67562	2.29482
	0.730582	2.66384	4.3705	2.43486
	0.76505	1.95325	2.18462	2.50857
	1.51688	2.51569	3.42295	3.01189
	1.67092	1.5808	3.58036	6.41737
	2.21348	4.68569	6.14571	5.06079
	1.48504	8.9404	5.0884	4.91377
	0.604031	5.48714	2.12139	7.2836
	0.989566	1.8528	2.51813	3.8149
	0.443392	1.53297	1.01084	2.49469
	1.24327	1.28839	2.3953	3.38303
	3.20969	1.64019	1.84767	5.52385
	1.91249	2.70314	1.58247	1.66396
	1.32207	1.38437	2.67554	1.70843
	1.0632	2.76073	2.75378	7.1512
	1.94174	5.28118	2.98156	4.11324
	0.793015	3.57488	18.2993	7.56606
	1.15811	0.908157	2.92086	2.07345
	0.714841	1.73035	3.36404	4.33355
	1.48351	1.52818	4.30196	10.9121
	1.01713	0.608468	9.99319	2.38842
	0.901947	0.633079	6.84558	4.87027
	1.51213	2.5176	9.12214	5.36648
	1.41486	1.84811	6.61474	5.24742
	1.99759	3.62176	9.51911	4.55934
	3.33613	3.00388	5.65686	2.5729
	5.9294	3.40391	5.56606	1.24644
	3.10547	3.53893	7.39648	3.48961
	1.98521	3.3102	1.58808	2.52596
	0.964	2.37873	1.14634	3.70137
	1.66866	4.12928	1.44455	1.40872
	0.352193	5.53215	2.89457	5.99655
	0.481159	3.10511	0.911264	2.86013
	0.371377	4.6744	3.94842	4.72455
	0.4356	3.54687	3.34634	0.804869
	0.759877	1.54913	9.07054	0.915229
	0.667808	3.79895	5.69181	1.494
	4.36671	6.32496	4.81403	2.24656
	4.88687	3.52931	3.99653	1.29303
	5.98469	4.22703	1.48347	4.62544
	1.32907	1.95011	1.04557	4.93222
	1.32183	0.81129	3.28711	1.90413
	1.31885	1.76137	4.98285	1.61716
	2.71753	1.50879	3.77814	0.913606
	1.50644	3.01819	3.53104	6.78465
	3.72056	2.10249	7.61842	4.41349
	3.82752	5.04153	2.6908	3.93886
	2.20349	6.33085	4.60065	3.59267
	4.19485	3.15399	5.85429	3.0929
	1.57102	2.20146	3.18524	2.92519
	0.481228	4.54783	5.45295	0.398301
		4.47534	2.483	3.95539
		5.71442	2.66336	0.800793
			3.16235	1.98217
			9.38131	4.34989
			3.23739	2.6199
			4.75011	5.75127
			2.81999	6.3134
			3.12289
			3.72244
			4.89763
			5.62138
			4.09078
			2.76944
			0.905719
			1.04313
			1.47182
			2.30638
			2.35021
			0.979181
			0.444514
			0.214517
			1.80025
			0.813539
			5.96002
			5.29097
			5.04705
