# Supplementary material for: IDR-induced CAR condensation improves the cytotoxicity of CAR-Ts against low-antigen cancers
Source: Nat Chem Biol. 2025 Sep 29;22(3):379–91. doi: 10.1038/s41589-025-02031-x (PMC12825998; doi:10.1038/s41589-025-02031-x)
Supplement: Supplementary file 9 — Statistical source data. [file 41589_2025_2031_MOESM9_ESM.xlsx]

## Sheet: Fig6_d
Fig6d	Control CAR	cc-dimer CAR	cc-tetramer CAR	cc-hexamer CAR	Table Analyzed	cc CAR																												Fig6f
	31.1475	43.2692	21.9298	18.4466
	36.7925	31.3725	24.1935	13.2231	Column B	cc-dimer CAR	cc-tetramer CAR	cc-hexamer CAR
	40.8	40.1869	21.6	18.018	vs.	vs.	vs.	vs.
					Column A	Control CAR	Control CAR	Control CAR
					Unpaired t test with Welch's correction
					P value	0.6787	0.0313	0.0071
					P value summary	ns	*	**
					Significantly different (P < 0.05)?	No	Yes	Yes
					One- or two-tailed P value?	Two-tailed	Two-tailed	Two-tailed
					Welch-corrected t, df	t=0.4478, df=3.787	t=4.689, df=2.337	t=6.034, df=3.268
					How large is the effect?
					Mean of column A	36.25	36.25	36.25
					Mean of column B	38.28	22.57	16.56
					Difference between means (B - A) ± SEM	2.030 ± 4.533	-13.67 ± 2.916	-19.68 ± 3.262
					95% confidence interval	-10.84 to 14.90	-24.64 to -2.708	-29.60 to -9.768
					R squared (eta squared)	0.05027	0.9039	0.9176
					F test to compare variances
					F, DFn, Dfd	1.621, 2, 2	11.80, 2, 2	2.796, 2, 2
					P value	0.763	0.1563	0.5268
					P value summary	ns	ns	ns
					Significantly different (P < 0.05)?	No	No	No
					Data analyzed
					Sample size, column A	3	3	3
					Sample size, column B	3	3	3

## Sheet: Fig6_e
Fig6e	CD69%	Control CAR			cc-dimer CAR			cc-tetramer CAR			cc-hexamer CAR			t tests	P value	Mean of Control CAR	Mean of cc-dimer CAR	Difference	SE of difference	t ratio	df	q value
	-Nalm6	5.85	7.45	7.95	7.17	7.65	6.97	7.95	7.29	4.99	2.88	11	5.38	-Nalm6	0.808089	7.083	7.263	-0.18	0.6647	0.2708	2.402	0.81617
	+Nalm6	27.5	26.2	20.6	34.4	31.8	28	9.25	9.85	11.2	13.7	15.8	14.3	+Nalm6	0.079188	24.77	31.4	-6.633	2.817	2.355	3.934	0.15996
														t tests	P value	Mean of Control CAR	Mean of cc-tetramer CAR	Difference	SE of difference	t ratio	df	q value
														-Nalm6	0.773952	7.083	6.743	0.34	1.098	0.3096	3.597	0.781692
														+Nalm6	0.015019	24.77	10.1	14.67	2.194	6.685	2.295	0.030338
														t tests	P value	Mean of Control CAR	Mean of cc-hexamer CAR	Difference	SE of difference	t ratio	df	q value
														-Nalm6	0.811652	7.083	6.42	0.6633	2.483	0.2671	2.277	0.819769
														+Nalm6	0.032264	24.77	14.6	10.17	2.207	4.606	2.346	0.065174

## Sheet: Fig6_f
Fig6f	IFNgama	Control CAR			cc-dimer CAR			cc-tetramer CAR			cc-hexamer CAR			t tests	P value	Mean of Control CAR	Mean of cc-dimer CAR	Difference	SE of difference	t ratio	df	q value
	-Nalm6	48	56.6667		5	31.3333		41	21.6667	4.66667	26.3333	37	42.6667	-Nalm6	0.208451	52.33	18.17	34.17	13.86	2.465	1.214	0.210535
	+Nalm6	1313.33	992.667	1213.33	673.333	417	642.333	352.667	330	384.333	410.333	445.333	569.667	+Nalm6	0.009301	1173	577.6	595.6	124.5	4.784	3.903	0.018787
														t tests	P value	Mean of Control CAR	Mean of cc-tetramer CAR	Difference	SE of difference	t ratio	df	q value
														-Nalm6	0.091157	52.33	22.44	29.89	11.36	2.632	2.589	0.092069
														+Nalm6	0.011463	1173	355.7	817.4	96.03	8.512	2.111	0.023155
														t tests	P value	Mean of Control CAR	Mean of cc-hexamer CAR	Difference	SE of difference	t ratio	df	q value
														-Nalm6	0.083187	52.33	35.33	17	6.458	2.632	2.826	0.084019
														+Nalm6	0.007377	1173	475.1	698	106.4	6.563	2.976	0.014902
