# Supplementary material for: IDR-induced CAR condensation improves the cytotoxicity of CAR-Ts against low-antigen cancers
Source: Nat Chem Biol. 2025 Sep 29;22(3):379–91. doi: 10.1038/s41589-025-02031-x (PMC12825998; doi:10.1038/s41589-025-02031-x)
Supplement: Supplementary file 10 — Statistical source data. [file 41589_2025_2031_MOESM10_ESM.xlsx]

## Sheet: ED_Fig1_a
ED_Fig1a	CD19 CAR		FUS CAR		EWS CAR		TAF15 CAR
	Sti-	Sti+	Sti-	Sti+	Sti-	Sti+	Sti-	Sti+	Multiple unpaired t tests	P value	Mean of CD19 CAR	Mean of FUS CAR	Difference	SE of difference	t ratio	df	q value
	706.285	734.038	767.447	798.235	1030.1	947.069	727.954	1278.28	Sti-	0.161879	768.4	845.5	-77.13	54.7	1.41	93.17	0.326995
	712.25	1273.91	959.569	689.931	786.582	758.803	915.517	1189.6	Sti+	0.37813	925.9	984.6	-58.69	66.28	0.8855	94.68	0.381912
	831.363	1444.89	912.936	815.855	876.219	1120.68	1091.95	1391.29
	659.35	759.062	909.247	1294.18	933.651	1764.73	634.795	1280.41	Multiple unpaired t tests	P value	Mean of CD19 CAR	Mean of EWS CAR	Difference	SE of difference	t ratio	df	q value
	529.121	1080.51	937.045	1931.82	820.729	653.282	661.111	804.892	Sti-	0.368555	768.4	718.5	49.85	55.18	0.9035	93.78	0.372241
	685.848	603.935	716.934	938.475	760.94	1220	757.808	1171.2	Sti+	0.071338	925.9	1048	-122	66.88	1.824	95.08	0.144102
	616.821	831.816	593.03	717.739	1121.3	1098.71	848.347	1081.23
	454.215	486.714	923.275	842.189	662.238	787.519	802.835	888.583	Multiple unpaired t tests	P value	Mean of CD19 CAR	Mean of TAF15 CAR	Difference	SE of difference	t ratio	df	q value
	484.008	1145.62	783.194	1033.96	514.72	989.571	761.751	1460.51	Sti-	0.498228	768.4	808.9	-40.55	59.65	0.6799	95.98	0.924737
	833.728	734.502	909.139	1066.51	434.164	1705.43	610.128	1225.57	Sti+	0.915581	925.9	932.7	-6.78	63.78	0.1063	92.03	0.924737
	716.406	1045.04	599.892	1491.35	863.714	1147.77	630.673	923.814
	630.213	1019.31	769.351	1061.72	624.796	909.803	719.139	852.287
	1066.69	1367.52	777.75	718.948	734.689	1305.11	503.424	865.244
	670.209	725.573	831.583	846.137	656.233	1146.4	1366.97	751.898
	531.329	688.042	511.302	824.987	748.915	955.079	647.282	853.789
	591.133	727.727	915.826	919.51	851.702	1107.27	488.543	692.115
	465.169	797.785	935.336	839.277	882.1	1299.67	909.181	755.526
	1197.96	775.937	671.637	816.439	673.849	957.559	596.933	823.282
	638.237	1071.29	921.232	747.225	525.831	994.264	838.191	1120.55
	930.428	1054.57	805.557	755.279	607.447	1328.79	846.714	805.079
	599.68	847.205	1101.77	848.133	1313.9	1066.73	916.425	504.131
	697.281	679.357	1306.6	978.893	661.131	1306.22	570.424	994.494
	777.295	1544.95	930.826	1074.82	626.965	934.903	511.148	1180.63
	359.458	1401.34	1106.63	1250.79	647.932	1408.93	723.789	524.844
	703.403	775.259	729.046	795.463	547.89	805.114	800.459	1333.66
	602.894	468.818	986.172	991.696	462.284	1729.61	393.439	661.264
	498.303	542.299	1094.7	835.001	845.856	1379.84	698.563	1189.44
	609.88	499.018	583.202	707.038	506.579	845.686	697.539	1182.54
	348.993	445.866	1210.75	832.533	460.897	707.456	485.56	917.725
	799.044	1058.92	498.573	808.506	549.053	717.9	1222.31	1392.15
	1532.76	802.117	498.573	928.967	543.369	784.991	1165.96	512.558
	1459.65	1631.66	674.183	642.732	572.444	916.464	1245.52	1061.06
	517.333	1613.2	871.686	649.432	464.436	735.332	750.973	637.014
	735.454	1417.03	1593.13	545.797	696.18	775.731	1297.17	740.333
	707.242	775.181	1104.76	1352.38	754.74	779.21	660.53	572.626
	1135.31	578.278	622.585	1067.34	665.309	715.617	524.622	846.389
	1039.17	908.666	509.322	956.402	782.066	773.27	817.403	531.102
	868.814	497.054	1325.7	664.985	550.341	700.502	1018.86	965.402
	585.558	1009.98	708.299	1118.24	636.131	1747.78	459.621	612.93
	629.649	1076.08	1261.47	684.578	1275.44	617.025	442.965	760.447
	715.618	540.735	746.38	601.018	491.751	1222.65	592.8	544.228
	431.178	1162.23	564.162	1455.43	467.54	569.762	961.909	703.987
	951.705	910.18	622.694	1830.22	739.866	1135.74	746.515	1390.93
	712.567	568.452	941.561	945.482	684.993	1286.12	1325.75	1005.81
	797.331	844.822	474.095	1445.64	1757.57	852.233	1424.23	1407.86
	1547.29	690.27	735.64	1508.03	418.901	691.425	1135.03	545.827
	787.058	1028.1	770.134	1175.38	809.863	1414.37	507.682	1148.75
	1021.63	770.295	1082.3	1232.32	553.92	1382.38	1696.67	831.009
	1527.91	1915.19	623.174	1169.17	610.1	1145.96	484.213	788.24

## Sheet: ED_Fig1_b
ED_Fig1b	CD19 CAR		FUS CAR		EWS CAR		TAF15 CAR
	Sti-	Sti+	Sti-	Sti+	Sti-	Sti+	Sti-	Sti+	Multiple Mann-Whitney tests	P value	Mean rank of CD19 CAR	Mean rank of FUS CAR	Mean rank diff.	Mann-Whitney U	q value
	706.093	77.783	792.667	676.964	445.696	139.498	156.522	656.54	Sti-	0.003048	41.06	57.94	-16.88	787	0.003078
	247.988	362.676	711.561	247.264	499.545	634.442	414.78	1523.97	Sti+	0.001534	40.49	58.51	-18.02	759	0.003078
	215.949	635.826	377.332	408.951	242.564	460.801	504.053	2411.72
	971.631	168.506	1221.89	438.997	754.926	430.957	356.228	383.513	Multiple Mann-Whitney tests	P value	Mean rank of CD19 CAR	Mean rank of EWS CAR	Mean rank diff.	Mann-Whitney U	q value
	508.294	240.026	497.203	847.922	1066.15	265.92	299.032	830.925	Sti-	0.010101	42.14	56.86	-14.71	840	0.014489
	46.1947	85.1816	935.019	256.611	389.678	503.879	225.576	436.034	Sti+	0.014346	42.49	56.51	-14.02	857	0.014489
	157.946	120.342	383.048	126.288	329.885	384.373	322.944	140.859
	290.317	135.302	1370.84	465.846	686.303	287.452	739.202	683.638	Multiple Mann-Whitney tests	P value	Mean rank of CD19 CAR	Mean rank of TAF15 CAR	Mean rank diff.	Mann-Whitney U	q value
	310.257	545.608	327.418	625.152	501.824	474.219	540.299	336.408	Sti-	0.046321	43.78	55.22	-11.45	920	0.063098
	994.52	414.669	672.637	409.055	84.5846	1135.31	196.689	252.641	Sti+	0.062473	44.14	54.86	-10.71	938	0.063098
	96.8917	170.542	210.198	306.525	142.645	642.117	199.885	818.483
	65.4702	299.226	330.777	986.772	170.2	2698.08	631.676	830.82
	271.378	339.825	286.329	297.299	479.758	327.583	352.93	552.838
	426.888	158.416	881.661	200.575	597.293	1464.1	981.525	531.705
	208.384	456.915	142.683	1955.49	1917.61	436.715	154.161	918.173
	82.8576	341.266	132.482	3067.06	278.246	422.84	279.431	160.874
	224.11	302.129	207.858	639.465	399.806	259.505	266.933	388.171
	255.24	178.343	163.54	256.577	213.223	435.126	203.487	512.039
	262.382	290.398	310.516	1717.1	758.779	331.339	169.877	328.57
	841.701	534.906	744.713	593.745	166.781	390.079	673.738	286.407
	80.9359	190.544	169.745	253.605	1188.75	881.635	146.751	61.8906
	45.6453	160.463	244.73	136.112	279.131	113.744	85.8712	304.369
	105.022	287.186	294.722	152.741	103.539	125.223	91.5958	349.183
	40.9802	254.289	456.846	120.341	173.56	220.526	282.199	598.22
	219.146	158.579	168.918	263.17	87.0323	269.805	38.6512	132.324
	38.1571	276.806	431.628	245.219	139.258	262.531	58.7201	64.2757
	102.684	129.011	146.426	197.696	523.468	182.495	165.264	126.546
	41.1137	90.9157	91.7907	176.039	104.347	122.748	118.301	390.519
	34.2802	33.2532	213.603	278.53	145.929	48.9972	117.629	218.177
	94.82	157.421	124.9	304.751	72.0456	190.332	196.028	204.741
	115.388	164.436	124.9	342.681	110.967	205.297	218.274	131.4
	451.344	232.6	59.6293	293.382	542.239	337.248	271.217	66.5954
	224.18	314.263	846.434	214.934	67.8621	62.9739	117.597	64.2106
	34.5362	322.616	151.77	164.037	1183.73	1750.84	298.046	128.128
	157.786	92.1366	417.531	219.183	1496.58	75.377	204.198	110.83
	132.793	71.9654	128.966	283.146	162.126	147.697	66.8497	105.894
	137.098	93.1504	67.949	247.306	468.613	50.546	170.891	82.7141
	117.57	47.9862	153.158	108.171	70.0978	197.45	185.532	115.118
	36.0398	286.542	301.633	463.011	107.625	188.523	79.4226	70.7839
	139.711	116.703	807.657	156.772	232.837	184.638	242.71	529.641
	454.456	203.963	93.5188	292.22	57.199	202.675	483.927	422.975
	40.1303	278.684	89.5332	196.515	76.4368	73.8827	104.243	309.303
	99.6087	150.081	140.02	509.098	198.693	372.402	211.707	817.662
	155.221	55.9166	362.226	185.967	212.578	310.72	441.155	172.945
	51.1266	266.475	188.171	287.027	1037.89	167.189	452.069	325.587
	253.168	80.8022	241.289	272.232	47.8532	214.18	178.052	67.5083
	112.584	94.4668	174.585	156.463	290.618	2659.04	50.6089	78.5078
	177.675	102.696	178.918	142.613	182.802	160.14	235.072	50.2125
	182.924	342.193	151.643	427.05	90.2485	217.709	72.8406	182.347

## Sheet: ED_Fig1_c
ED_Fig1c	CD19 CAR		FUS CAR		EWS CAR		TAF15 CAR
	Sti-	Sti+	Sti-	Sti+	Sti-	Sti+	Sti-	Sti+	Multiple Mann-Whitney tests	P value	Mean rank of CD19 CAR	Mean rank of CD19 FUS CAR	Mean rank diff.	Mann-Whitney U	q value
	1	3	3	3	4	4	2	9	Sti-	0.006676	41.88	57.12	-15.24	827	0.013486
	1	8	2	1	2	6	3	3	Sti+	0.501758	51.42	47.58	3.837	1107	0.506776
	2	10	2	5	2	6	4	8
	2	4	2	15	3	7	2	8	Multiple Mann-Whitney tests	P value	Mean rank of CD19 CAR	Mean rank of CD19 EWS CAR	Mean rank diff.	Mann-Whitney U	q value
	1	8	4	2	3	2	2	3	Sti-	0.010514	42.3	56.7	-14.41	847.5	0.021237
	1	1	3	5	8	2	3	5	Sti+	0.975773	49.41	49.59	-0.1837	1196	0.985531
	3	2	2	1	6	9	3	4
	1	1	3	3	4	6	2	4	Multiple Mann-Whitney tests	P value	Mean rank of CD19 CAR	Mean rank of CD19 TAF15 CAR	Mean rank diff.	Mann-Whitney U	q value
	2	6	4	2	3	3	5	15	Sti-	0.004563	41.52	57.48	-15.96	809.5	0.004609
	1	5	4	2	1	24	2	10	Sti+	0.625682	50.9	48.1	2.796	1132	0.315969
	3	4	4	24	1	3	1	4
	2	6	1	4	1	1	4	2
	1	8	3	2	1	15	2	1
	2	1	3	1	3	1	4	4
	2	1	3	1	3	6	4	2
	2	1	2	1	6	11	3	2
	1	1	1	1	2	9	4	3
	2	1	2	3	4	5	2	3
	2	13	3	1	3	3	2	7
	2	3	2	2	4	8	4	1
	4	2	7	2	11	2	14	1
	0	3	31	1	4	7	1	1
	1	47	2	7	4	9	1	4
	1	13	3	1	5	7	4	17
	3	3	4	2	2	1	0	1
	0	1	2	13	1	18	3	24
	1	2	18	3	8	7	1	8
	0	5	2	2	1	1	3	1
	0	1	13	5	4	1	2	3
	0	20	1	2	2	4	78	5
	8	1	3	5	1	9	23	3
	2	30	5	3	1	2	13	2
	0	62	17	3	1	1	5	1
	14	8	0	5	1	1	7	2
	17	4	4	2	1	2	5	2
	11	0	3	2	4	1	1	3
	5	2	1	2	3	1	5	0
	0	5	46	10	3	1	7	1
	2	1	1	10	3	29	1	3
	12	1	4	2	11	3	1	1
	1	9	2	1	2	6	4	1
	0	2	3	1	4	1	5	5
	0	24	1	33	3	4	2	7
	0	0	7	2	3	5	10	11
	8	7	1	9	1	2	4	4
	4	1	2	35	21	5	14	1
	3	22	2	5	3	1	2	12
	15	10	8	13	3	10	0	3
	7	86	1	6	2	4	2	13

## Sheet: ED_Fig1_d
ED_Fig1d	CD19 CAR		FUS CAR		EWS CAR		TAF15 CAR
	Sti-	Sti+	Sti-	Sti+	Sti-	Sti+	Sti-	Sti+	Multiple Mann-Whitney tests	P value	Mean rank of CD19 CAR	Mean rank of FUS CAR	Mean rank diff.	Mann-Whitney U	q value
	6631.57	367.953	4285.5	2935.01	4443.81	619.871	506.942	3494.42	Sti-	0.273353	40.69	46.69	-5.995	807	0.276086
	4928.96	3302.8	5831.06	3466.65	4150.32	914.026	2589.8	5660.62	Sti+	0.175927	44.55	52.29	-7.733	966	0.276086
	120.201	9042.07	4378.53	2011.31	2422.49	2136.62	2386.54	3366.36
	2941.17	1384.13	4237.3	1075.46	2789.34	6637.09	1525.62	1435.26	Multiple Mann-Whitney tests	P value	Mean rank of CD19 CAR	Mean rank of EWS CAR	Mean rank diff.	Mann-Whitney U	q value
	5211.66	1627.05	2073.43	32946.4	4823.01	1077.29	1276.07	2167.16	Sti-	0.750807	45.49	43.71	1.773	917	0.758315
	942.542	2319.18	2483.73	1771.1	1298.12	6570.9	1340.05	1525.16	Sti+	0.456451	46.32	50.59	-4.273	1049	0.758315
	1528.39	1240.13	1375	429.647	1452.61	1530.56	2004.66	916.72
	3460.31	1921	6131.89	2305.6	2984.65	965.854	4508.65	2939.26	Multiple Mann-Whitney tests	P value	Mean rank of CD19 CAR	Mean rank of TAF15 CAR	Mean rank diff.	Mann-Whitney U	q value
	3165.72	6481.81	2454.12	12097.8	1648.2	3766.33	1478.76	1094.53	Sti-	0.760965	44.41	42.74	1.666	881	0.911738
	3426.09	2231.62	2454.12	3173.35	102.705	3215.4	594.57	905.022	Sti+	0.902711	47.64	48.35	-0.7159	1111	0.911738
	1151.31	1253.12	455.916	709.931	1824.1	1732.01	2779.47	2491.45
	5036.87	1800.46	6133.25	3654.14	3345.36	10071.3	1927.76	2758.7
	2032.65	3453.54	1471.96	4267.16	3822.24	1029.46	2160.5	6741.83
	5047.85	3152.29	3522.8	2292.85	1813.11	6705.68	7792.51	1426.67
	992.079	7066.26	649.577	20583.5	2709.14	1259.17	702.199	4742.64
	576.323	7796.32	917.495	29895.1	899.877	1367.72	641.671	626.151
	2480.89	3185.45	3283.75	9138.11	2505.5	1312.94	1899.37	1248.14
	842.329	3817.31	967.25	1038.81	962.289	1136.27	852.009	3405.36
	783.209	684.544	2085.67	8506.93	1050.81	584.075	1942.22	647.917
	442.763	9789.53	2657.62	9465.73	517.578	1015.55	2321.72	3586.73
	283.297	6598.83	2929.68	401.768	12098.4	21097.1	887.808	1430.61
	NaN	1692.27	3232.59	5641.12	8080.34	1294.73	2191.99	879.864
	384.248	3856.45	7771.08	1041.71	167.9	968.156	94.38	3301.07
	683.844	4854.94	16829.1	218.236	1928.9	4214.96	3214.51	4394.86
	2008.87	592.529	1895.6	1491.52	331.685	17482.1	NaN	7663.51
	NaN	6461.4	18685.5	851.304	2613.16	7667.39	167.399	1804.97
	1436.46	768.544	1396.69	2194.12	4366.22	1795.55	2154.67	2621.64
	NaN	384.364	1163.08	15105.1	2104.96	2443.47	241.258	23101.2
	NaN	420.644	2866.59	1442.97	1398.85	445.038	639.388	4227.1
	NaN	469.998	2227.13	1436.42	368.203	975.938	3597.62	11710.1
	21797	323.022	517.928	4006.58	404.576	1883.34	1252.48	402.607
	9404.51	10439.9	26747.2	2478.03	5689.03	6929.45	2747.91	542.903
	NaN	4546.7	2260.39	7060.77	188.373	1725.94	401.517	1245.23
	889.969	22997.3	NaN	4300.58	21161.7	16792.8	12748.3	1224.59
	720.719	792.114	14876.7	2214.52	65097.4	1817.2	2175.14	2035.7
	1638.62	NaN	1642.36	1351.88	1146.51	3428.8	1978.35	1562.95
	237.121	71756.4	1562.88	10547.9	11289.3	1099.45	2324.26	NaN
	NaN	288.338	2998.58	2656.15	258.956	3732.32	7970.73	2465.59
	707.898	496.681	6415.9	1452.86	432.244	6390.88	1679.34	379.779
	5355.93	22907.1	4178.86	2124.2	9581.99	868.312	1717.43	35216.2
	99.172	301.688	288.198	2270.11	827.64	4429.54	6269.57	7094.28
	NaN	2247.84	272.863	13775.3	3454.67	638.251	1579.4	1844.35
	NaN	962.396	909.581	1048.54	3688.1	12013.3	2328.91	35246.9
	NaN	NaN	2666.94	1671.13	93.235	11134.1	4274.46	984.034
	22976	2015.36	2409.21	6338.03	207.878	1989.6	14163.9	19396.1
	1021.28	631.088	1581.57	4530	3309.82	2012.63	976.937	110.497
	9834.51	531.298	1089.27	3637.45	2887.74	932.281	2328.91	402.579
	12959.8	654.852	1859.47	510.933	369.405	3289.05	NaN	336.848
	4533.66	4559.62	2167.21	5722.41	418.321	7695.76	408.399	1014.98

## Sheet: ED_Fig1_e
ED_Fig1e		Time (sec)	CD19 CAR										FUS CAR										EWS CAR										TAF15 CAR										Table Analyzed	293T FRAP-1
	1	-30	0.999985	1	1.00005	1.00001	1.00012	1.00007	1.0001	1.00005	1.00038	1.00011	0.999932	1.00001	1.00007	1.00045	1.00013	1.00006	1.00026	1.00037	1.00013	1.00003	0.999935	1.00011	1.0002	1.0001	1.00001	1.00027	1.00005	1.00018	1.00015	1.00044	1.00014	0.995519	0.994405	1.0001	1.0001	0.99833	1.00027	1.0003	1.00012	0.998328
	2	-15	1.29274	0.952447	0.973639	1.01603	1.03589	1.01264	1.13986	0.958504	0.781097	0.882755	0.985426	1.0585	0.907525	0.837034	0.92505	0.900356	0.956086	0.920924	0.864483	1.04419	1.23747	1.26724	1.00779	1.04893	1.00569	1.12769	1.04409	1.08556	1.20954	1.25261	0.942499	0.887373	0.840015	0.914841	0.954536	0.871435	0.882877	1.64868	1.27673	1.15049	Two-way ANOVA	Ordinary
	3	0	0.00127692	0.00076961	1.8933e-05	0.00032042	7.4379e-06	9.6476e-05	9.1785e-05	0.00024706	0.00019006	0.00028326	1.2718e-05	8.3567e-05	0.00016243	0.00049317	0.00024423	9.4773e-05	0.00030099	0.00028097	1.6229e-05	5.9134e-05	0.00012084	0.00012109	0.00018688	9.0859e-05	3.5968e-05	0.00010758	7.175e-05	8.8632e-05	0.00017304	0.0001529	1.6214e-05	7.44e-05	0.00047758	5.9887e-05	7.6554e-05	9.4682e-05	0.00047073	0.00037009	4.0529e-05	0.00028039	Alpha	0.05
	4	15	0.308609	0.277982	0.212672	0.869347	1.04007	0.273808	0.833389	1.07202	0.227064	0.6315	0.176235	0.201101	0.105359	0.297955	0.170131	0.242218	0.213306	0.393993	0.107393	0.112631	0.076744	0.0374971	0.0930674	0.0769622	0.105484	0.06525	0.139883	0.0875356	0.0527242	0.0579118	0.251821	0.00333811	-0.012654	0.0456414	0.184914	0.204247	-0.0944439	0.227837	0.0277473	0.062645
	5	30	0.404116	0.349392	0.270926	1.09555	1.07713	0.483362	1.2428	1.1226	0.566838	0.958373	0.132102	0.186158	0.102121	0.248087	0.23457	0.332662	0.360021	0.443569	0.0665135	0.0405672	0.068425	0.0273911	0.0674112	0.0915087	0.159477	0.196836	0.235048	0.11116	-0.0019868	-0.0736717	0.228158	-0.0093111	-0.0198068	0.00092008	0.397279	0.424883	0.0654985	0.241712	-0.0361514	-0.0260582	Source of Variation	% of total variation	P value	P value summary	Significant?
	6	45	0.534403	0.414727	0.462476	1.2635	1.11187	0.586641	1.29517	1.06523	0.788722	1.09681	0.15521	0.294508	0.132858	0.450303	0.197165	0.192146	0.173308	0.287976	0.130378	0.0813202	0.0566209	0.0473365	0.0649477	0.0898574	0.127051	0.0569207	0.222183	0.0549447	0.0729259	0.172048	0.297851	-0.017518	0.00215318	0.0377389	0.395539	0.409601	0.18962	0.405465	-0.0257474	0.0445885	Interaction	3.79	<0.0001	****	Yes
	7	60	0.64456	0.434237	0.441841	1.18471	0.920986	0.687162	1.2664	1.08125	0.888567	1.32286	0.150909	0.296538	0.202166	0.712862	0.25694	0.298912	0.373761	0.564721	0.205403	0.0294179	0.0514479	0.0642198	0.131761	0.129031	0.128019	0.079971	0.227797	0.0667896	0.122436	0.176501	0.303952	-0.0103874	0.0164572	0.0666386	0.370693	0.572811	0.0745546	0.604776	0.0329358	0.109686	Row Factor	78.34	<0.0001	****	Yes
	8	75	0.748235	0.415188	0.37706	1.07106	1.13717	0.624179	0.980861	0.960575	0.755817	1.36296	0.17563	0.41789	0.212094	0.60911	0.300078	0.267628	0.285969	0.568028	0.246456	0.0813878	0.0507684	0.0696916	0.169615	0.130219	0.0642057	-0.0188517	0.149517	0.047398	0.18592	0.314499	0.324719	0.00233979	0.0912368	0.10568	0.437098	0.738443	0.0462481	0.436959	0.0161132	0.196132	Column Factor	5.298	<0.0001	****	Yes
	9	90	0.858883	0.58841	0.600657	1.13632	1.05682	0.989317	1.15398	1.16956	0.94421	1.75483	0.122222	0.358859	0.166706	0.550743	0.288428	0.390932	0.329261	0.567408	0.189093	0.0233896	0.0636406	0.0947078	0.189597	0.137028	0.133067	0.0498197	0.208226	0.0977089	0.102718	0.183876	0.367927	0.00418358	0.1168	0.143389	0.573276	0.674238	0.137074	0.681784	0.0718972	0.173966
	10	105	0.842708	0.510242	0.534135	1.0499	0.884627	1.14747	0.982435	1.12538	0.801651	1.43705	0.161297	0.466356	0.182356	0.558572	0.317213	0.39556	0.366326	0.608764	0.244268	0.0621576	0.101337	0.141276	0.24683	0.213237	0.214094	0.137697	0.293855	0.141414	0.0657036	0.223106	0.439887	0.035271	0.133643	0.156223	0.686896	0.94478	0.272372	0.735688	0.0473708	0.0551273	ANOVA table	SS	DF	MS	F (DFn, DFd)	P value
	11	120	0.930697	0.561756	0.547486	1.23281	1.14799	1.11655	1.04853	1.18122	0.761602	1.52251	0.14609	0.442421	0.218822	0.690041	0.355555	0.508499	0.528308	0.664647	0.311622	0.10431	0.0858101	0.134403	0.230585	0.187786	0.159858	0.0636373	0.231353	0.107186	0.100605	0.334454	0.327704	-0.0025022	0.0853507	0.158374	0.638211	1.06356	0.263936	0.71846	0.146042	0.0752844	Interaction	1.166	14	0.08331	F (14, 270) = 5.814	P<0.0001
	12	135	1.09721	0.573698	0.527861	1.24365	1.15298	1.05103	1.15754	1.40922	0.743197	1.44663	0.257619	0.625474	0.295304	0.968171	0.276387	0.49036	0.513392	0.525933	0.356446	0.10726	0.060347	0.0956383	0.197742	0.160623	0.166629	0.100299	0.255035	0.1788	0.106475	0.237246	0.428584	0.063408	0.176081	0.212672	0.612327	1.19998	1.32962	0.812607	0.209888	0.150052	Row Factor	24.1	14	1.722	F (14, 270) = 120.2	P<0.0001
	13	150	1.02794	0.548885	0.490466	1.23296	1.189	1.16735	1.29014	1.44205	0.746277	1.48152	0.342741	0.639224	0.280809	0.722793	0.375252	0.443238	0.462329	0.425353	0.293253	0.167401	0.0828264	0.142063	0.273457	0.194421	0.184593	0.121574	0.278192	0.150342	0.0666074	0.150036	0.363776	0.0251617	0.226755	0.186677	0.659586	1.19682	1.77238	0.619979	0.104694	0.0261528	Column Factor	1.63	1	1.63	F (1, 270) = 113.8	P<0.0001
	14	165	0.890198	0.792543	0.701695	1.40806	1.09778	1.03071	1.10138	1.40196	0.655426	1.563	0.457098	0.627828	0.241966	0.490312	0.425849	0.533383	0.529612	0.510247	0.285809	0.16745	0.096162	0.155211	0.270072	0.196761	0.11952	0.0565508	0.286233	0.178229	0.111188	0.238991	0.621864	0.160669	0.349997	0.387376	0.664508	1.37328	1.49469	1.23972	0.160285	0.220619	Residual	3.869	270	0.01433
	15	180	0.891049	0.821876	0.672195	1.275	1.03082	1.0741	1.00792	1.35252	0.630212	1.33247	0.563571	0.651184	0.332516	0.802808	0.352251	0.538977	0.599145	0.49224	0.444117	0.233903	0.147906	0.205269	0.418135	0.205768	0.133893	0.0526564	0.316495	0.182176	0.161087	0.295008	0.65295	0.130545	0.334794	0.370267	0.621695	1.50004	1.3527	0.48955	0.111909	0.0936579
																																											Difference between column means
																																											Mean of CD19 CAR FUS condensates	0.4006
																																											Mean of CD19 CAR EWS condensates	0.2532
																																											Difference between means	0.1474
																																											SE of difference	0.01382
																																											95% CI of difference	0.1202 to 0.1746
																																											Data summary
																																											Number of columns (Column Factor)	2
																																											Number of rows (Row Factor)	15
																																											Number of values	300
																																											Table Analyzed	293T FRAP-1
																																											Two-way ANOVA	Ordinary
																																											Alpha	0.05
																																											Source of Variation	% of total variation	P value	P value summary	Significant?
																																											Interaction	4.281	0.0022	**	Yes
																																											Row Factor	58.89	<0.0001	****	Yes
																																											Column Factor	3.981	<0.0001	****	Yes
																																											ANOVA table	SS	DF	MS	F (DFn, DFd)	P value
																																											Interaction	1.973	14	0.1409	F (14, 270) = 2.513	P=0.0022
																																											Row Factor	27.14	14	1.939	F (14, 270) = 34.57	P<0.0001
																																											Column Factor	1.835	1	1.835	F (1, 270) = 32.72	P<0.0001
																																											Residual	15.14	270	0.05608
																																											Difference between column means
																																											Mean of CD19 CAR TAF15 condensates	0.4096
																																											Mean of CD19 CAR EWS condensates	0.2532
																																											Difference between means	0.1564
																																											SE of difference	0.02735
																																											95% CI of difference	0.1026 to 0.2103
																																											Data summary
																																											Number of columns (Column Factor)	2
																																											Number of rows (Row Factor)	15
																																											Number of values	300

## Sheet: ED_Fig1_f-1_i
ED_Fig1f	CD69(%)	UTD			CD19 CAR			CD19 FUS CAR			CD19 EWS CAR			CD19 TAF15 CAR						t tests	P value	Mean of CD19 CAR	Mean of CD19 FUS CAR	Difference	SE of difference	t ratio	df	q value
	-Raji B	5.69	5.48	5.23	1.27	1.6	1.06	2.37	2.07	2.14	2.89	2.46	2.07	2.77	2.48	2.23				-Raji B	0.014252	1.31	2.193	-0.8833	0.1814	4.869	3.197	0.028788
	+Raji B	10	9.98	10.5	23.5	25.7	29.4	32.5	31.9	34.9	39	38.2	36.5	39	39.6	41				+Raji B	0.037425	26.2	33.1	-6.9	1.95	3.538	3.05	0.037799
																				t tests	P value	Mean of CD19 CAR	Mean of CD19 EWS CAR	Difference	SE of difference	t ratio	df	q value
																				-Raji B	0.019801	1.31	2.473	-1.163	0.2842	4.093	3.476	0.019999
																				+Raji B	0.011103	26.2	37.9	-11.7	1.873	6.248	2.71	0.019999
																				t tests	P value	Mean of CD19 CAR	Mean of CD19 TAF15 CAR	Difference	SE of difference	t ratio	df	q value
																				-Raji B	0.005913	1.31	2.493	-1.183	0.2215	5.343	4	0.0094
																				+Raji B	0.009307	26.2	39.87	-13.67	1.821	7.507	2.467	0.0094
ED_Fig1g	TNFα	Raji B			UTD			CD19 CAR			CD19 FUS CAR			CD19 EWS CAR			CD19 TAF15 CAR			t tests	P value	Mean of CD19 CAR	Mean of CD19 FUS CAR	Difference	SE of difference	t ratio	df	q value
	-Raji B				0	0	0	0	0	0	0	0	0	0	0	0	0	0	0	-Raji B		0	0	0	0
	+Raji B	14.1667	14.1667		57.1667	21.6667	45.8333	185	117.833	122.833	234.5	252.5	254.833	192.667	331.667	343.5	115.333	141.167	68	+Raji B	0.031087	141.9	247.3	-105.4	22.54	4.676	2.351	0.031398
																				t tests	P value	Mean of CD19 CAR	Mean of CD19 EWS CAR	Difference	SE of difference	t ratio	df	q value
																				-Raji B		0	0	0	0
																				+Raji B	0.075681	141.9	289.3	-147.4	53.03	2.78	2.766	0.076438
																				t tests	P value	Mean of CD19 CAR	Mean of CD19 TAF15 CAR	Difference	SE of difference	t ratio	df	q value
																				-Raji B		0	0	0	0
																				+Raji B	0.329859	141.9	108.2	33.72	30.42	1.108	4	0.333157
ED_Fig1h	IFNγ	Raji B			UTD			CD19 CAR			CD19 FUS CAR			CD19 EWS CAR			CD19 TAF15 CAR			t tests	P value	Mean of CD19 CAR	Mean of CD19 FUS CAR	Difference	SE of difference	t ratio	df	q value
	-Raji B	0	0	0	0	0	0	0	0	0.333333	0	0	0				54.6667	17	5	-Raji B	0.42265	0.1111	0	0.1111	0.1111	1	2	0.426876
	+Raji B	0	0	0	306.333	240.667	350	1822.33	1754	1539.33	1977.67	2124.33	2035.67	2030.33	1947	1901.33	1344.67	1228.67	601	+Raji B	0.038658	1705	2046	-340.7	95.33	3.574	2.942	0.078089
																				t tests	P value	Mean of CD19 CAR	Mean of CD19 EWS CAR	Difference	SE of difference	t ratio	df	q value
																				-Raji B		0.1111
																				+Raji B	0.079165	1705	1960	-254.3	93.25	2.728	2.756	0.079957
																				t tests	P value	Mean of CD19 CAR	Mean of CD19 TAF15 CAR	Difference	SE of difference	t ratio	df	q value
																				-Raji B	0.231119	0.1111	25.56	-25.44	14.96	1.701	2	0.23343
																				+Raji B	0.093491	1705	1058	647.1	246.2	2.628	2.535	0.188851
ED_Fig1i	IL-2	UTD			CD19 CAR			CD19 FUS CAR			CD19 EWS CAR			CD19 TAF15 CAR			Raji B			t tests	P value	Mean of CD19 CAR	Mean of CD19 FUS CAR	Difference	SE of difference	t ratio	df	q value
	-Raji B	8.33333	7.33333	7.66667	4.33333	9	3.33333	3.33333	5	4	11.6667	5	15.3333	7	4.66667	8	10.3333	11.3333	15.6667	-Raji B	0.499211	5.556	4.111	1.444	1.812	0.7971	2.306	0.252101
	+Raji B	27.8889	46.5556	47.2222	39.2222	30.3333	30.2222	235.222	220.889	229	132.778	132.222	123.333	38.4444	29.8889	40	4	4.66667	0.333333	+Raji B	7e-06	33.26	228.4	-195.1	5.11	38.18	3.631	7e-06
																				t tests	P value	Mean of CD19 CAR	Mean of CD19 EWS CAR	Difference	SE of difference	t ratio	df	q value
																				-Raji B	0.234058	5.556	10.67	-5.111	3.492	1.463	3.2	0.1182
																				+Raji B	2.3e-05	33.26	129.4	-96.19	4.272	22.51	3.997	2.3e-05
																				t tests	P value	Mean of CD19 CAR	Mean of CD19 TAF15 CAR	Difference	SE of difference	t ratio	df	q value
																				-Raji B	0.650793	5.556	6.556	-1	2.006	0.4985	3.161	0.657301
																				+Raji B	0.546436	33.26	36.11	-2.852	4.333	0.6582	3.989	0.657301

## Sheet: ED_Fig1_j-1_m
ED_Fig1j		hHER2 (ug/mL)	UTD			HER2 CAR			HER2 FUS CAR			HER2 EWS CAR			HER2 TAF15 CAR					t tests	P value	Mean of HER2 CAR	Mean of HER2 FUS CAR	Difference	SE of difference	t ratio	df	q value
	CD69(%)	0	6.56	6.58	7.18	1.92	2.23	2.46	4.43	4.31	4.49	7.15	6.9	7.42	3.3	3.48	3.37		hHER2 (ug/mL)	0	0.002375	2.203	4.41	-2.207	0.1652	13.36	2.452	0.000799
		0.5	7.31	7.39	7.21	11	11.1	11.3	39.6	32.8	30.8	17.2	18.9	17.7	20	17.9	17.3			0.5	0.012779	11.13	34.4	-23.27	2.665	8.731	2.004	0.003227
		2.5	7.62	6.95	7.47	43.3	40.2	38.6	60.2	59.4	61.3	35.9	33.7	36.7	39.6	46.4	49.2			2.5	0.001806	40.7	60.3	-19.6	1.485	13.19	2.622	0.000799
		10	7.05	7.07	7.17	54.3	56.9	55.2	66	67.5	67.2	47.9	50	46.3	55.6	56.1	56.9			10	0.000645	55.47	66.9	-11.43	0.8894	12.85	3.279	0.000651
																				t tests	P value	Mean of HER2 CAR	Mean of HER2 EWS CAR	Difference	SE of difference	t ratio	df	q value
																			hHER2 (ug/mL)	0	2.2e-05	2.203	7.157	-4.953	0.2168	22.84	3.993	2.2e-05
																				0.5	0.004446	11.13	17.93	-6.8	0.5121	13.28	2.122	0.002228
																				2.5	0.040794	40.7	35.43	5.267	1.646	3.201	3.434	0.010301
																				10	0.006616	55.47	48.07	7.4	1.315	5.628	3.612	0.002228
																				t tests	P value	Mean of HER2 CAR	Mean of HER2 TAF15 CAR	Difference	SE of difference	t ratio	df	q value
																			hHER2 (ug/mL)	0	0.010763	2.203	3.383	-1.18	0.165	7.152	2.443	0.023686
																				0.5	0.011726	11.13	18.4	-7.267	0.8233	8.827	2.046	0.023686
																				2.5	0.264997	40.7	45.07	-4.367	3.167	1.379	2.888	0.356862
																				10	0.453651	55.47	56.2	-0.7333	0.8511	0.8616	2.93	0.458188
ED_Fig1k		hHER2 (ug/mL)	UTD			HER2 CAR			HER2 FUS CAR			HER2 EWS CAR			HER2 TAF15 CAR					t tests	P value	Mean of HER2 CAR	Mean of HER2 FUS CAR	Difference	SE of difference	t ratio	df	q value
	TNFα	0	20.3333	13.5556	26.5556	1.11111	8.88889	11.1111	-1.22222	6.22222	18.4444	-3.55556	4.11111	15.7778	-1.88889	4.22222	15.2222		hHER2 (ug/mL)	0	0.91203	7.037	7.815	-0.7778	6.485	0.1199	3.037	0.460575
		0.5	12.7778	10.5556	14.1111	63.7778	97.4444	107.111	376.778	420.222	437.222	91.6667	107.444	133.111	186.444	199.778	189.778			0.5	0.000232	89.44	411.4	-322	22.28	14.45	3.66	0.000445
		2.5	17.2222	19.3333	53.2222	483.222	690.889	454.556	780.889	901	1068.22	400.333	338.778	465.333	574.667	684.889	699.222			2.5	0.02924	542.9	916.7	-373.8	111.7	3.345	3.951	0.019688
		10	50.1111	18.6667	40.2222	658.667	687.111	685.778	1020.44	972.889	1029.44	628.444	697	688.333	782.889	852.333	953.667			10	0.000441	677.2	1008	-330.4	19.84	16.65	3.035	0.000445
																				t tests	P value	Mean of HER2 CAR	Mean of HER2 EWS CAR	Difference	SE of difference	t ratio	df	q value
																			hHER2 (ug/mL)	0	0.81881	7.037	5.444	1.593	6.386	0.2494	3.073	0.826998
																				0.5	0.299009	89.44	110.7	-21.3	17.84	1.194	3.972	0.603997
																				2.5	0.189568	542.9	401.5	141.4	82.94	1.705	2.91	0.603997
																				10	0.818484	677.2	671.3	5.926	23.46	0.2526	2.715	0.826998
																				t tests	P value	Mean of HER2 CAR	Mean of HER2 TAF15 CAR	Difference	SE of difference	t ratio	df	q value
																			hHER2 (ug/mL)	0	0.851399	7.037	5.852	1.185	5.853	0.2025	3.293	0.859913
																				0.5	0.010675	89.44	192	-102.6	13.73	7.469	2.369	0.043126
																				2.5	0.28152	542.9	652.9	-110	84.22	1.307	3.036	0.379113
																				10	0.059929	677.2	863	-185.8	50.44	3.683	2.14	0.121056
ED_Fig1l		hHER2 (ug/mL)	UTD			HER2 CAR			HER2 FUS CAR			HER2 EWS CAR			HER2 TAF15 CAR					t tests	P value	Mean of HER2 CAR	Mean of HER2 FUS CAR	Difference	SE of difference	t ratio	df	q value
	IFNγ	0	447.5	382.5	237.833	87.8333	85.5	92	116.167	125.667	149.5	143.167	112.167	183.667	72.1667	97.3333	117.833		hHER2 (ug/mL)	0	0.047032	88.44	130.4	-42	10.1	4.16	2.147	0.095006
		0.5	484.5	374.667	263.667	983.833	1218.33	1406.83	1601.83	1805.5	1951	1123	1227.83	1444.5	1343	1411.67	1522.17			0.5	0.02268	1203	1786	-583.1	158.8	3.672	3.865	0.091626
		2.5	495.833	412.833	163.5	1898.17	1987	1938.83	1795	2158.67	1999	1756	1424.83	1731.83	1958.5	1982	1962.33			2.5	0.726777	1941	1984	-42.89	108.3	0.3959	2.237	0.734045
		10	180.333	354.833	420.333	1818.67	1864.67	2078	2010.83	2011	2170.33	1726.5	1958.33	1852.67	1758.83	1931.67	2161.83			10	0.219053	1920	2064	-143.6	95.95	1.497	3.48	0.294992
																				t tests	P value	Mean of HER2 CAR	Mean of HER2 EWS CAR	Difference	SE of difference	t ratio	df	q value
																			hHER2 (ug/mL)	0	0.106411	88.44	146.3	-57.89	20.79	2.785	2.034	0.214951
																				0.5	0.709796	1203	1265	-62.11	154.7	0.4015	3.763	0.716894
																				2.5	0.096906	1941	1638	303.8	109.6	2.771	2.231	0.214951
																				10	0.514947	1920	1846	74.61	104.3	0.7155	3.882	0.693462
																				t tests	P value	Mean of HER2 CAR	Mean of HER2 TAF15 CAR	Difference	SE of difference	t ratio	df	q value
																			hHER2 (ug/mL)	0	0.635802	88.44	95.78	-7.333	13.34	0.5496	2.083	0.850404
																				0.5	0.202653	1203	1426	-222.6	133	1.674	2.704	0.818718
																				2.5	0.416088	1941	1968	-26.28	26.69	0.9847	2.319	0.840498
																				10	0.841984	1920	1951	-30.33	141.4	0.2144	3.537	0.850404
ED_Fig1m		hHER2 (ug/mL)	UTD			HER2 CAR			HER2 FUS CAR			HER2 EWS CAR			HER2 TAF15 CAR					t tests	P value	Mean of HER2 CAR	Mean of HER2 FUS CAR	Difference	SE of difference	t ratio	df	q value
	IL-2	0	-0.611111	-0.0555556	1.05556	1.61111	2.72222	2.72222	4.94444	1.05556	1.61111	-1.72222	-0.0555556	0.5	1.05556	0.5	1.05556		hHER2 (ug/mL)	0	0.895519	2.352	2.537	-0.1852	1.27	0.1459	2.369	0.678356
		0.5	3.27778	3.27778	2.72222	63.8333	63.8333	76.0556	43.8333	62.1667	62.7222	7.72222	6.61111	4.38889	5.5	9.94444	7.16667			0.5	0.20217	67.91	56.24	11.67	7.424	1.572	3.454	0.204191
		2.5	2.72222	6.61111	6.61111	209.944	192.722	183.278	86.6111	96.0556	96.6111	11.0556	13.2778	13.8333	16.6111	22.7222	23.2778			2.5	0.002085	195.3	93.09	102.2	8.454	12.09	2.671	0.006316
		10	1.61111	2.72222	2.16667	199.944	164.389	207.167	73.2778	63.2778	63.8333	11.0556	11.0556	9.94444	19.9444	24.3889	17.7222			10	0.008225	190.5	66.8	123.7	13.61	9.087	2.24	0.01246
																				t tests	P value	Mean of HER2 CAR	Mean of HER2 EWS CAR	Difference	SE of difference	t ratio	df	q value
																			hHER2 (ug/mL)	0	0.033459	2.352	-0.4259	2.778	0.7635	3.638	3.124	0.008448
																				0.5	0.002886	67.91	6.241	61.67	4.19	14.72	2.231	0.001457
																				2.5	0.00164	195.3	12.72	182.6	7.852	23.25	2.047	0.001457
																				10	0.005334	190.5	10.69	179.8	13.23	13.6	2.003	0.001796
																				t tests	P value	Mean of HER2 CAR	Mean of HER2 TAF15 CAR	Difference	SE of difference	t ratio	df	q value
																			hHER2 (ug/mL)	0	0.038561	2.352	0.8704	1.481	0.4141	3.578	2.941	0.009737
																				0.5	0.002285	67.91	7.537	60.37	4.275	14.12	2.401	0.001154
																				2.5	0.001058	195.3	20.87	174.4	8.093	21.55	2.298	0.001068
																				10	0.005201	190.5	20.69	169.8	13.37	12.71	2.088	0.001751
