# Supplementary material for: IDR-induced CAR condensation improves the cytotoxicity of CAR-Ts against low-antigen cancers
Source: Nat Chem Biol. 2025 Sep 29;22(3):379–91. doi: 10.1038/s41589-025-02031-x (PMC12825998; doi:10.1038/s41589-025-02031-x)
Supplement: Supplementary file 11 — Statistical source data. [file 41589_2025_2031_MOESM11_ESM.xlsx]

## Sheet: ED_Fig2_b
ED_Fig2b	E:T	No CAR			CD19 CAR			FUS CAR			TAF15 CAR			EWS CAR			t tests	P value	Mean of CD19 CAR	Mean of FUS CAR	Difference	SE of difference	t ratio	df	q value
	0.3:1	15.2431	-13.2239	-2.01914	17.0493	12.5959	20.5675	23.3224	19.3787	49.5561	11.0028	-7.98058	20.7764	14.6303	15.3612	35.9653	0.3:1	0.27453	16.74	30.75	-14.01	9.747	1.438	2.236	0.277276
	1:1	3.77635	-3.77635	0	2.24143	21.6789	26.322	39.09	42.0663	20.4824	-19.9717	-36.169	-48.2156	37.5562	35.7806	21.6381	1:1	0.162403	16.75	33.88	-17.13	10	1.713	3.969	0.277276
	3:1	-5.28279	1.24306	4.03973	33.1247	21.5147	18.9587	46.6463	48.7978	36.0267	4.35901	-17.6012	-16.8159	62.5549	55.1761	61.5923	3:1	0.030931	24.53	43.82	-19.29	5.881	3.28	3.961	0.124962
	10:1	-3.08723	12.4029	-9.31563	75.1102	74.0954	65.7702	78.6373	76.6535	74.2685	52.8794	61.8089	45.4983	77.2359	81.0692	78.1715	10:1	0.237452	71.66	76.52	-4.861	3.217	1.511	2.705	0.277276
																	t tests	P value	Mean of CD19 CAR	Mean of EWS CAR	Difference	SE of difference	t ratio	df	q value
																	0.3:1	0.538282	16.74	21.99	-5.248	7.364	0.7127	2.43	0.543664
																	1:1	0.179714	16.75	31.66	-14.91	8.931	1.67	3.532	0.242015
																	3:1	0.005379	24.53	59.77	-35.24	4.936	7.14	3.046	0.02173
																	10:1	0.123033	71.66	78.83	-7.167	3.176	2.257	2.595	0.242015

## Sheet: ED_Fig2_d-2_e
ED_Fig2d	E:T	No CAR			Control CAR			FUS CAR			EWS CAR			TAF15 CAR			t tests	P value	Mean of Control CAR	Mean of FUS CAR	Difference	SE of difference	t ratio	df	q value
	1:1	-4.37078	2.68823	1.68256	-3.62973	1.81716	-4.80067	20.8438	18.6441	16.7254	26.1272	27.4692	24.2966	0.791753	4.57559	-1.85014	1:1	0.002275	-2.204	18.74	-20.94	2.361	8.871	3.22	0.001149
	3:1	-2.42776	4.49984	-2.07208	28.3813	23.3858	24.8922	62.2582	57.786	52.4496	60.7456	60.8803	49.8963	15.5779	16.1773	10.1996	3:1	0.002093	25.55	57.5	-31.94	3.198	9.989	3.014	0.001149
	10:1	1.47185	-0.108559	-1.36329	78.4798	69.2475	68.4198	88.9119	83.815	84.2454	84.8385	85.2516	80.5372	66.6655	64.3761	58.4696	10:1	0.033496	72.05	85.66	-13.61	3.614	3.766	2.962	0.011277
																	t tests	P value	Mean of Control CAR	Mean of EWS CAR	Difference	SE of difference	t ratio	df	q value
																	1:1	0.001553	-2.204	25.96	-28.17	2.237	12.59	2.781	0.001569
																	3:1	0.006255	25.55	57.17	-31.62	3.928	8.05	2.644	0.003159
																	10:1	0.052255	72.05	83.54	-11.49	3.559	3.229	2.834	0.017593
																	t tests	P value	Mean of Control CAR	Mean of TAF15 CAR	Difference	SE of difference	t ratio	df	q value
																	1:1	0.289247	-2.204	1.172	-3.377	2.763	1.222	3.968	0.292139
																	3:1	0.009972	25.55	13.98	11.57	2.409	4.803	3.773	0.030215
																	10:1	0.098128	72.05	63.17	8.879	4.044	2.195	3.726	0.148664
ED_Fig2e	E:T	No CAR			Control CAR			FUS CAR			EWS CAR			TAF15 CAR			t tests	P value	Mean of Control CAR	Mean of FUS CAR	Difference	SE of difference	t ratio	df	q value
	1:1	-4.72815	5.63014	-0.90199	-2.96492	-3.52048	-6.35511	17.2722	10.7245	11.7802	21.8777	14.7022	12.5392	34.6561	2.35751	-11.0855	1:1	0.004601	-4.28	13.26	-17.54	2.285	7.676	2.999	0.013942
	3:1	7.5404	-7.41483	-0.125579	50.5701	55.2948	33.1109	63.5656	64.378	52.6861	53.6257	54.858	54.1349	22.1292	26.1344	17.7103	3:1	0.166201	46.33	60.21	-13.88	7.728	1.797	3.138	0.167863
	10:1	0.447042	-8.60492	8.15788	69.2481	70.0749	68.0193	76.2805	72.8893	77.6372	78.7167	79.0499	83.0353	60.0372	62.7365	58.9702	10:1	0.029813	69.11	75.6	-6.488	1.533	4.232	2.693	0.045167
																	t tests	P value	Mean of Control CAR	Mean of EWS CAR	Difference	SE of difference	t ratio	df	q value
																	1:1	0.010558	-4.28	16.37	-20.65	3.011	6.859	2.543	0.015996
																	3:1	0.363114	46.33	54.21	-7.881	6.756	1.167	2.011	0.366745
																	10:1	0.007142	69.11	80.27	-11.15	1.51	7.384	2.717	0.015996
																	t tests	P value	Mean of Control CAR	Mean of TAF15 CAR	Difference	SE of difference	t ratio	df	q value
																	1:1	0.441669	-4.28	8.643	-12.92	13.61	0.9492	2.024	0.446086
																	3:1	0.055597	46.33	21.99	24.33	7.172	3.393	2.511	0.084229
																	10:1	0.00638	69.11	60.58	8.533	1.27	6.719	3.051	0.019333

## Sheet: ED_Fig2_f
ED_Fig2f		IL-4			IL-6			sFas			IL-2			IL-10			IL-17A			TNF-α			sFasL			IFN-γ			Granulysin			Granzyme A			Granzyme B			Perforin
	No CAR	0.951	0.951	0.951	0.378	0.378	0.378	1.43	1.43	1.43	2.466	2.233	2.233	2.198	2.198	2.198	0.548	0.613	0.513	1.061	1.061	1.061	1.551	2.065	1.169	0.605	2.57	0.946	1.32	1.32	1.32	81.383	145.459	96.027	16.06	27.57	13.95	27.941	43.786	28.573
	Control CAR	0.951	0.951	0.951	0.378	0.378	0.378	1.43	1.43	1.43	2.233	3.985	6.753	2.198	2.497	2.198	2.376	2.249	1.652	1.581	1.95	1.061	5.906	7.247	5.746	3.839	2.489	2.85	1.32	1.32	1.32	293.247	415.017	369.548	91.23	88.73	67.92	34.183	40.777	29.878
	FUS CAR	0.951	0.951	0.951	0.378	0.378	0.378	1.43	1.43	1.43	2.233	2.287	5.102	6.515	4.994	5.899	4.869	4.762	4.119	6.286	8.051	7.731	17.665	20.287	18.95	5.578	8.535	8.036	1.51	2.34	2.36	746.278	809.646	800.746	208.3	288.98	245.76	78.986	93.424	85.027
	EWS CAR	1.639	0.951	1.418	0.378	0.378	0.378	1.49	1.43	1.43	16.847	15.744	16.428	21.581	9.141	10.629	9.077	7.449	7.332	10.337	9.796	11.967	31.601	28.773	28.534	50.296	40.56	51.673	3.68	3.76	5.07	1519.59	1288.67	1245.1	766.29	640.22	681.09	148.734	143.483	162.278
	TAF15 CAR	0.951	0.951	0.951	0.378	0.378	0.378	1.43	1.43	1.51	10.785	11.589	3.146	4.637	6.89	6.39	7.227	4.015	8.7	2.414	3.171	2.197	5.679	6.906	5.257	10.95	11.728	10.993	1.32	1.68	1.39	1068.26	796.32	1226.22	305.51	287.61	299.93	74.213	71.567	71.512
	Nalm6-CD19 low	0.951	0.951	0.951	0.378	0.378	0.378	1.43	1.43	1.43	2.233	2.233	2.233	2.198	2.198	2.198	0.265	0.261	0.26	1.061	1.061	1.061	0.159	0.199	0.159	0.247	0.276	0.247	1.32	1.32	1.32	4.906	6.315	4.215	13.95	13.95	13.95	1.593	1.593	1.593

## Sheet: ED_Fig2_i-2_j
ED_Fig2i	CD69(MFI)	GFP-			GFP+			t tests	P value	Mean of GFP-	Mean of GFP+	Difference	SE of difference	t ratio	df	q value		ED_Fig2j	TNFα	GFP-			GFP+			t tests
	UTD	685	475	508	685	475	508	UTD	>0.999999	556	556	0	92.21	0	4	>0.999999			UTD- Tumor cell	2.69	2.69	2.69	2.69	2.69	2.69	UTD- Tumor cell
	CD19 CAR	2306	2489	2656	2231	2412	2244	CD19 CAR	0.199883	2484	2296	188	116.7	1.611	3.198	0.403765			CD19 CAR	9.89	3.03	4.09	2.69	3.98	4.63	CD19 CAR
																			P value	Mean of GFP-	Mean of GFP+	Difference	SE of difference	t ratio	df	q value
																				2.69	2.69	0	0
																			0.469412	5.67	3.767	1.903	2.207	0.8624	2.285	0.474106

## Sheet: ED_Fig2_k-2_n
ED_Fig2k	E:T	No CAR			CD19 CAR			CD19 CAR GFP			Table Analyzed	CD19CARKillingGFP+vsGFP
	1:1	-6.79303	1.42488	5.36815	1.43936	5.41691	12.1501	24.8378	29.1852	36.2742
	3:1	3.65876	6.09921	-9.75797	63.3245	45.5426	78.3885	52.0739	52.2604	44.3127	Two-way ANOVA	Ordinary
	10:1	-3.14511	7.56775	-4.42264	78.2149	79.0523	86.486	71.5607	73.8306	76.4375	Alpha	0.05
											Source of Variation	% of total variation	P value	P value summary	Significant?
											Row Factor	84.84	<0.0001	****	Yes
											Column Factor	0.05033	0.8321	ns	No
											ANOVA table	SS (Type III)	DF	MS	F (DFn, DFd)	P value
											Row Factor	10839	2	5419	F (2, 14) = 39.32	P<0.0001
											Column Factor	6.429	1	6.429	F (1, 14) = 0.04665	P=0.8321
											Residual	1930	14	137.8
											Difference between column means
											Predicted (LS) mean of CD19 CAR	50
											Predicted (LS) mean of Cd19CARGFP	51.2
											Difference between predicted means	-1.195
											SE of difference	5.534
											95% CI of difference	-13.07 to 10.67
											Data summary
											Number of columns (Column Factor)	2
											Number of rows (Row Factor)	3
											Number of values	18
ED_Fig2l	E:T	No CAR			FUS CAR			FUS CAR GFP			Table Analyzed	CD19CARKillingGFP+vsGFP
	1:1	-6.79303	1.42488	5.36815	42.4145	42.4415	40.3418	39.0805	31.2788	45.4744
	3:1	3.65876	6.09921	-9.75797	64.751	62.4715	61.3117	66.7552	72.4612	64.9747	Two-way ANOVA	Ordinary
	10:1	-3.14511	7.56775	-4.42264	90.2939	88.0007	88.2222	92.1498	89.0259	91.3596	Alpha	0.05
											Source of Variation	% of total variation	P value	P value summary	Significant?
											Row Factor	97.23	<0.0001	****	Yes
											Column Factor	0.1106	0.4579	ns	No
											ANOVA table	SS (Type III)	DF	MS	F (DFn, DFd)	P value
											Row Factor	7402	2	3701	F (2, 14) = 256.2	P<0.0001
											Column Factor	8.421	1	8.421	F (1, 14) = 0.5828	P=0.4579
											Residual	202.3	14	14.45
											Difference between column means
											Predicted (LS) mean of FUS CAR	64.47
											Predicted (LS) mean of FUS CAR GFP	65.84
											Difference between predicted means	-1.368
											SE of difference	1.792
											95% CI of difference	-5.211 to 2.475
											Data summary
											Number of columns (Column Factor)	2
											Number of rows (Row Factor)	3
											Number of values	18
EDFig2m	E:T	No CAR			EWS CAR			EWS CAR GFP			Table Analyzed	CD19CARKillingGFP+vsGFP
	1:1	-6.79303	1.42488	5.36815	36.9403	42.1156	39.61	43.6853	38.6322	43.2417
	3:1	3.65876	6.09921	-9.75797	82.9042	92.373	81.4678	77.7547	80.2073	72.996	Two-way ANOVA	Ordinary
	10:1	-3.14511	7.56775	-4.42264	92.8864	91.3831	93.3886	85.5112	92.6783	93.0457	Alpha	0.05
											Source of Variation	% of total variation	P value	P value summary	Significant?
											Row Factor	96.76	<0.0001	****	Yes
											Column Factor	0.3979	0.1834	ns	No
											ANOVA table	SS (Type III)	DF	MS	F (DFn, DFd)	P value
											Row Factor	8658	2	4329	F (2, 14) = 238.2	P<0.0001
											Column Factor	35.61	1	35.61	F (1, 14) = 1.959	P=0.1834
											Residual	254.4	14	18.17
											Difference between column means
											Predicted (LS) mean of EWS CAR	72.56
											Predicted (LS) mean of EWS CAR GFP	69.75
											Difference between predicted means	2.813
											SE of difference	2.01
											95% CI of difference	-1.497 to 7.123
											Data summary
											Number of columns (Column Factor)	2
											Number of rows (Row Factor)	3
											Number of values	18
