# Supplementary material for: IDR-induced CAR condensation improves the cytotoxicity of CAR-Ts against low-antigen cancers
Source: Nat Chem Biol. 2025 Sep 29;22(3):379–91. doi: 10.1038/s41589-025-02031-x (PMC12825998; doi:10.1038/s41589-025-02031-x)
Supplement: Supplementary file 12 — Statistical source data. [file 41589_2025_2031_MOESM12_ESM.xlsx]

## Sheet: ED_Fig3+a-3_g
ED_Fig3a-3g	Days post CAR-T treatment	PBS					Control CAR					FUS CAR					EWS CAR					Table Analyzed	tumor burden
	d-1	37740000	25110000	21720000	11190000	30560000	25320000	17910000	25190000	34440000	28130000	36700000	28520000	70130000	35540000	39280000	34830000	23700000	16720000	35100000	38050000
	d4	5094000000	2441000000	2810000000	2801000000	4167000000	997100000	680500000	583400000	1472000000	969100000	891700000	712300000	895200000	501800000	653400000	938800000	1056000000	946700000	1099000000	1559000000	Two-way ANOVA	Ordinary
	d8	33440000000	21890000000	28130000000	25710000000	22830000000	5486000000	2688000000	3827000000	7199000000	6536000000	2527000000	3110000000	2977000000	2246000000	5006000000	3893000000	3575000000	9562000000	4702000000	10330000000	Alpha	0.05
	d12		36190000000	65950000000		40530000000	16040000000	19370000000	16350000000	24530000000	36080000000	16080000000	9214000000	5972000000	5874000000	8109000000	13610000000	24710000000	16570000000	17800000000	26950000000
	d16						42390000000	41070000000	53810000000	33210000000	42100000000	16750000000	13620000000	5499000000	8409000000	21800000000	20460000000	35360000000	32010000000	30180000000	55590000000	Source of Variation	% of total variation	P value	P value summary	Significant?
																						Interaction	17.66	<0.0001	****	Yes
																						Row Factor	62.9	<0.0001	****	Yes
																						Column Factor	11.13	<0.0001	****	Yes
																						ANOVA table	SS	DF	MS	F (DFn, DFd)	P value
																						Interaction	1.599e+21	4	3.997e+20	F (4, 40) = 21.25	P<0.0001
																						Row Factor	5.694e+21	4	1.424e+21	F (4, 40) = 75.67	P<0.0001
																						Column Factor	1.008e+21	1	1.008e+21	F (1, 40) = 53.56	P<0.0001
																						Residual	7.525e+20	40	1.881e+19
																						Difference between column means
																						Mean of control CAR	14220763600
																						Mean of FUS CAR	5242302800
																						Difference between means	8978460800
																						SE of difference	1226808383
																						95% CI of difference	6498988569 to 11457933031
																						Data summary
																						Number of columns (Column Factor)	2
																						Number of rows (Row Factor)	5
																						Number of values	50
																						Table Analyzed	tumor burden
																						Two-way ANOVA	Ordinary
																						Alpha	0.05
																						Source of Variation	% of total variation	P value	P value summary	Significant?
																						Interaction	1.071	0.4266	ns	No
																						Row Factor	87.74	<0.0001	****	Yes
																						Column Factor	0.3193	0.285	ns	No
																						ANOVA table	SS	DF	MS	F (DFn, DFd)	P value
																						Interaction	1.327e+20	4	3.317e+19	F (4, 40) = 0.9851	P=0.4266
																						Row Factor	1.087e+22	4	2.717e+21	F (4, 40) = 80.68	P<0.0001
																						Column Factor	3.955e+19	1	3.955e+19	F (1, 40) = 1.175	P=0.2850
																						Residual	1.347e+21	40	3.367e+19
																						Difference between column means
																						Mean of control CAR	14220763600
																						Mean of EWS CAR	12441996000
																						Difference between means	1778767600
																						SE of difference	1641259169
																						95% CI of difference	-1538340916 to 5095876116
																						Data summary
																						Number of columns (Column Factor)	2
																						Number of rows (Row Factor)	5
																						Number of values	50
