# Supplementary material for: IDR-induced CAR condensation improves the cytotoxicity of CAR-Ts against low-antigen cancers
Source: Nat Chem Biol. 2025 Sep 29;22(3):379–91. doi: 10.1038/s41589-025-02031-x (PMC12825998; doi:10.1038/s41589-025-02031-x)
Supplement: Supplementary file 13 — Statistical source data. [file 41589_2025_2031_MOESM13_ESM.xlsx]

## Sheet: ED_Fig4_a-4_b
ED_Fig4a		%	Control CAR						FUS CAR						EWS CAR							t tests	P value	Mean of Control CAR	Mean of FUS CAR	Difference	SE of difference	t ratio	df	q value
	CD4+	LAG3	44.7	50.3	56.6	51.1	54.7	51.4	37.3	43.7	41.3	35.5	44.4	44.1	34.4	34.8	37.9	44	44.6	42.4	CD4+	LAG3	0.001057	51.47	41.05	10.42	2.285	4.56	9.945	0.004272
		PD1	72.8	84.2	84.7	84.5	88.9	76.2	78.5	81.2	80.1	74.1	78.3	77.8	62.8	67	75.9	80.4	71	74.8		PD1	0.227885	81.88	78.33	3.55	2.669	1.33	6.565	0.184131
		TIM3	10.6	11.9	18.7	15.8	17.9	12.9	12.4	10.9	8.57	9.06	15.1	13.4	8.38	8.79	9.07	9.03	10.7	15.9		TIM3	0.105461	14.63	11.57	3.062	1.708	1.792	9.351	0.106516
	CD8+	LAG3	91.1	92.4	92.6	89.6	91.8	93.5	87.5	93.8	92.8	93.5	92.1	92.5	78.7	90.2	89.1	86.6	91.2	87.1	CD8+	LAG3	0.859329	91.83	92.03	-0.2	1.093	0.183	8.09	0.578615
		PD1	57.7	55.8	62.3	57.1	57	55.5	45.7	37.7	47.2	38.8	44.2	55.3	52.6	46.1	60.8	60.5	61.8	50.1		PD1	0.003177	57.57	44.82	12.75	2.792	4.566	6.458	0.006417
		TIM3	59.3	58.2	71.5	60.3	71.6	60.6	53.2	53.3	55.7	59.9	57.7	62.2	38.1	57.7	58.2	54.3	59.1	61.7		TIM3	0.055477	63.58	57	6.583	2.942	2.238	8.041	0.074708
																						t tests	P value	Mean of Control CAR	Mean of EWS CAR	Difference	SE of difference	t ratio	df	q value
																					CD4+	LAG3	0.000881	51.47	39.68	11.78	2.511	4.692	9.878	0.004448
																						PD1	0.02048	81.88	71.98	9.9	3.598	2.751	9.973	0.051713
																						TIM3	0.036794	14.63	10.31	4.322	1.788	2.417	9.77	0.061937
																					CD8+	LAG3	0.051066	91.83	87.15	4.683	1.919	2.441	5.903	0.064471
																						PD1	0.462751	57.57	55.32	2.25	2.88	0.7812	6.363	0.389482
																						TIM3	0.073284	63.58	54.85	8.733	4.317	2.023	9.142	0.074016
ED_Fig4b		%	Control CAR						FUS CAR						EWS CAR							t tests	P value	Mean of Control CAR	Mean of FUS CAR	Difference	SE of difference	t ratio	df	q value
	Pan T	PD1+LAG3+	37.3	44.7	50.4	45.6	50	40.9	32.1	34.8	34.6	28.1	36.7	38.5	27.3	28.2	33.8	39.1	36.6	34.1	Pan T	PD1+LAG3+	0.002395	44.82	34.13	10.68	2.565	4.165	9.058	0.002419
		PD1+TIM3+	8.13	7.21	14.5	11.1	12.5	8.52	5.13	6.13	4.69	5.51	8.33	7.87	5.19	6.06	6.86	6.47	7.78	8.47		PD1+TIM3+	0.016085	10.33	6.277	4.05	1.313	3.084	7.566	0.00826
	CD4+	PD1+LAG3+	35	44.2	49.9	45.5	49.9	39.8	31.6	38	34.4	27.8	38	36.6	25.9	26.6	31.2	37.4	34.1	32.9	CD4+	PD1+LAG3+	0.008994	44.05	34.4	9.65	2.902	3.325	8.91	0.006813
		PD1+TIM3+	5.2	5.54	10.6	8.58	9.38	5.8	3.81	4.3	2.94	3.11	6.34	5.01	4.1	4.27	4.37	4.52	5.21	6.51		PD1+TIM3+	0.016357	7.517	4.252	3.265	1.072	3.045	7.827	0.00826
	CD8+	PD1+LAG3+	43.3	41.7	47.8	40	40	41.9	31.2	23.4	28.2	25.1	27.3	38.5	33.6	30.2	40.9	44.4	45	31.1	CD8+	PD1+LAG3+	0.000739	42.45	28.95	13.5	2.499	5.402	7.681	0.00112
		PD1+TIM3+	22	17.8	28.8	21.8	24.7	19.9	12.9	8.87	10.8	10.2	11.4	16.5	9.86	15	16.9	20.3	20.7	15		PD1+TIM3+	0.000345	22.5	11.78	10.72	1.912	5.606	8.903	0.001045
																						t tests	P value	Mean of Control CAR	Mean of EWS CAR	Difference	SE of difference	t ratio	df	q value
																					Pan T	PD1+LAG3+	0.002081	44.82	33.18	11.63	2.816	4.131	9.906	0.004203
																						PD1+TIM3+	0.027946	10.33	6.805	3.522	1.259	2.797	6.677	0.027729
																					CD4+	PD1+LAG3+	0.002006	44.05	31.35	12.7	2.997	4.238	9.339	0.004203
																						PD1+TIM3+	0.034318	7.517	4.83	2.687	1.008	2.667	6.528	0.027729
																					CD8+	PD1+LAG3+	0.144558	42.45	37.53	4.917	2.984	1.648	6.813	0.097336
																						PD1+TIM3+	0.021106	22.5	16.29	6.207	2.271	2.733	9.983	0.027729

## Sheet: ED_Fig4_e
ED_Fig4e	Control CAR	FUS CAR	EWS CAR	Table Analyzed	CAR-T
	27	30.7	30.9
	33.3	30.4	33.1	Column B	FUS CAR	EWS CAR
	26.7	37.3	49.2	vs.	vs.	vs.
	47.5	13.6	48	Column A	Control CAR	Control CAR
	64.7	26.6	68.1
				Unpaired t test with Welch's correction
				P value	0.1916	0.5595
				P value summary	ns	ns
				Significantly different (P < 0.05)?	No	No
				One- or two-tailed P value?	Two-tailed	Two-tailed
				Welch-corrected t, df	t=1.467, df=6.151	t=0.6091, df=7.947
				How large is the effect?
				Mean of column A	39.84	39.84
				Mean of column B	27.72	45.86
				Difference between means (B - A) ± SEM	-12.12 ± 8.263	6.020 ± 9.884
				95% confidence interval	-32.22 to 7.978	-16.80 to 28.84
				R squared (eta squared)	0.2591	0.0446
				F test to compare variances
				F, DFn, Dfd	3.427, 4, 4	1.178, 4, 4
				P value	0.2601	0.8774
				P value summary	ns	ns
				Significantly different (P < 0.05)?	No	No
				Data analyzed
				Sample size, column A	5	5
				Sample size, column B	5	5

## Sheet: ED_Fig4_g
ED_Fig4g	%	CD45RA+ CD62L+					CD45RA- CD62L+					CD45RA- CD62L-					CD45RA+ CD62L-
	Control CAR	32.9	33.1	30.3	33.7	34.8	3.23	3.29	3.1	3.16	2.42	6.57	5.78	6.36	6.76	5.37	57.3	57.8	60.2	56.4	57.4
	FUS CAR	36.3	40	37.7	30.6	28.7	2.96	3.85	3.8	4.61	3.29	6.48	5.45	6.97	7.05	6.84	54.3	50.7	51.5	57.7	61.2
	EWS CAR	38.7	42.4	35.1	33.9	31.7	3.63	1.84	2.37	2.49	1.9	8.02	5.07	4.99	7.04	5.92	49.6	50.7	57.5	56.5	60.5

## Sheet: ED_Fig4_i
ED_Fig4i	%	Control CAR					FUS CAR					EWS CAR					t tests	P value	Mean of Control CAR	Mean of FUS CAR	Difference	SE of difference	t ratio	df	q value
	TIM3	31.3	33.4	40.4	36.4	44.4	31.8	16.7	23.7	22.7	29.8	29.4	46.2	41.1	44.6	34.2	TIM3	0.009401	37.18	24.94	12.24	3.585	3.414	7.869	0.009495
	LAG3	66.8	70.2	73.3	68.3	76	66.6	62.4	60.4	59	60.5	66.9	65.4	69.8	65.5	62.2	LAG3	0.002983	70.92	61.78	9.14	2.13	4.292	7.595	0.006027
	PD-1	41.6	30.1	54.9	26.8	25.8	48.7	23.4	29.1	46.9	53	68.1	67.5	67.5	71.3	35.9	PD-1	0.60157	35.84	40.22	-4.38	8.057	0.5436	7.974	0.405057
																	t tests	P value	Mean of Control CAR	Mean of EWS CAR	Difference	SE of difference	t ratio	df	q value
																	TIM3	0.642407	37.18	39.1	-1.92	3.967	0.484	7.385	0.648831
																	LAG3	0.046483	70.92	65.96	4.96	2.075	2.39	7.353	0.070422
																	PD-1	0.016357	35.84	62.06	-26.22	8.595	3.051	7.771	0.049563
