# Supplementary material for: IDR-induced CAR condensation improves the cytotoxicity of CAR-Ts against low-antigen cancers
Source: Nat Chem Biol. 2025 Sep 29;22(3):379–91. doi: 10.1038/s41589-025-02031-x (PMC12825998; doi:10.1038/s41589-025-02031-x)
Supplement: Supplementary file 14 — Statistical source data. [file 41589_2025_2031_MOESM14_ESM.xlsx]

## Sheet: ED_Fig5_c-5_d
EDFig5c	%	T cytotoxic cells	T helper cells	T central memory cells	T regulatory cells
	Control CAR	13.3659	23.2205	2.7156	1.07139
	FUS CAR	20.4691	19.2095	3.40971	0.749267
	EWS CAR	9.94298	23.7491	2.59417	1.59827
EDFig5d	%	Control CAR	FUS CAR	EWS CAR
	NKG7	96.3492	98.5676	96.4459
	PRF1	93.0952	94.1645	92.8918
	GZMA	90.9524	94.3236	93.9418
	GZMH	83.0159	83.3952	80.6947
	GZMB	78.75	85.7208	70.7833
	GZMK	63.6508	72.9443	65.0242

## Sheet: ED_Fig5_e
ED_Fig5e	Control CAR	FUS CAR	EWS CAR	Table Analyzed	GZMB-PanT
	142	142	109
	136	101	69	Two-way ANOVA	Ordinary
	131	101	67	Alpha	0.05
	121	89	66
	118	79	65	Source of Variation	% of total variation	P value	P value summary	Significant?
	103	74	64	Row Factor	99.03	<0.0001	****	Yes
	87	72	61	Column Factor	0.09461	<0.0001	****	Yes
	85	70	58
	83	66	58	ANOVA table	SS (Type III)	DF	MS	F (DFn, DFd)	P value
	80	66	58	Row Factor	789350	3191	247.4	F (3191, 3101) = 103.1	P<0.0001
	80	65	57	Column Factor	754.1	1	754.1	F (1, 3101) = 314.2	P<0.0001
	73	63	56	Residual	7442	3101	2.4
	72	61	55
	70	60	55	Difference between column means
	69	57	55	Predicted (LS) mean of Control CAR	9.54
	67	57	55	Predicted (LS) mean of FUS CAR	10.24
	67	54	54	Difference between predicted means	-0.6973
	66	52	53	SE of difference	0.03934
	64	52	53	95% CI of difference	-0.7744 to -0.6202
	62	52	51
	60	52	50	Data summary
	60	51	49	Number of columns (Column Factor)	2
	59	51	48	Number of rows (Row Factor)	3192
	58	51	48	Number of values	6294
	57	49	47
	54	49	47	Table Analyzed	GZMB-PanT
	54	49	46
	54	48	45	Two-way ANOVA	Ordinary
	54	48	45	Alpha	0.05
	53	46	45
	52	46	44	Source of Variation	% of total variation	P value	P value summary	Significant?
	52	45	44	Row Factor	96.98	<0.0001	****	Yes
	52	45	44	Column Factor	0.243	<0.0001	****	Yes
	52	45	43
	51	45	43	ANOVA table	SS (Type III)	DF	MS	F (DFn, DFd)	P value
	51	45	42	Row Factor	708719	3422	207.1	F (3422, 3101) = 38.16	P<0.0001
	50	45	41	Column Factor	1776	1	1776	F (1, 3101) = 327.1	P<0.0001
	50	44	41	Residual	16831	3101	5.428
	50	44	41
	50	44	40	Difference between column means
	50	44	39	Predicted (LS) mean of Control CAR	9.083
	49	44	39	Predicted (LS) mean of EWS CAR	8.013
	48	44	39	Difference between predicted means	1.07
	48	44	39	SE of difference	0.05916
	47	44	38	95% CI of difference	0.9540 to 1.186
	47	43	38
	47	43	38	Data summary
	47	42	38	Number of columns (Column Factor)	2
	47	42	38	Number of rows (Row Factor)	3423
	46	42	37	Number of values	6525
	46	41	37
	46	41	36
	46	41	36
	45	41	36
	45	41	36
	45	41	36
	45	40	35
	45	40	35
	45	40	35
	44	40	35
	44	40	34
	43	39	34
	43	39	34
	43	39	34
	42	39	34
	42	39	34
	42	39	34
	42	38	34
	42	38	34
	42	38	33
	42	38	33
	42	38	33
	42	38	33
	41	37	33
	41	37	33
	41	37	33
	40	37	33
	40	37	33
	40	37	33
	40	37	33
	40	36	33
	40	36	32
	39	36	32
	39	36	32
	39	36	31
	39	36	31
	39	35	31
	39	35	31
	39	35	31
	39	35	31
	39	35	31
	39	35	31
	39	35	31
	39	35	31
	39	35	31
	38	35	31
	38	34	31
	38	34	31
	37	34	31
	37	34	30
	37	34	30
	37	33	30
	37	33	30
	37	33	30
	37	33	30
	37	33	30
	37	33	30
	36	33	30
	36	32	30
	36	32	30
	36	32	29
	36	32	29
	36	32	29
	36	32	29
	36	32	29
	36	32	29
	36	32	29
	35	32	29
	35	32	29
	35	31	29
	35	31	29
	35	31	29
	35	31	29
	35	31	28
	35	31	28
	35	31	28
	35	31	28
	35	31	28
	34	31	28
	34	31	28
	34	31	28
	34	31	28
	34	31	28
	34	31	28
	34	31	28
	34	30	28
	34	30	28
	33	30	28
	33	30	28
	33	30	27
	33	30	27
	33	30	27
	33	30	27
	33	30	27
	33	30	27
	33	30	27
	33	30	27
	33	30	27
	33	30	27
	33	30	27
	33	30	27
	33	30	27
	33	30	27
	32	30	27
	32	30	27
	32	30	27
	32	29	27
	32	29	27
	32	29	27
	32	29	26
	32	29	26
	32	29	26
	32	29	26
	32	29	26
	31	29	26
	31	29	26
	31	29	26
	31	29	26
	31	29	26
	31	29	26
	31	29	26
	31	29	26
	31	29	26
	31	29	26
	31	29	25
	31	29	25
	31	28	25
	31	28	25
	31	28	25
	31	28	25
	31	28	25
	30	28	25
	30	28	25
	30	28	25
	30	28	25
	30	28	25
	30	28	25
	30	28	25
	30	28	25
	30	28	25
	30	28	25
	30	28	25
	30	28	25
	30	27	25
	30	27	25
	30	27	25
	29	27	25
	29	27	25
	29	27	25
	29	27	25
	29	27	25
	29	27	25
	29	27	24
	29	27	24
	29	27	24
	29	27	24
	29	27	24
	29	27	24
	29	27	24
	28	27	24
	28	27	24
	28	27	24
	28	26	24
	28	26	24
	28	26	24
	28	26	24
	28	26	24
	28	26	24
	28	26	24
	28	26	24
	28	26	23
	28	26	23
	27	26	23
	27	26	23
	27	26	23
	27	26	23
	27	26	23
	27	26	23
	27	26	23
	27	26	23
	27	26	23
	27	26	23
	27	26	23
	26	26	23
	26	25	23
	26	25	23
	26	25	23
	26	25	23
	26	25	23
	26	25	23
	26	25	23
	26	25	23
	26	25	23
	26	25	23
	26	25	23
	26	25	23
	26	25	22
	26	25	22
	26	25	22
	26	25	22
	26	25	22
	25	25	22
	25	25	22
	25	25	22
	25	25	22
	25	25	22
	25	24	22
	25	24	22
	25	24	22
	25	24	22
	25	24	22
	25	24	22
	25	24	22
	25	24	22
	25	24	22
	25	24	22
	25	24	22
	25	24	22
	25	24	21
	24	24	21
	24	24	21
	24	24	21
	24	24	21
	24	24	21
	24	24	21
	24	24	21
	24	24	21
	24	24	21
	24	24	21
	24	24	21
	24	24	21
	24	24	21
	24	24	21
	24	24	21
	24	24	21
	24	24	21
	24	24	21
	24	24	21
	24	24	21
	24	24	21
	24	24	21
	24	24	21
	24	24	21
	24	24	20
	24	23	20
	23	23	20
	23	23	20
	23	23	20
	23	23	20
	23	23	20
	23	23	20
	23	23	20
	23	23	20
	23	23	20
	23	23	20
	23	23	20
	23	23	20
	23	23	20
	23	23	20
	23	23	20
	23	23	20
	23	23	20
	23	23	20
	23	23	20
	23	23	20
	23	23	20
	23	23	20
	23	23	20
	23	23	20
	23	23	20
	23	23	20
	23	23	20
	23	23	20
	23	23	19
	23	23	19
	23	23	19
	23	23	19
	22	23	19
	22	23	19
	22	22	19
	22	22	19
	22	22	19
	22	22	19
	22	22	19
	22	22	19
	22	22	19
	22	22	19
	22	22	19
	22	22	19
	22	22	19
	22	22	19
	22	22	19
	22	22	19
	22	22	19
	22	22	19
	22	22	19
	22	22	19
	22	22	19
	22	22	19
	22	22	19
	22	22	19
	22	22	19
	22	22	19
	22	22	19
	22	22	19
	22	22	19
	22	22	19
	22	22	19
	22	22	19
	22	22	19
	22	22	19
	22	22	19
	22	22	19
	22	22	19
	22	21	19
	22	21	19
	22	21	19
	22	21	19
	22	21	18
	22	21	18
	22	21	18
	22	21	18
	21	21	18
	21	21	18
	21	21	18
	21	21	18
	21	21	18
	21	21	18
	21	21	18
	21	21	18
	21	21	18
	21	21	18
	21	21	18
	21	21	18
	21	21	18
	21	21	18
	21	21	18
	21	21	18
	21	21	18
	21	21	18
	21	21	18
	21	21	18
	21	21	18
	21	21	18
	21	21	18
	21	21	18
	21	21	18
	21	21	18
	21	21	18
	21	21	18
	21	21	18
	21	21	18
	21	21	18
	21	21	18
	21	21	17
	21	21	17
	21	21	17
	21	21	17
	21	21	17
	21	21	17
	21	20	17
	21	20	17
	21	20	17
	21	20	17
	20	20	17
	20	20	17
	20	20	17
	20	20	17
	20	20	17
	20	20	17
	20	20	17
	20	20	17
	20	20	17
	20	20	17
	20	20	17
	20	20	17
	20	20	17
	20	20	17
	20	20	17
	20	20	17
	20	20	17
	20	20	17
	20	20	17
	20	20	17
	20	20	17
	20	20	17
	20	20	17
	20	20	17
	20	20	17
	20	20	17
	20	20	17
	20	20	17
	20	20	17
	20	20	17
	20	20	17
	20	20	17
	20	20	16
	20	20	16
	20	20	16
	20	20	16
	20	20	16
	20	20	16
	20	20	16
	20	20	16
	20	20	16
	20	20	16
	20	20	16
	20	19	16
	20	19	16
	20	19	16
	19	19	16
	19	19	16
	19	19	16
	19	19	16
	19	19	16
	19	19	16
	19	19	16
	19	19	16
	19	19	16
	19	19	16
	19	19	16
	19	19	16
	19	19	16
	19	19	16
	19	19	16
	19	19	16
	19	19	16
	19	19	16
	19	19	16
	19	19	16
	19	19	16
	19	19	16
	19	19	16
	19	19	16
	19	19	16
	19	19	16
	19	19	16
	19	19	16
	19	19	16
	19	19	16
	19	19	16
	19	19	16
	19	19	16
	19	19	16
	19	19	16
	19	19	16
	18	19	16
	18	19	16
	18	19	16
	18	19	16
	18	19	16
	18	19	15
	18	19	15
	18	19	15
	18	19	15
	18	19	15
	18	19	15
	18	19	15
	18	19	15
	18	19	15
	18	19	15
	18	19	15
	18	19	15
	18	19	15
	18	18	15
	18	18	15
	18	18	15
	18	18	15
	18	18	15
	18	18	15
	18	18	15
	18	18	15
	18	18	15
	18	18	15
	18	18	15
	18	18	15
	18	18	15
	18	18	15
	18	18	15
	18	18	15
	18	18	15
	18	18	15
	18	18	15
	18	18	15
	18	18	15
	17	18	15
	17	18	15
	17	18	15
	17	18	15
	17	18	15
	17	18	15
	17	18	15
	17	18	15
	17	18	15
	17	18	15
	17	18	15
	17	18	15
	17	18	15
	17	18	15
	17	18	15
	17	18	15
	17	18	15
	17	18	15
	17	18	15
	17	18	15
	17	18	15
	17	18	15
	17	18	15
	17	18	15
	17	18	14
	17	18	14
	17	18	14
	17	18	14
	17	18	14
	17	18	14
	17	18	14
	17	18	14
	17	18	14
	17	18	14
	17	18	14
	17	18	14
	17	18	14
	17	18	14
	17	18	14
	17	18	14
	17	17	14
	17	17	14
	17	17	14
	17	17	14
	17	17	14
	17	17	14
	17	17	14
	17	17	14
	16	17	14
	16	17	14
	16	17	14
	16	17	14
	16	17	14
	16	17	14
	16	17	14
	16	17	14
	16	17	14
	16	17	14
	16	17	14
	16	17	14
	16	17	14
	16	17	14
	16	17	14
	16	17	14
	16	17	14
	16	17	14
	16	17	14
	16	17	14
	16	17	14
	16	17	14
	16	17	14
	16	17	14
	16	17	14
	16	17	14
	16	17	14
	16	17	14
	16	17	14
	16	17	14
	16	17	14
	16	17	14
	16	17	14
	16	17	14
	16	17	14
	16	17	14
	16	17	14
	16	17	14
	16	17	14
	16	17	14
	16	17	14
	16	17	14
	16	17	14
	16	17	14
	16	17	14
	16	17	14
	16	17	14
	16	17	14
	16	17	14
	16	17	14
	16	17	14
	16	17	14
	16	17	13
	16	17	13
	16	17	13
	16	17	13
	16	17	13
	16	17	13
	16	17	13
	16	17	13
	16	17	13
	16	17	13
	16	17	13
	16	17	13
	16	17	13
	16	17	13
	15	16	13
	15	16	13
	15	16	13
	15	16	13
	15	16	13
	15	16	13
	15	16	13
	15	16	13
	15	16	13
	15	16	13
	15	16	13
	15	16	13
	15	16	13
	15	16	13
	15	16	13
	15	16	13
	15	16	13
	15	16	13
	15	16	13
	15	16	13
	15	16	13
	15	16	13
	15	16	13
	15	16	13
	15	16	13
	15	16	13
	15	16	13
	15	16	13
	15	16	13
	15	16	13
	15	16	13
	15	16	13
	15	16	13
	15	16	13
	15	16	13
	15	16	13
	15	16	13
	15	16	13
	15	16	13
	15	16	13
	15	16	13
	15	16	13
	15	16	13
	15	16	13
	15	16	13
	15	16	13
	15	16	13
	15	16	13
	15	16	13
	15	16	13
	15	16	13
	15	16	13
	15	16	13
	15	16	13
	15	16	13
	14	16	13
	14	16	13
	14	16	13
	14	16	13
	14	16	13
	14	16	12
	14	16	12
	14	16	12
	14	16	12
	14	16	12
	14	16	12
	14	16	12
	14	16	12
	14	16	12
	14	16	12
	14	16	12
	14	16	12
	14	16	12
	14	16	12
	14	16	12
	14	16	12
	14	16	12
	14	16	12
	14	15	12
	14	15	12
	14	15	12
	14	15	12
	14	15	12
	14	15	12
	14	15	12
	14	15	12
	14	15	12
	14	15	12
	14	15	12
	14	15	12
	14	15	12
	14	15	12
	14	15	12
	14	15	12
	14	15	12
	14	15	12
	14	15	12
	14	15	12
	14	15	12
	14	15	12
	14	15	12
	14	15	12
	14	15	12
	14	15	12
	14	15	12
	14	15	12
	14	15	12
	14	15	12
	14	15	12
	14	15	12
	14	15	12
	14	15	12
	14	15	12
	14	15	12
	14	15	12
	13	15	12
	13	15	12
	13	15	12
	13	15	12
	13	15	12
	13	15	12
	13	15	12
	13	15	12
	13	15	12
	13	15	12
	13	15	12
	13	15	12
	13	15	12
	13	15	12
	13	15	12
	13	15	12
	13	15	12
	13	15	12
	13	15	12
	13	15	12
	13	15	12
	13	15	12
	13	15	12
	13	15	11
	13	15	11
	13	15	11
	13	15	11
	13	15	11
	13	15	11
	13	15	11
	13	15	11
	13	15	11
	13	15	11
	13	15	11
	13	15	11
	13	15	11
	13	14	11
	13	14	11
	13	14	11
	13	14	11
	13	14	11
	13	14	11
	13	14	11
	13	14	11
	13	14	11
	13	14	11
	13	14	11
	13	14	11
	13	14	11
	13	14	11
	13	14	11
	13	14	11
	13	14	11
	13	14	11
	13	14	11
	13	14	11
	13	14	11
	13	14	11
	13	14	11
	13	14	11
	13	14	11
	13	14	11
	13	14	11
	13	14	11
	13	14	11
	13	14	11
	13	14	11
	13	14	11
	13	14	11
	13	14	11
	13	14	11
	13	14	11
	13	14	11
	13	14	11
	13	14	11
	13	14	11
	12	14	11
	12	14	11
	12	14	11
	12	14	11
	12	14	11
	12	14	11
	12	14	11
	12	14	11
	12	14	11
	12	14	11
	12	14	11
	12	14	11
	12	14	11
	12	14	11
	12	14	11
	12	14	11
	12	14	11
	12	14	11
	12	14	11
	12	14	11
	12	14	11
	12	14	11
	12	14	11
	12	14	11
	12	14	11
	12	14	11
	12	14	11
	12	14	11
	12	14	11
	12	14	11
	12	14	11
	12	14	11
	12	14	11
	12	14	11
	12	14	11
	12	14	11
	12	14	11
	12	14	11
	12	14	11
	12	14	11
	12	14	11
	12	14	11
	12	14	11
	12	14	11
	12	14	11
	12	14	11
	12	14	11
	12	14	11
	12	14	11
	12	13	11
	12	13	11
	12	13	11
	12	13	11
	12	13	11
	12	13	11
	12	13	11
	12	13	11
	12	13	11
	12	13	11
	12	13	11
	12	13	11
	12	13	11
	12	13	10
	12	13	10
	12	13	10
	12	13	10
	12	13	10
	12	13	10
	12	13	10
	12	13	10
	12	13	10
	12	13	10
	12	13	10
	12	13	10
	12	13	10
	12	13	10
	12	13	10
	12	13	10
	12	13	10
	12	13	10
	12	13	10
	12	13	10
	12	13	10
	12	13	10
	12	13	10
	12	13	10
	12	13	10
	12	13	10
	12	13	10
	12	13	10
	12	13	10
	12	13	10
	12	13	10
	12	13	10
	12	13	10
	12	13	10
	12	13	10
	12	13	10
	12	13	10
	11	13	10
	11	13	10
	11	13	10
	11	13	10
	11	13	10
	11	13	10
	11	13	10
	11	13	10
	11	13	10
	11	13	10
	11	13	10
	11	13	10
	11	13	10
	11	13	10
	11	13	10
	11	13	10
	11	13	10
	11	13	10
	11	13	10
	11	13	10
	11	13	10
	11	13	10
	11	13	10
	11	13	10
	11	13	10
	11	13	10
	11	13	10
	11	13	10
	11	13	10
	11	13	10
	11	13	10
	11	13	10
	11	13	10
	11	13	10
	11	13	10
	11	13	10
	11	13	10
	11	13	10
	11	13	10
	11	13	10
	11	13	10
	11	13	10
	11	13	10
	11	13	10
	11	13	10
	11	13	10
	11	13	10
	11	13	10
	11	13	10
	11	13	10
	11	13	10
	11	13	10
	11	12	10
	11	12	10
	11	12	10
	11	12	10
	11	12	10
	11	12	10
	11	12	10
	11	12	10
	11	12	10
	11	12	10
	11	12	10
	11	12	10
	11	12	10
	11	12	10
	11	12	10
	11	12	10
	11	12	10
	11	12	10
	11	12	10
	11	12	10
	11	12	9
	11	12	9
	11	12	9
	11	12	9
	11	12	9
	11	12	9
	11	12	9
	11	12	9
	11	12	9
	11	12	9
	11	12	9
	11	12	9
	10	12	9
	10	12	9
	10	12	9
	10	12	9
	10	12	9
	10	12	9
	10	12	9
	10	12	9
	10	12	9
	10	12	9
	10	12	9
	10	12	9
	10	12	9
	10	12	9
	10	12	9
	10	12	9
	10	12	9
	10	12	9
	10	12	9
	10	12	9
	10	12	9
	10	12	9
	10	12	9
	10	12	9
	10	12	9
	10	12	9
	10	12	9
	10	12	9
	10	12	9
	10	12	9
	10	12	9
	10	12	9
	10	12	9
	10	12	9
	10	12	9
	10	12	9
	10	12	9
	10	12	9
	10	12	9
	10	12	9
	10	12	9
	10	12	9
	10	12	9
	10	12	9
	10	12	9
	10	12	9
	10	12	9
	10	12	9
	10	12	9
	10	12	9
	10	12	9
	10	12	9
	10	12	9
	10	12	9
	10	12	9
	10	12	9
	10	12	9
	10	12	9
	10	12	9
	10	12	9
	10	12	9
	10	12	9
	10	12	9
	10	12	9
	10	12	9
	10	12	9
	10	12	9
	10	12	9
	10	12	9
	10	12	9
	10	12	9
	10	11	9
	10	11	9
	10	11	9
	10	11	9
	10	11	9
	10	11	9
	10	11	9
	10	11	9
	10	11	9
	10	11	9
	10	11	9
	10	11	9
	10	11	9
	10	11	9
	10	11	9
	10	11	9
	10	11	9
	10	11	9
	9	11	9
	9	11	9
	9	11	9
	9	11	9
	9	11	9
	9	11	9
	9	11	9
	9	11	9
	9	11	9
	9	11	9
	9	11	9
	9	11	9
	9	11	9
	9	11	9
	9	11	9
	9	11	9
	9	11	9
	9	11	9
	9	11	9
	9	11	9
	9	11	9
	9	11	9
	9	11	9
	9	11	9
	9	11	9
	9	11	9
	9	11	9
	9	11	9
	9	11	9
	9	11	9
	9	11	9
	9	11	9
	9	11	9
	9	11	9
	9	11	9
	9	11	9
	9	11	8
	9	11	8
	9	11	8
	9	11	8
	9	11	8
	9	11	8
	9	11	8
	9	11	8
	9	11	8
	9	11	8
	9	11	8
	9	11	8
	9	11	8
	9	11	8
	9	11	8
	9	11	8
	9	11	8
	9	11	8
	9	11	8
	9	11	8
	9	11	8
	9	11	8
	9	11	8
	9	11	8
	9	11	8
	9	11	8
	9	11	8
	9	11	8
	9	11	8
	9	11	8
	9	11	8
	9	11	8
	9	11	8
	9	11	8
	9	11	8
	9	11	8
	9	11	8
	9	11	8
	9	11	8
	9	11	8
	9	11	8
	9	11	8
	9	11	8
	9	11	8
	9	11	8
	9	11	8
	9	10	8
	9	10	8
	9	10	8
	9	10	8
	9	10	8
	9	10	8
	9	10	8
	9	10	8
	9	10	8
	9	10	8
	9	10	8
	9	10	8
	9	10	8
	9	10	8
	9	10	8
	9	10	8
	9	10	8
	9	10	8
	9	10	8
	8	10	8
	8	10	8
	8	10	8
	8	10	8
	8	10	8
	8	10	8
	8	10	8
	8	10	8
	8	10	8
	8	10	8
	8	10	8
	8	10	8
	8	10	8
	8	10	8
	8	10	8
	8	10	8
	8	10	8
	8	10	8
	8	10	8
	8	10	8
	8	10	8
	8	10	8
	8	10	8
	8	10	8
	8	10	8
	8	10	8
	8	10	8
	8	10	8
	8	10	8
	8	10	8
	8	10	8
	8	10	8
	8	10	8
	8	10	8
	8	10	8
	8	10	8
	8	10	8
	8	10	8
	8	10	8
	8	10	8
	8	10	8
	8	10	8
	8	10	8
	8	10	8
	8	10	8
	8	10	8
	8	10	8
	8	10	8
	8	10	8
	8	10	8
	8	10	8
	8	10	8
	8	10	8
	8	10	8
	8	10	8
	8	10	8
	8	10	8
	8	10	8
	8	10	8
	8	10	8
	8	10	8
	8	10	8
	8	10	8
	8	10	8
	8	10	8
	8	10	8
	8	10	8
	8	10	8
	8	10	8
	8	10	8
	8	10	7
	8	10	7
	8	10	7
	8	10	7
	8	10	7
	8	10	7
	8	10	7
	8	10	7
	8	10	7
	8	10	7
	8	10	7
	8	10	7
	8	10	7
	8	10	7
	8	10	7
	8	10	7
	8	10	7
	8	10	7
	8	10	7
	8	10	7
	8	10	7
	8	10	7
	8	10	7
	8	10	7
	8	10	7
	8	10	7
	8	10	7
	8	10	7
	8	10	7
	8	10	7
	8	10	7
	8	10	7
	8	10	7
	8	9	7
	8	9	7
	8	9	7
	8	9	7
	8	9	7
	8	9	7
	7	9	7
	7	9	7
	7	9	7
	7	9	7
	7	9	7
	7	9	7
	7	9	7
	7	9	7
	7	9	7
	7	9	7
	7	9	7
	7	9	7
	7	9	7
	7	9	7
	7	9	7
	7	9	7
	7	9	7
	7	9	7
	7	9	7
	7	9	7
	7	9	7
	7	9	7
	7	9	7
	7	9	7
	7	9	7
	7	9	7
	7	9	7
	7	9	7
	7	9	7
	7	9	7
	7	9	7
	7	9	7
	7	9	7
	7	9	7
	7	9	7
	7	9	7
	7	9	7
	7	9	7
	7	9	7
	7	9	7
	7	9	7
	7	9	7
	7	9	7
	7	9	7
	7	9	7
	7	9	7
	7	9	7
	7	9	7
	7	9	7
	7	9	7
	7	9	7
	7	9	7
	7	9	7
	7	9	7
	7	9	7
	7	9	7
	7	9	7
	7	9	7
	7	9	7
	7	9	7
	7	9	7
	7	9	7
	7	9	7
	7	9	7
	7	9	7
	7	9	7
	7	9	7
	7	9	7
	7	9	7
	7	9	7
	7	9	7
	7	9	7
	7	9	7
	7	9	7
	7	9	7
	7	9	7
	7	9	7
	7	9	7
	7	9	7
	7	9	7
	7	9	7
	7	9	7
	7	9	7
	7	9	7
	7	9	7
	7	9	7
	7	9	7
	7	9	7
	7	9	7
	7	9	7
	7	9	7
	7	9	7
	7	9	7
	7	9	7
	7	9	7
	7	9	7
	7	9	7
	7	9	7
	7	9	7
	7	9	6
	7	9	6
	7	9	6
	7	9	6
	7	9	6
	7	9	6
	7	9	6
	7	9	6
	7	9	6
	6	9	6
	6	9	6
	6	9	6
	6	9	6
	6	9	6
	6	9	6
	6	9	6
	6	9	6
	6	9	6
	6	9	6
	6	9	6
	6	9	6
	6	9	6
	6	8	6
	6	8	6
	6	8	6
	6	8	6
	6	8	6
	6	8	6
	6	8	6
	6	8	6
	6	8	6
	6	8	6
	6	8	6
	6	8	6
	6	8	6
	6	8	6
	6	8	6
	6	8	6
	6	8	6
	6	8	6
	6	8	6
	6	8	6
	6	8	6
	6	8	6
	6	8	6
	6	8	6
	6	8	6
	6	8	6
	6	8	6
	6	8	6
	6	8	6
	6	8	6
	6	8	6
	6	8	6
	6	8	6
	6	8	6
	6	8	6
	6	8	6
	6	8	6
	6	8	6
	6	8	6
	6	8	6
	6	8	6
	6	8	6
	6	8	6
	6	8	6
	6	8	6
	6	8	6
	6	8	6
	6	8	6
	6	8	6
	6	8	6
	6	8	6
	6	8	6
	6	8	6
	6	8	6
	6	8	6
	6	8	6
	6	8	6
	6	8	6
	6	8	6
	6	8	6
	6	8	6
	6	8	6
	6	8	6
	6	8	6
	6	8	6
	6	8	6
	6	8	6
	6	8	6
	6	8	6
	6	8	6
	6	8	6
	6	8	6
	6	8	6
	6	8	6
	6	8	6
	6	8	6
	6	8	6
	6	8	6
	6	8	6
	6	8	6
	6	8	6
	6	8	6
	6	8	6
	6	8	6
	6	8	6
	6	8	6
	6	8	6
	6	8	6
	6	8	6
	6	8	6
	6	8	6
	6	8	6
	6	8	6
	6	8	6
	6	8	6
	6	8	6
	6	8	6
	6	8	6
	6	8	6
	6	8	6
	6	8	6
	6	8	6
	6	8	6
	6	8	6
	6	8	6
	6	8	6
	6	8	6
	6	8	6
	6	8	6
	6	8	6
	6	8	6
	6	8	6
	6	8	6
	6	8	6
	6	8	6
	6	8	6
	6	8	6
	6	8	6
	6	8	6
	6	8	6
	6	8	6
	6	8	6
	6	8	6
	6	8	6
	6	8	6
	6	8	6
	6	8	6
	6	8	6
	6	8	6
	6	8	6
	6	8	6
	6	8	6
	6	8	6
	6	8	6
	5	8	6
	5	8	6
	5	8	6
	5	8	6
	5	8	6
	5	8	6
	5	8	6
	5	8	6
	5	8	5
	5	8	5
	5	8	5
	5	7	5
	5	7	5
	5	7	5
	5	7	5
	5	7	5
	5	7	5
	5	7	5
	5	7	5
	5	7	5
	5	7	5
	5	7	5
	5	7	5
	5	7	5
	5	7	5
	5	7	5
	5	7	5
	5	7	5
	5	7	5
	5	7	5
	5	7	5
	5	7	5
	5	7	5
	5	7	5
	5	7	5
	5	7	5
	5	7	5
	5	7	5
	5	7	5
	5	7	5
	5	7	5
	5	7	5
	5	7	5
	5	7	5
	5	7	5
	5	7	5
	5	7	5
	5	7	5
	5	7	5
	5	7	5
	5	7	5
	5	7	5
	5	7	5
	5	7	5
	5	7	5
	5	7	5
	5	7	5
	5	7	5
	5	7	5
	5	7	5
	5	7	5
	5	7	5
	5	7	5
	5	7	5
	5	7	5
	5	7	5
	5	7	5
	5	7	5
	5	7	5
	5	7	5
	5	7	5
	5	7	5
	5	7	5
	5	7	5
	5	7	5
	5	7	5
	5	7	5
	5	7	5
	5	7	5
	5	7	5
	5	7	5
	5	7	5
	5	7	5
	5	7	5
	5	7	5
	5	7	5
	5	7	5
	5	7	5
	5	7	5
	5	7	5
	5	7	5
	5	7	5
	5	7	5
	5	7	5
	5	7	5
	5	7	5
	5	7	5
	5	7	5
	5	7	5
	5	7	5
	5	7	5
	5	7	5
	5	7	5
	5	7	5
	5	7	5
	5	7	5
	5	7	5
	5	7	5
	5	7	5
	5	7	5
	5	7	5
	5	7	5
	5	7	5
	5	7	5
	5	7	5
	5	7	5
	5	7	5
	5	7	5
	5	7	5
	5	7	5
	5	7	5
	5	7	5
	5	7	5
	5	7	5
	5	7	5
	5	7	5
	5	7	5
	5	7	5
	5	7	5
	5	7	5
	5	7	5
	4	7	5
	4	7	5
	4	7	5
	4	7	5
	4	7	5
	4	7	5
	4	7	5
	4	7	5
	4	7	5
	4	7	5
	4	7	5
	4	6	5
	4	6	5
	4	6	5
	4	6	5
	4	6	5
	4	6	5
	4	6	5
	4	6	5
	4	6	5
	4	6	5
	4	6	5
	4	6	5
	4	6	5
	4	6	5
	4	6	5
	4	6	5
	4	6	5
	4	6	5
	4	6	5
	4	6	5
	4	6	5
	4	6	5
	4	6	5
	4	6	5
	4	6	5
	4	6	5
	4	6	5
	4	6	5
	4	6	5
	4	6	5
	4	6	5
	4	6	5
	4	6	5
	4	6	5
	4	6	5
	4	6	5
	4	6	5
	4	6	5
	4	6	5
	4	6	5
	4	6	5
	4	6	5
	4	6	5
	4	6	5
	4	6	5
	4	6	5
	4	6	5
	4	6	5
	4	6	5
	4	6	5
	4	6	5
	4	6	5
	4	6	5
	4	6	5
	4	6	5
	4	6	5
	4	6	5
	4	6	5
	4	6	5
	4	6	5
	4	6	5
	4	6	5
	4	6	5
	4	6	5
	4	6	5
	4	6	5
	4	6	5
	4	6	5
	4	6	5
	4	6	5
	4	6	5
	4	6	5
	4	6	5
	4	6	5
	4	6	5
	4	6	5
	4	6	5
	4	6	5
	4	6	5
	4	6	5
	4	6	5
	4	6	5
	4	6	5
	4	6	5
	4	6	4
	4	6	4
	4	6	4
	4	6	4
	4	6	4
	4	6	4
	4	6	4
	4	6	4
	4	6	4
	4	6	4
	4	6	4
	4	6	4
	4	6	4
	4	6	4
	4	6	4
	4	6	4
	4	6	4
	4	6	4
	4	6	4
	4	6	4
	4	6	4
	4	6	4
	4	6	4
	4	6	4
	4	6	4
	4	6	4
	4	6	4
	4	6	4
	4	6	4
	4	6	4
	4	6	4
	4	6	4
	4	6	4
	4	6	4
	4	6	4
	4	6	4
	4	6	4
	4	6	4
	4	6	4
	4	6	4
	4	6	4
	4	6	4
	4	6	4
	4	6	4
	4	6	4
	4	6	4
	4	6	4
	4	6	4
	4	6	4
	4	6	4
	4	6	4
	4	6	4
	4	6	4
	4	6	4
	4	6	4
	4	6	4
	4	6	4
	4	6	4
	4	6	4
	4	6	4
	4	6	4
	4	6	4
	4	6	4
	4	5	4
	4	5	4
	4	5	4
	4	5	4
	4	5	4
	4	5	4
	4	5	4
	4	5	4
	4	5	4
	4	5	4
	4	5	4
	4	5	4
	4	5	4
	4	5	4
	4	5	4
	4	5	4
	4	5	4
	4	5	4
	4	5	4
	4	5	4
	4	5	4
	4	5	4
	4	5	4
	4	5	4
	4	5	4
	4	5	4
	4	5	4
	4	5	4
	4	5	4
	4	5	4
	4	5	4
	4	5	4
	4	5	4
	4	5	4
	4	5	4
	4	5	4
	4	5	4
	4	5	4
	3	5	4
	3	5	4
	3	5	4
	3	5	4
	3	5	4
	3	5	4
	3	5	4
	3	5	4
	3	5	4
	3	5	4
	3	5	4
	3	5	4
	3	5	4
	3	5	4
	3	5	4
	3	5	4
	3	5	4
	3	5	4
	3	5	4
	3	5	4
	3	5	4
	3	5	4
	3	5	4
	3	5	4
	3	5	4
	3	5	4
	3	5	4
	3	5	4
	3	5	4
	3	5	4
	3	5	4
	3	5	4
	3	5	4
	3	5	4
	3	5	4
	3	5	4
	3	5	4
	3	5	4
	3	5	4
	3	5	4
	3	5	4
	3	5	4
	3	5	4
	3	5	4
	3	5	4
	3	5	4
	3	5	4
	3	5	4
	3	5	4
	3	5	4
	3	5	4
	3	5	4
	3	5	4
	3	5	4
	3	5	4
	3	5	4
	3	5	4
	3	5	4
	3	5	4
	3	5	4
	3	5	4
	3	5	4
	3	5	4
	3	5	4
	3	5	4
	3	5	4
	3	5	4
	3	5	4
	3	5	4
	3	5	4
	3	5	4
	3	5	4
	3	5	4
	3	5	4
	3	5	4
	3	5	4
	3	5	4
	3	5	4
	3	5	4
	3	5	4
	3	5	4
	3	5	4
	3	5	4
	3	5	4
	3	5	4
	3	5	4
	3	5	4
	3	5	4
	3	5	4
	3	5	4
	3	5	4
	3	5	4
	3	5	4
	3	5	4
	3	5	4
[truncated: 1,424 more rows]

## Sheet: ED_Fig5_f
ED_Fig5f	Control CAR	FUS CAR	EWS CAR	Table Analyzed	NKG7
	36	39	29
	34	0	1	Two-way ANOVA	Ordinary
	29	4	8	Alpha	0.05
	17	4	11
	0	17	24	Source of Variation	% of total variation	P value	P value summary	Significant?
	44	0	6	Row Factor	55.97	0.9367	ns	No
	36	34	27	Column Factor	0.2585	0.0021	**	Yes
	46	21	1
	18	19	32	ANOVA table	SS (Type III)	DF	MS	F (DFn, DFd)	P value
	1	0	3	Row Factor	353579	2198	160.9	F (2198, 1599) = 0.9317	P=0.9367
	4	32	59	Column Factor	1633	1	1633	F (1, 1599) = 9.458	P=0.0021
	25	15	6	Residual	276090	1599	172.7
	1	14	13
	6	24	1	Difference between column means
	0	15	0	Predicted (LS) mean of Control CAR	16.18
	7	13	0	Predicted (LS) mean of FUS CAR	17.61
	17	23	0	Difference between predicted means	-1.429
	33	15	41	SE of difference	0.4646
	51	4	23	95% CI of difference	-2.340 to -0.5175
	14	12	19
	21	1	21	Data summary
	0	1	18	Number of columns (Column Factor)	2
	0	24	0	Number of rows (Row Factor)	2199
	0	6	2	Number of values	3799
	23	23	0
	29	34	0	Table Analyzed	NKG7
	4	16	4
	17	0	0	Two-way ANOVA	Ordinary
	42	6	25	Alpha	0.05
	24	36	32
	1	0	1	Source of Variation	% of total variation	P value	P value summary	Significant?
	2	26	0	Row Factor	63.64	0.1867	ns	No
	39	26	50	Column Factor	1.444	<0.0001	****	Yes
	5	8	15
	0	21	20	ANOVA table	SS (Type III)	DF	MS	F (DFn, DFd)	P value
	32	25	16	Row Factor	469820	2732	172	F (2732, 1599) = 1.041	P=0.1867
	38	15	18	Column Factor	10658	1	10658	F (1, 1599) = 64.50	P<0.0001
	28	22	0	Residual	264225	1599	165.2
	18	0	0
	16	23	26	Difference between column means
	17	18	20	Predicted (LS) mean of Control CAR	17.75
	57	20	2	Predicted (LS) mean of EWS CAR	14.1
	13	1	0	Difference between predicted means	3.65
	57	30	38	SE of difference	0.4545
	6	2	5	95% CI of difference	2.759 to 4.541
	24	0	28
	1	0	0	Data summary
	7	24	2	Number of columns (Column Factor)	2
	30	26	0	Number of rows (Row Factor)	2733
	0	24	0	Number of values	4333
	51	18	21
	17	28	0
	0	27	33
	5	10	0
	41	7	30
	14	33	3
	7	20	6
	25	24	20
	38	5	14
	0	7	38
	9	0	0
	25	26	3
	25	23	11
	3	26	18
	19	27	7
	0	38	26
	12	5	13
	26	8	17
	1	16	15
	18	8	0
	9	36	13
	20	6	34
	0	34	1
	18	29	3
	0	19	8
	28	20	0
	17	39	29
	0	31	7
	22	19	0
	49	36	16
	5	0	12
	37	14	19
	15	29	0
	29	36	6
	15	9	24
	28	1	25
	19	37	27
	3	0	0
	15	22	36
	0	48	34
	17	26	22
	0	0	14
	0	18	3
	16	19	25
	7	1	30
	48	26	17
	0	41	0
	0	26	31
	44	26	33
	22	26	0
	2	0	7
	32	8	0
	16	14	12
	12	24	21
	1	31	0
	0	16	0
	15	23	0
	0	2	0
	28	26	4
	23	18	11
	0	8	0
	41	16	10
	1	27	1
	13	8	20
	44	33	0
	23	29	26
	8	10	39
	7	20	0
	16	35	17
	26	16	8
	47	0	18
	28	38	1
	16	20	7
	30	29	21
	28	9	19
	24	37	22
	46	0	1
	30	8	16
	11	20	3
	20	1	30
	1	6	34
	25	2	15
	19	10	21
	0	46	1
	52	10	18
	23	1	7
	10	0	0
	1	24	17
	1	23	39
	16	23	0
	7	34	4
	38	12	12
	0	16	0
	26	12	2
	5	22	2
	21	34	10
	31	13	1
	0	32	0
	27	31	22
	5	30	0
	21	22	29
	21	33	0
	19	37	41
	9	29	8
	22	2	0
	4	16	28
	25	20	5
	0	2	27
	2	0	38
	19	27	35
	25	33	14
	0	23	1
	35	1	11
	14	0	17
	0	5	3
	7	16	1
	27	20	18
	38	0	1
	6	15	30
	13	1	0
	65	32	28
	0	0	12
	22	19	10
	15	25	10
	0	2	22
	23	18	17
	5	38	2
	31	33	5
	33	15	0
	0	7	0
	21	14	2
	12	19	0
	32	7	0
	1	26	17
	0	17	1
	0	14	29
	2	33	0
	18	13	30
	0	30	19
	12	16	11
	0	4	25
	24	0	0
	3	22	0
	9	1	2
	3	27	0
	2	17	0
	16	10	5
	21	1	37
	1	14	0
	36	10	27
	0	17	14
	0	7	31
	0	49	13
	40	12	30
	29	25	3
	11	18	26
	0	34	22
	20	22	12
	12	16	0
	24	10	0
	0	28	0
	24	3	9
	0	16	25
	7	20	7
	1	30	16
	17	0	0
	18	9	26
	0	21	32
	37	0	2
	6	35	19
	23	14	0
	22	54	0
	27	23	1
	12	18	10
	0	17	15
	0	16	7
	15	34	20
	32	13	3
	0	19	10
	0	29	0
	27	31	8
	0	25	0
	12	14	3
	11	18	0
	38	36	24
	47	5	1
	0	6	13
	35	36	30
	32	16	34
	79	0	0
	16	52	17
	31	29	0
	20	34	41
	2	27	0
	21	20	26
	22	47	0
	47	47	0
	22	28	43
	21	20	9
	0	2	3
	13	24	0
	64	4	0
	0	21	26
	6	34	16
	17	0	0
	0	9	25
	0	13	26
	13	44	0
	38	28	2
	23	0	1
	0	0	1
	20	7	4
	21	48	24
	37	19	28
	43	19	0
	22	1	0
	16	13	25
	14	28	19
	12	0	1
	16	30	34
	25	12	36
	0	26	27
	20	0	21
	12	25	27
	26	22	8
	53	16	16
	0	37	24
	0	0	0
	33	17	29
	0	17	9
	22	17	1
	22	19	28
	8	22	10
	28	27	9
	8	18	1
	23	27	1
	0	20	20
	15	1	10
	0	21	9
	13	19	4
	7	3	26
	39	15	22
	2	0	9
	21	22	22
	15	24	14
	19	22	18
	14	4	5
	41	20	22
	22	20	1
	0	13	8
	41	29	22
	0	17	16
	3	15	36
	0	0	12
	36	4	0
	30	0	14
	25	18	0
	2	24	11
	31	22	0
	10	8	28
	0	16	39
	10	31	43
	42	22	14
	25	0	29
	19	28	28
	23	7	7
	1	38	17
	0	32	15
	1	35	9
	18	19	12
	1	18	0
	22	26	30
	15	3	0
	31	17	26
	5	35	0
	0	13	21
	18	2	33
	5	0	1
	14	7	4
	13	20	4
	33	0	15
	30	29	1
	19	9	23
	22	28	12
	27	28	12
	15	1	16
	26	19	16
	26	28	0
	16	28	17
	15	8	4
	14	15	0
	19	4	6
	29	18	16
	7	18	29
	2	19	22
	0	3	13
	14	30	0
	33	44	18
	0	22	26
	16	2	6
	3	19	44
	21	1	0
	4	16	21
	0	9	24
	29	33	0
	32	0	4
	21	10	0
	0	27	0
	45	11	6
	19	24	28
	19	12	27
	14	1	1
	13	78	0
	0	45	18
	32	7	29
	4	15	0
	39	14	12
	22	0	23
	23	20	17
	28	29	13
	28	31	3
	29	34	9
	0	11	7
	15	0	1
	0	33	6
	20	29	17
	0	15	34
	13	13	38
	21	17	35
	15	7	0
	11	18	32
	11	20	0
	24	25	3
	0	8	15
	25	22	0
	23	10	0
	32	4	18
	28	59	4
	24	35	23
	21	27	0
	61	2	29
	18	14	13
	0	33	1
	26	30	6
	31	46	0
	9	8	21
	19	1	26
	7	11	1
	0	22	21
	19	0	0
	0	50	7
	17	37	17
	3	21	32
	19	0	16
	7	9	14
	23	17	24
	0	14	17
	44	19	3
	14	7	19
	5	9	26
	20	25	13
	13	6	0
	12	25	2
	0	0	11
	0	20	19
	10	26	70
	0	29	6
	32	7	24
	40	20	24
	46	0	18
	21	0	18
	1	0	0
	21	40	3
	26	8	0
	0	22	0
	0	20	0
	17	4	0
	1	22	21
	14	40	0
	10	6	0
	16	3	4
	12	16	21
	25	20	7
	0	15	19
	26	15	12
	0	14	21
	21	0	2
	33	29	29
	31	9	5
	39	11	9
	0	28	0
	18	0	0
	21	19	17
	54	20	0
	23	26	29
	0	42	2
	40	45	0
	14	20	10
	22	25	25
	20	33	27
	0	17	15
	21	7	9
	20	17	0
	15	15	7
	3	22	38
	23	4	0
	43	10	8
	20	16	3
	4	49	23
	0	13	17
	25	16	17
	11	32	19
	17	0	15
	0	3	8
	30	5	21
	33	39	0
	0	1	7
	0	22	12
	42	23	1
	23	21	3
	10	33	10
	6	4	18
	21	16	13
	39	0	0
	13	45	0
	52	17	24
	0	2	17
	20	25	17
	23	25	0
	32	14	21
	0	23	0
	7	34	22
	33	27	0
	36	10	2
	35	18	20
	21	29	7
	17	0	12
	18	23	6
	0	5	12
	12	1	8
	22	26	0
	23	49	7
	18	18	21
	0	2	31
	0	5	21
	1	1	0
	0	22	0
	44	20	22
	6	28	13
	0	3	23
	19	27	41
	16	28	20
	13	37	0
	16	21	22
	15	29	0
	24	41	0
	0	16	16
	10	20	0
	15	24	24
	0	35	4
	20	28	20
	3	0	1
	17	22	1
	24	11	23
	13	2	2
	13	22	1
	9	14	27
	1	59	15
	18	15	0
	46	16	24
	12	16	18
	36	15	14
	31	0	26
	9	0	1
	14	0	18
	0	24	14
	18	24	45
	6	19	33
	20	35	33
	21	22	0
	31	21	14
	13	0	13
	0	18	27
	0	8	32
	47	30	0
	17	16	2
	11	29	9
	17	28	1
	31	15	0
	1	3	0
	13	17	37
	25	11	14
	1	15	11
	37	27	19
	0	15	22
	26	12	0
	15	23	0
	1	5	0
	13	3	0
	0	6	15
	3	22	18
	24	7	33
	28	0	15
	0	19	15
	7	12	33
	0	34	23
	22	25	0
	7	25	5
	22	20	1
	11	21	14
	12	40	0
	26	29	11
	17	5	28
	0	20	11
	27	11	0
	25	36	3
	12	5	18
	18	0	18
	48	34	0
	0	2	26
	21	3	35
	2	8	0
	23	42	7
	2	0	7
	11	17	11
	17	22	22
	16	0	30
	0	0	0
	2	34	12
	12	42	31
	0	25	1
	21	29	17
	0	14	11
	27	3	0
	30	44	23
	0	36	28
	6	43	4
	21	6	11
	12	22	32
	0	11	0
	1	19	11
	1	33	17
	0	37	29
	7	18	21
	21	21	2
	43	27	0
	13	7	13
	11	10	25
	10	26	20
	0	16	4
	22	17	2
	6	0	27
	0	0	37
	39	19	0
	0	17	17
	9	1	16
	0	24	0
	0	30	0
	0	1	11
	17	27	31
	33	45	8
	11	13	34
	3	0	36
	13	0	0
	28	0	10
	34	28	2
	54	1	0
	13	0	28
	0	19	1
	23	23	4
	2	30	0
	14	22	0
	29	33	22
	32	3	9
	0	8	0
	0	24	18
	20	18	18
	34	9	12
	25	15	0
	0	21	28
	8	8	20
	22	32	30
	47	11	2
	30	25	1
	24	15	0
	0	19	9
	0	19	0
	33	17	8
	9	10	16
	15	20	4
	0	25	0
	0	32	9
	5	0	0
	35	4	7
	0	40	33
	22	11	29
	27	14	0
	22	9	27
	11	12	11
	5	29	9
	28	0	35
	18	30	23
	20	24	9
	0	19	0
	15	14	22
	1	15	21
	14	18	0
	33	8	27
	4	19	7
	2	17	0
	0	12	39
	18	1	0
	0	31	1
	0	33	18
	26	55	30
	1	0	19
	1	0	14
	0	20	24
	23	25	7
	0	47	2
	34	13	10
	42	6	41
	26	16	16
	19	35	40
	32	27	11
	2	6	27
	12	17	11
	12	7	14
	27	8	15
	5	14	0
	19	0	5
	11	28	18
	14	0	19
	25	18	20
	38	17	0
	40	0	0
	20	7	12
	14	8	2
	0	11	26
	30	20	0
	0	24	0
	23	23	4
	42	16	0
	16	16	0
	14	17	0
	1	0	1
	0	0	10
	1	18	0
	20	28	0
	16	1	17
	1	6	0
	3	11	2
	9	14	0
	0	15	18
	12	20	2
	22	21	1
	0	16	0
	25	14	15
	15	23	35
	32	29	20
	4	8	11
	24	13	0
	24	16	19
	15	36	1
	23	24	16
	1	9	1
	29	8	31
	43	8	42
	37	14	9
	18	35	0
	19	30	5
	0	15	0
	24	23	0
	35	26	1
	24	28	32
	40	24	1
	7	22	24
	5	5	26
	11	25	24
	0	24	17
	1	22	12
	22	18	35
	3	36	16
	0	14	0
	42	2	12
	20	43	1
	0	18	3
	26	29	16
	31	35	16
	27	29	15
	38	37	10
	0	22	0
	25	1	12
	23	11	1
	15	24	0
	34	0	1
	12	0	17
	38	24	13
	13	0	3
	8	14	27
	0	20	1
	25	28	20
	25	11	5
	0	12	23
	0	17	23
	10	10	31
	0	28	17
	0	23	0
	11	24	29
	9	0	3
	28	0	34
	14	0	38
	0	22	26
	12	15	11
	18	31	22
	29	34	25
	20	0	27
	0	15	0
	35	26	16
	29	0	29
	19	33	36
	31	5	0
	0	21	5
	14	32	0
	0	21	16
	30	0	12
	0	43	9
	12	1	1
	35	32	0
	15	11	0
	4	19	5
	32	5	3
	34	0	0
	17	18	29
	38	17	25
	8	33	0
	52	24	13
	0	28	36
	17	34	0
	0	11	36
	15	21	47
	4	19	5
	27	21	33
	32	8	36
	27	32	0
	14	28	27
	26	11	1
	7	2	15
	0	0	0
	5	25	6
	19	40	12
	23	26	12
	9	31	0
	0	31	9
	21	25	0
	11	52	31
	22	14	1
	6	15	5
	32	20	0
	16	27	50
	0	18	19
	13	36	0
	23	23	9
	4	35	1
	25	20	2
	25	0	4
	14	28	0
	0	12	15
	4	24	19
	32	3	7
	20	0	13
	4	5	0
	0	30	0
	1	0	45
	16	27	0
	23	24	0
	1	25	26
	30	7	0
	15	37	1
	0	28	0
	16	24	0
	34	28	13
	53	20	16
	18	32	20
	23	1	18
	6	39	1
	3	33	18
	25	55	16
	25	12	16
	44	1	0
	0	7	5
	26	0	3
	39	27	19
	43	17	35
	37	5	21
	19	38	14
	34	31	18
	22	9	9
	11	30	17
	19	1	11
	4	20	14
	0	16	15
	14	22	26
	4	1	30
	0	17	21
	31	38	0
	0	23	41
	0	11	0
	12	46	1
	6	30	18
	29	0	16
	20	35	0
	15	28	0
	10	33	7
	14	12	0
	1	33	16
	31	0	4
	10	38	0
	18	2	5
	24	25	0
	32	8	0
	9	9	11
	30	11	0
	30	17	1
	14	26	7
	7	17	14
	19	0	30
	0	24	15
	9	6	18
	4	9	0
	31	23	20
	2	5	13
	19	9	11
	21	0	0
	0	6	16
	1	4	23
	0	23	8
	7	2	0
	0	1	0
	14	5	16
	6	26	1
	7	9	28
	1	15	1
	39	33	24
	26	15	2
	0	13	5
	34	27	0
	14	28	13
	0	18	23
	29	10	0
	14	15	10
	12	34	4
	17	16	17
	21	26	24
	21	17	9
	24	0	0
	4	0	2
	20	17	0
	28	10	31
	33	12	4
	37	22	4
	1	25	0
	43	19	0
	26	2	0
	0	4	12
	5	0	0
	20	20	14
	25	19	0
	16	0	28
	10	25	0
	0	27	18
	31	0	1
	45	24	12
	16	2	27
	26	0	7
	11	17	0
	1	20	21
	15	38	18
	0	21	10
	30	6	13
	0	24	0
	23	7	9
	17	9	4
	0	3	0
	0	10	5
	33	12	24
	33	37	17
	24	0	0
	32	46	22
	13	28	31
	0	46	3
	1	12	0
	27	15	28
	0	2	16
	12	43	0
	40	26	11
	28	6	11
	25	41	1
	3	21	23
	9	24	0
	44	14	9
	15	13	22
	22	30	16
	22	28	0
	0	20	5
	25	0	1
	18	12	3
	1	30	19
	45	6	0
	23	0	0
	35	1	6
	29	0	14
	17	11	20
	0	16	0
	8	14	0
	0	25	19
	1	34	25
	20	10	0
	10	11	18
	6	26	23
	16	21	1
	1	6	32
	10	2	1
	7	27	26
	33	0	20
	9	24	3
	0	26	7
	0	23	36
	9	23	0
	8	21	4
	2	0	5
	32	7	18
	20	39	18
	54	26	11
	12	11	8
	30	26	9
	0	8	23
	48	21	33
	8	3	2
	16	4	23
	17	44	0
	0	10	0
	0	21	0
	0	0	21
	26	40	11
	1	32	15
	35	19	0
	37	0	19
	19	16	11
	21	0	0
	43	11	0
	16	0	26
	19	11	14
	24	38	2
	43	14	17
	22	12	18
	26	25	32
	23	19	0
	16	19	25
	35	8	1
	63	32	0
	17	33	23
	11	24	17
	3	3	18
	20	8	0
	33	0	13
	0	22	41
	25	2	23
	18	44	16
	28	28	1
	19	21	12
	15	30	27
	0	27	13
	4	17	0
	39	7	19
	10	18	4
	8	33	0
	0	23	20
	11	15	0
	0	8	21
	5	23	3
	12	1	19
	33	30	23
	10	20	20
	1	34	27
	29	18	0
	0	25	10
	10	4	1
	13	19	19
	27	27	10
	47	19	3
	31	5	23
	10	5	0
	32	8	23
	22	0	0
	32	39	0
	11	0	0
	20	25	0
	10	17	0
	0	29	0
	6	0	6
	6	5	3
	4	31	12
	31	12	0
	7	32	0
	18	17	1
	19	8	40
	39	27	21
	10	1	0
	0	1	24
	29	15	16
	12	4	28
	30	13	19
	11	15	14
	19	20	1
	0	0	0
	0	0	17
	27	20	4
	23	25	3
	0	11	23
	46	14	12
	4	37	22
	4	17	2
	0	7	13
	18	2	1
	0	27	0
	43	8	1
	15	29	0
	10	0	31
	1	6	15
	38	19	21
	27	13	0
	2	18	14
	37	0	0
	0	7	6
	12	27	23
	1	0	21
	20	22	29
	16	23	27
	19	22	12
	24	23	13
	11	39	12
	21	23	0
	1	14	4
	0	8	16
	4	21	8
	0	0	0
	14	0	35
	27	27	26
	0	19	14
	16	20	0
	24	30	25
	36	27	0
	5	31	15
	0	26	0
	28	14	4
	1	20	12
	24	3	18
	72	46	21
	33	2	1
	41	31	4
	3	0	0
	20	19	12
	19	30	27
	45	12	36
	20	20	6
	0	19	1
	9	0	13
	14	22	13
	16	25	5
	17	6	0
	17	28	4
	26	27	28
	0	20	19
	10	18	0
	13	14	0
	16	15	31
	1	26	45
	17	7	14
	0	15	0
	23	27	21
	25	15	29
	10	32	0
	13	0	12
	24	36	25
	22	21	29
	27	3	0
	6	8	39
	2	9	5
	49	46	22
	22	20	3
	16	20	0
	1	25	14
	20	0	11
	29	0	0
	43	24	0
	28	26	0
	0	10	6
	0	16	1
	21	17	24
	25	11	36
	21	8	30
	10	11	25
	33	33	3
	3	21	7
	16	30	19
	3	34	0
	17	20	18
	41	20	4
	18	28	6
	17	26	18
	26	0	17
	14	25	0
	0	11	24
	37	4	0
	20	30	15
	15	29	10
	0	9	24
	17	13	7
	3	31	19
	0	22	30
	37	16	0
	17	22	5
	9	10	10
	7	23	22
	40	16	44
	15	3	2
	28	3	15
	5	2	26
	32	38	33
	7	19	47
	13	0	1
	35	7	7
	32	29	0
	0	15	0
	18	18	29
	50	10	24
	0	19	32
	0	17	0
	7	6	0
	27	16	21
	0	15	30
	11	29	26
	20	36	23
	0	22	46
	23	7	0
	29	0	20
	14	32	40
	34	28	26
	9	7	7
	26	1	16
	5	26	20
	17	32	1
	0	0	12
	0	0	0
	17	0	0
	1	0	4
	0	26	16
	4	14	18
	20	0	6
	40	15	23
	0	28	0
	32	32	16
	24	19	0
	16	4	0
	17	1	0
	45	14	65
	17	16	26
	11	19	0
	29	13	22
	21	1	0
	21	0	11
	45	21	17
	0	22	29
	42	20	1
	24	24	22
	7	3	17
	13	12	30
	19	6	15
	26	12	19
	9	0	0
	9	16	11
	15	31	3
	30	19	15
	0	22	0
	23	14	0
	48	23	20
	20	8	21
	0	41	13
	32	19	42
	12	0	27
	0	17	25
	0	20	36
	17	21	7
	15	12	1
	0	10	0
	8	0	25
	25	26	14
	0	24	15
	0	7	11
	21	18	2
	29	20	26
	21	14	16
	0	12	22
	0	23	0
	15	1	23
	7	31	2
	2	38	14
	15	0	42
	0	22	4
	0	0	0
	27	1	14
	15	27	18
	13	9	22
	18	15	0
	19	0	0
	0	14	7
	29	0	25
	5	27	16
	26	0	18
	0	21	0
	6	17	1
	18	15	2
	4	10	30
	20	0	0
	8	26	19
	23	29	0
	12	16	29
	30	28	19
	22	36	21
	0	18	1
	0	20	0
	0	64	32
	0	29	24
	4	31	20
	29	11	0
	12	0	9
	30	0	7
	27	0	32
	2	18	0
	23	26	9
	35	36	0
	35	0	7
	0	21	3
	12	17	0
	24	27	14
	18	25	0
	18	9	0
	48	0	13
	18	10	31
	17	5	0
	25	19	18
	36	18	25
	10	24	5
	3	12	33
	25	0	0
	34	16	23
	0	55	29
	13	17	22
	29	22	23
	2	31	26
	29	19	8
	0	9	17
	0	6	3
	0	0	12
	11	17	6
	0	0	2
	47	8	11
	12	30	12
	1	35	21
	13	18	19
	26	27	8
	42	24	15
	7	0	9
	43	12	18
	20	1	1
	27	0	4
	12	24	19
	14	45	18
	26	9	3
	25	21	0
	29	16	9
	0	11	6
	11	5	26
	11	23	14
	0	32	0
	9	29	16
	21	21	12
	8	16	14
	21	8	0
	33	14	0
	5	3	7
	18	0	0
	14	1	15
	25	20	0
	8	49	26
	18	14	7
	17	49	17
	21	23	0
	0	21	0
	13	5	44
	21	21	24
	23	2	7
	20	36	18
	0	10	30
	4	11	20
	6	11	1
	11	37	37
	0	7	20
	11	30	3
	31	0	17
	0	4	9
	39	15	0
	12	30	24
	22	17	63
	4	0	10
	0	26	11
	35	0	24
	4	5	8
	16	20	23
	0	26	23
	17	0	2
	22	33	25
	0	13	11
	19	5	24
	0	0	0
	15	20	10
	11	0	1
	12	22	14
	21	28	14
	17	33	0
	35	13	9
	17	39	42
	16	16	12
	8	25	22
	1	0	1
	9	27	33
	34	10	0
	44	11	22
	11	14	0
	5	26	0
	0	22	1
	0	12	6
	23	25	0
	4	28	14
	8	26	13
	8	30	0
	0	22	10
	2	33	0
	21	24	25
	52	2	19
	49	21	0
	30	0	20
	5	35	3
	28	10	16
	23	19	4
	29	0	1
	0	28	15
	28	33	0
	1	8	11
	8	48	13
	0	22	1
	40	1	26
	16	35	18
	0	16	8
	30	28	0
	24	21	0
	5	18	20
	18	42	12
	48	24	14
	19	36	15
	14	16	1
	1	14	3
	36	17	27
	27	3	12
	0	11	0
	19	18	29
	0	38	66
	0	13	29
	6	19	0
	0	31	3
	11	34	33
	14	24	16
	22	16	43
	3	2	7
	11	27	15
	17	18	0
	10	21	12
	7	1	8
	29	38	15
	14	36	0
	15	43	0
	6	21	2
	25	36	13
	21	11	0
	5	11	18
	19	1	29
	0	29	0
	13	35	31
	11	24	0
	11	1	0
	14	14	0
	21	0	0
	0	9	20
	0	24	26
	2	11	7
	21	35	6
	2	21	14
	17	1	0
	1	12	17
	18	19	0
	3	18	2
	1	10	32
	25	35	0
	38	13	1
	0	15	0
	5	26	2
	11	13	0
	20	22	15
	0	14	0
	15	0	21
	32	12	9
	33	30	28
	12	28	24
	0	39	0
	36	8	18
	22	0	19
	1	16	36
	0	11	0
	11	12	25
	10	4	0
	0	40	23
	40	2	2
	8	18	34
	7	28	6
	19	0	20
	18	14	21
	32	0	0
	30	27	17
	3	22	10
	31	11	16
	1	19	1
	27	0	0
	10	19	8
	0	14	15
	29	22	0
	0	13	29
	68	15	8
	20	32	2
	0	18	11
	4	6	16
	3	6	0
	15	11	3
	55	5	14
	17	25	3
	0	0	0
	40	17	0
	23	29	10
	29	34	24
	10	10	10
	0	41	24
	25	5	12
	0	0	22
	31	0	10
	22	31	31
	2	38	2
	21	26	2
	15	31	19
	22	18	0
	13	17	18
	0	0	19
	1	18	4
	32	23	30
	22	18	18
	3	0	19
	24	18	18
	33	0	0
	17	0	19
	0	25	7
	10	50	5
	17	11	0
	0	6	22
	17	12	14
	0	20	40
	33	10	29
	11	18	18
	0	11	28
	1	33	8
	24	14	20
	22	15	4
	0	23	12
	0	8	12
	0	21	13
	29	28	1
	17	12	24
	16	26	13
	0	0	15
	30	17	25
	12	20	14
	46	23	0
	39	16	27
	2	30	0
	20	15	0
	2	40	12
	0	13	0
	13	33	0
	27	0	28
	0	11	58
	40	0	0
	28	19	0
	17	29	2
	30	23	10
	28	23	25
	21	18	6
	24	0	16
	31	19	12
	26	29	12
	6	9	0
	0	30	0
	0	0	20
	23	18	21
	11	8	0
	0	1	0
	0	22	2
	26	0	33
	1	12	0
	21	35	12
	14	12	0
	8	0	18
	2	21	10
	0	30	1
	19	25	28
	22	12	0
	11	23	25
	8	21	8
	7	8	22
	47	19	0
	24	24	15
	0	1	15
	0	43	12
	0	13	13
	24	25	0
	25	10	3
	0	40	23
	39	23	18
	12	14	0
	14	9	15
	9	12	0
	24	9	0
	14	0	11
		0	35
		34	0
		37	21
		18	11
		20	0
		37	24
		20	8
		26	39
		13	26
		37	0
		37	0
		9	1
		28	31
		0	13
		22	21
		35	1
		13	12
		14	3
		3	4
		20	0
		19	0
		19	34
		19	10
		28	18
		14	20
		29	7
		23	1
		1	4
		0	17
		9	31
		15	21
		12	0
		37	7
		5	10
		3	48
		7	21
		0	1
		33	25
		28	53
		24	41
		13	1
		5	3
		38	25
		13	11
		19	21
		26	1
		0	0
		33	35
		13	23
		29	0
		20	0
		31	8
		2	41
		20	0
		13	1
		28	18
		15	16
		30	38
		12	13
		37	14
		23	15
		26	30
		24	0
		21	2
		33	1
		10	19
		12	0
		14	0
		19	2
		34	25
		11	11
		17	6
		18	28
		26	27
		14	2
		22	0
		11	16
		0	20
		13	13
		0	4
		28	0
		13	0
		0	0
		38	0
		27	16
		0	24
		22	17
		24	1
		21	0
		17	5
		0	8
		1	1
		0	4
		0	4
		10	20
		21	6
		4	2
		28	23
		4	17
		23	2
		3	9
		5	22
		22	13
		16	18
		1	22
		29	0
		29	31
		0	9
		29	0
		2	0
		31	1
		21	13
		32	18
		14	8
		0	0
		6	19
		53	0
		8	36
		3	15
		31	17
		19	0
		8	12
		20	16
		25	0
		28	13
		40	27
		20	21
		44	10
		35	12
		8	2
		20	38
		21	0
		18	19
		0	31
		27	0
		0	0
		15	0
		18	1
		12	12
		10	7
		15	1
		28	0
		22	0
		10	13
		17	14
		15	14
		21	9
		23	0
		0	9
		21	0
		17	16
		18	0
		22	9
		25	15
		28	7
		17	12
		39	31
		23	10
		1	21
		35	14
		35	29
		19	22
		24	17
		24	37
		25	35
		24	28
		4	4
		24	16
		24	33
		42	15
		12	0
		15	26
		41	20
		13	31
		13	25
		17	27
		45	19
		40	50
		17	41
		14	18
		4	9
		23	24
		15	0
		24	0
		17	1
		0	1
		9	5
		22	17
		13	12
		0	29
		26	21
		5	18
		33	17
		15	18
		4	12
		8	10
		25	17
		12	8
		35	13
		8	17
		23	23
		31	8
		23	22
		39	6
		20	31
		23	12
		2	40
		12	15
		11	14
		38	0
		1	16
		10	32
		14	22
		19	23
		19	14
		1	0
		7	9
		3	13
		2	4
		18	15
		1	32
		8	5
		33	15
		8	0
		45	13
		25	41
		30	28
		17	4
		0	16
		23	0
		5	37
		9	3
		17	0
		0	14
		10	22
		12	20
		25	28
		4	7
		5	33
		12	4
		15	10
		16	60
		23	16
		24	14
		20	23
		8	0
		12	34
		1	36
		22	10
		28	14
		28	33
		20	31
		11	39
		0	4
		19	11
		0	17
		30	26
		29	0
		30	0
		25	28
		12	1
		0	29
		20	8
		8	13
		20	35
		22	16
		19	0
		9	19
		29	35
		18	28
		15	13
		19	88
		11	28
		0	8
		37	34
		40	20
		20	11
		19	15
		40	22
		16	11
		20	20
		28	37
		43	15
		22	11
		32	25
		25	0
		17	11
		20	15
		9	15
		17	30
		24	5
		0	21
		23	32
		0	32
		6	26
		25	17
		9	7
		23	23
		0	26
		0	9
		19	0
		0	0
		16	31
		35	0
		10	32
		20	42
		39	0
		22	26
		36	17
		15	7
		42	0
		13	18
		40	13
		17	17
		13	30
		19	3
		15	0
		40	12
		45	7
		20	23
		24	24
		0	29
		55	4
		0	11
		1	33
		37	0
		9	8
		26	1
		0	0
		0	14
		37	30
		21	16
		0	14
		17	0
		25	0
		24	0
		20	22
		1	16
		15	14
		28	11
		22	0
		9	31
		15	1
		26	0
		19	12
		24	30
		0	33
		28	14
		16	1
		16	32
		0	16
		29	17
		19	9
		47	15
		30	45
		2	15
		17	22
		22	0
		0	25
		18	25
		22	51
		0	16
		0	19
		38	25
		22	18
		10	14
		9	35
		0	21
		23	0
		19	15
		19	13
		0	21
		38	34
		41	18
		14	7
		0	22
		11	20
		31	5
		34	1
		0	8
		18	15
		1	0
		0	26
		29	19
		23	14
		16	11
		24	26
		17	11
		7	12
		14	19
		30	33
		16	13
		2	10
		42	4
		29	2
		29	20
		5	0
		23	25
		46	0
[truncated: 734 more rows]

## Sheet: ED_Fig5_g
ED_Fig5g	Control CAR	FUS CAR	EWS CAR	Table Analyzed	GZMK
	0	0	0
	14	0	0	Two-way ANOVA	Ordinary
	12	4	7	Alpha	0.05
	0	0	19
	0	7	4	Source of Variation	% of total variation	P value	P value summary	Significant?
	16	0	0	Row Factor	56.7	0.8079	ns	No
	13	3	10	Column Factor	0.2214	0.0041	**	Yes
	0	10	0
	1	8	7	ANOVA table	SS (Type III)	DF	MS	F (DFn, DFd)	P value
	0	0	0	Row Factor	52761	2198	24	F (2198, 1599) = 0.9605	P=0.8079
	0	1	18	Column Factor	206	1	206	F (1, 1599) = 8.245	P=0.0041
	0	2	0	Residual	39961	1599	24.99
	0	4	10
	0	7	3	Difference between column means
	0	0	0	Predicted (LS) mean of Control CAR	3.744
	3	2	0	Predicted (LS) mean of FUS CAR	4.252
	10	9	0	Difference between predicted means	-0.5075
	7	10	8	SE of difference	0.1767
	21	0	10	95% CI of difference	-0.8542 to -0.1608
	0	1	1
	0	1	8	Data summary
	0	0	8	Number of columns (Column Factor)	2
	0	8	0	Number of rows (Row Factor)	2199
	0	0	0	Number of values	3799
	3	11	1
	5	4	0	Table Analyzed	GZMK
	0	14	0
	0	0	0	Two-way ANOVA	Ordinary
	8	3	3	Alpha	0.05
	9	10	0
	0	0	0	Source of Variation	% of total variation	P value	P value summary	Significant?
	0	6	0	Row Factor	52.95	0.2598	ns	No
	3	9	10	Column Factor	0.09464	0.0727	ns	No
	0	0	7
	0	5	2	ANOVA table	SS (Type III)	DF	MS	F (DFn, DFd)	P value
	1	7	3	Row Factor	44240	1748	25.31	F (1748, 1599) = 1.032	P=0.2598
	9	10	1	Column Factor	79.07	1	79.07	F (1, 1599) = 3.224	P=0.0727
	17	8	0	Residual	39211	1599	24.52
	5	0	2
	2	8	13	Difference between column means
	4	1	5	Predicted (LS) mean of Control CAR	3.633
	8	6	0	Predicted (LS) mean of EWS CAR	3.318
	6	0	0	Difference between predicted means	0.3144
	1	5	8	SE of difference	0.1751
	0	0	0	95% CI of difference	-0.02904 to 0.6578
	5	0	5
	0	0	0	Data summary
	0	7	0	Number of columns (Column Factor)	2
	6	0	0	Number of rows (Row Factor)	1749
	0	9	0	Number of values	3349
	4	1	16
	0	8	0
	0	13	1
	0	2	0
	11	0	8
	2	7	0
	13	0	0
	3	0	7
	11	0	5
	0	0	0
	3	0	0
	5	5	0
	3	8	6
	0	6	0
	12	0	10
	1	6	8
	8	0	9
	0	1	0
	0	9	13
	0	3	0
	0	3	7
	0	2	9
	0	9	0
	10	0	0
	0	8	0
	8	0	0
	4	0	9
	0	4	5
	0	1	0
	3	1	0
	1	0	0
	4	3	8
	10	5	0
	15	3	6
	5	4	0
	3	0	10
	0	7	15
	0	0	0
	9	0	18
	0	2	3
	3	0	1
	0	0	18
	0	10	0
	14	8	9
	2	0	11
	15	0	7
	0	5	0
	0	13	9
	0	1	6
	12	9	0
	0	0	0
	11	0	0
	0	6	9
	5	9	11
	0	0	0
	0	2	0
	3	9	0
	0	0	0
	6	0	0
	0	11	10
	0	3	0
	0	0	0
	0	10	0
	13	0	6
	7	1	0
	8	6	2
	0	0	11
	0	12	0
	14	11	0
	3	0	1
	1	0	3
	16	0	0
	13	12	3
	0	11	13
	0	1	0
	1	4	1
	18	0	1
	4	0	0
	10	0	0
	1	0	9
	0	6	12
	7	0	0
	7	2	9
	0	5	0
	0	6	7
	8	0	0
	0	0	0
	0	3	2
	0	0	10
	0	4	0
	5	2	0
	3	13	0
	0	13	0
	16	0	0
	0	9	0
	0	0	5
	0	0	0
	0	14	0
	0	6	0
	0	1	0
	1	0	7
	8	4	0
	17	1	6
	0	0	0
	5	1	0
	0	1	9
	3	13	0
	0	0	0
	0	0	0
	13	7	0
	3	8	12
	0	4	0
	11	1	13
	0	0	2
	0	3	0
	0	1	0
	8	6	0
	3	0	0
	5	3	4
	1	0	0
	15	5	17
	0	0	11
	10	17	0
	3	8	3
	0	0	7
	0	0	0
	0	2	0
	8	2	0
	14	0	0
	0	0	0
	0	6	0
	5	9	0
	5	9	0
	0	5	0
	0	5	0
	0	2	7
	0	0	0
	9	6	23
	0	6	3
	2	0	4
	0	0	5
	7	0	0
	0	8	0
	3	0	0
	0	0	0
	0	21	0
	5	13	0
	6	0	7
	0	5	0
	8	1	10
	0	2	4
	0	0	7
	0	11	15
	7	8	4
	21	8	9
	0	0	1
	0	15	1
	6	5	2
	2	0	0
	2	8	0
	0	12	0
	15	1	4
	0	1	2
	0	4	2
	0	1	2
	4	0	0
	1	5	13
	0	6	2
	8	0	0
	0	15	16
	0	9	0
	0	13	0
	1	10	0
	0	0	5
	0	8	2
	0	7	6
	2	11	7
	6	0	3
	0	8	0
	0	14	0
	6	0	0
	0	0	0
	0	11	0
	0	7	0
	0	4	0
	0	0	0
	0	0	0
	6	12	13
	6	9	10
	16	0	0
	11	0	0
	11	2	0
	7	8	6
	0	2	0
	4	16	12
	10	1	0
	17	8	0
	11	0	0
	8	1	28
	0	0	0
	0	3	0
	2	0	0
	0	3	11
	0	16	0
	0	0	0
	0	0	8
	0	0	3
	0	1	0
	19	0	0
	0	0	0
	0	0	0
	2	0	0
	0	3	1
	0	2	11
	18	13	0
	4	0	0
	0	5	1
	10	6	5
	0	0	0
	0	10	0
	7	0	0
	0	6	0
	3	0	8
	1	3	12
	0	4	0
	22	5	5
	0	14	10
	0	0	0
	0	1	12
	0	2	0
	6	0	0
	2	11	13
	0	5	6
	0	8	0
	0	7	0
	9	17	0
	0	15	2
	7	0	8
	5	8	2
	5	3	4
	10	0	8
	0	6	2
	0	0	12
	0	11	0
	2	8	8
	11	10	7
	0	3	0
	10	0	1
	0	6	0
	0	0	8
	5	1	19
	0	13	0
	0	9	6
	0	0	0
	7	0	0
	20	0	3
	1	0	0
	7	5	1
	0	5	0
	8	5	4
	0	0	8
	9	0	18
	0	10	8
	4	0	7
	0	12	19
	10	0	0
	0	16	13
	0	11	1
	0	3	8
	8	5	5
	0	16	0
	2	6	0
	0	0	0
	4	3	9
	0	8	0
	0	2	11
	1	0	11
	1	0	0
	0	1	0
	13	2	3
	0	0	4
	0	5	0
	17	1	6
	8	5	2
	2	6	8
	2	0	7
	0	4	9
	0	7	0
	9	7	2
	7	1	1
	3	0	0
	19	0	0
	0	4	6
	17	4	3
	0	20	7
	0	0	2
	0	3	0
	2	11	1
	0	10	7
	7	0	0
	0	2	20
	0	0	0
	0	2	3
	0	1	10
	0	8	0
	0	0	0
	4	2	0
	0	7	0
	4	0	0
	0	0	5
	15	1	0
	5	0	2
	5	3	4
	0	15	11
	4	0	10
	0	5	0
	2	0	0
	12	0	1
	12	3	0
	9	0	0
	2	7	0
	10	12	6
	0	0	8
	1	0	0
	0	6	7
	1	3	11
	0	2	12
	0	3	11
	5	8	1
	11	0	0
	0	0	0
	0	6	0
	0	3	0
	0	0	4
	0	3	0
	6	3	0
	7	0	4
	6	12	0
	0	10	11
	2	0	0
	14	0	7
	6	6	5
	0	0	0
	1	9	0
	6	19	0
	0	0	0
	0	0	5
	0	7	0
	0	3	9
	0	0	0
	0	6	0
	19	10	10
	0	13	0
	0	0	1
	0	5	8
	1	3	8
	0	0	4
	17	7	0
	0	0	12
	2	10	8
	7	7	8
	0	0	0
	0	13	0
	0	0	4
	0	10	0
	0	0	14
	0	2	0
	8	2	9
	5	0	0
	1	0	8
	11	0	0
	0	0	0
	0	2	0
	0	4	0
	0	7	0
	0	5	1
	6	1	0
	0	0	0
	0	0	0
	0	0	0
	6	0	0
	0	8	1
	16	11	1
	0	1	3
	4	10	0
	0	0	10
	6	0	0
	2	0	3
	0	7	0
	9	3	0
	0	0	0
	0	0	0
	9	7	4
	0	9	0
	10	12	17
	0	0	0
	1	1	0
	2	4	3
	2	13	11
	0	0	5
	0	2	0
	9	0	3
	0	9	0
	2	0	0
	0	4	14
	7	0	0
	4	4	10
	9	0	0
	0	14	5
	0	3	1
	3	7	0
	1	7	18
	9	0	12
	0	0	0
	11	1	8
	2	5	0
	0	0	0
	1	1	0
	1	12	0
	2	0	4
	7	13	1
	0	2	6
	0	3	3
	0	0	0
	2	24	0
	3	4	0
	0	0	0
	18	5	0
	4	3	0
	0	4	2
	0	6	0
	0	7	9
	19	2	0
	23	0	0
	10	7	10
	0	15	0
	0	0	11
	0	4	1
	0	0	16
	1	0	0
	8	8	0
	0	4	17
	12	15	11
	1	0	0
	0	0	0
	0	0	0
	0	6	0
	12	6	1
	0	4	10
	0	0	0
	2	0	14
	1	7	6
	0	13	0
	0	0	1
	0	6	0
	0	1	0
	0	0	0
	2	3	0
	21	3	7
	0	15	0
	7	14	3
	8	0	0
	1	10	0
	9	0	2
	9	2	0
	8	6	1
	8	5	9
	0	6	5
	0	3	0
	0	0	1
	9	7	7
	15	6	0
	1	0	7
	0	0	0
	0	0	5
	0	3	7
	0	7	7
	0	0	1
	0	9	0
	14	6	0
	0	6	2
	11	0	1
	0	0	0
	0	15	6
	6	5	0
	11	11	0
	0	6	0
	10	16	0
	0	0	3
	0	0	0
	3	7	15
	0	9	9
	0	0	2
	2	0	6
	0	0	7
	1	7	0
	1	3	0
	0	4	0
	1	0	0
	0	0	2
	0	0	3
	16	14	0
	14	0	4
	4	9	0
	0	4	0
	0	13	2
	0	7	0
	2	5	0
	0	4	0
	1	1	8
	7	9	0
	4	5	7
	16	10	0
	0	0	1
	18	1	0
	2	5	0
	3	2	17
	3	0	5
	6	6	0
	0	0	2
	1	2	0
	0	10	0
	0	3	0
	0	0	0
	12	13	8
	0	7	0
	6	0	2
	0	0	0
	1	3	4
	8	0	31
	0	3	0
	0	2	2
	0	17	4
	1	0	0
	0	7	0
	0	8	4
	7	15	2
	4	1	7
	6	1	0
	1	1	0
	0	0	4
	0	18	14
	0	2	11
	7	0	12
	2	0	1
	3	10	0
	8	16	15
	0	3	7
	0	8	3
	1	1	0
	11	0	0
	0	0	6
	0	0	12
	0	13	0
	0	0	7
	1	0	4
	0	9	0
	0	5	0
	0	0	2
	10	0	4
	12	0	13
	1	4	17
	0	0	4
	1	0	0
	5	0	8
	0	5	5
	6	0	0
	3	0	7
	0	6	0
	1	5	0
	0	1	0
	1	11	0
	4	2	3
	7	4	0
	0	0	0
	0	2	14
	13	6	9
	10	0	0
	11	3	0
	0	6	7
	0	2	7
	9	16	17
	10	18	0
	16	0	0
	4	1	0
	0	0	9
	0	5	0
	14	11	2
	1	0	6
	4	0	0
	0	12	0
	0	0	0
	0	0	0
	1	0	3
	0	6	0
	16	0	0
	0	3	0
	9	1	3
	11	0	4
	1	0	5
	0	0	0
	13	9	9
	7	12	12
	0	9	0
	6	0	5
	0	12	0
	2	7	0
	3	4	8
	0	8	1
	0	0	0
	0	3	13
	3	0	0
	0	11	0
	0	6	0
	21	9	0
	0	0	5
	0	0	7
	0	8	14
	1	6	5
	0	7	0
	18	0	9
	16	5	0
	8	6	3
	15	10	24
	13	16	1
	0	0	5
	2	6	15
	0	0	3
	4	1	2
	7	4	0
	18	0	0
	2	12	9
	0	0	0
	2	0	0
	15	3	0
	10	0	0
	11	0	6
	0	4	0
	0	11	0
	5	0	0
	0	9	0
	0	6	2
	0	3	0
	0	0	0
	0	18	0
	0	0	0
	0	0	7
	0	9	0
	0	0	0
	0	0	3
	0	0	0
	0	0	0
	4	0	0
	0	6	4
	4	5	0
	2	3	0
	0	5	0
	1	1	7
	0	11	2
	11	12	7
	0	0	18
	14	0	0
	7	2	2
	12	4	0
	0	0	8
	0	5	0
	13	5	17
	10	3	17
	0	4	1
	9	5	0
	5	0	1
	0	8	0
	0	8	0
	9	9	0
	14	3	16
	0	0	0
	0	4	3
	0	1	4
	0	8	2
	0	1	9
	0	2	11
	2	3	20
	0	8	0
	0	8	0
	10	0	2
	9	2	0
	0	13	0
	2	2	4
	0	12	11
	1	2	0
	5	0	6
	0	3	0
	1	0	0
	11	0	0
	8	8	0
	0	0	0
	4	0	0
	6	7	7
	4	0	0
	1	9	2
	0	0	0
	4	0	6
	6	3	0
	0	1	7
	0	1	6
	9	5	1
	0	15	9
	0	5	0
	9	0	4
	3	1	27
	0	0	15
	2	0	12
	0	4	0
	4	5	0
	6	1	4
	8	14	12
	10	0	5
	0	1	0
	0	8	0
	0	0	14
	12	1	9
	0	0	0
	0	8	0
	2	4	0
	0	0	7
	2	0	11
	0	16	0
	1	0	0
	0	3	0
	2	6	0
	0	4	6
	0	0	0
	22	0	0
	7	2	3
	8	6	10
	0	11	0
	28	13	10
	0	11	3
	5	5	0
	0	9	9
	18	3	6
	4	0	0
	6	9	4
	0	5	0
	7	13	0
	9	0	4
	9	7	0
	0	0	6
	0	0	0
	0	8	0
	8	3	0
	23	9	0
	1	17	0
	0	7	4
	8	23	0
	5	19	13
	11	9	0
	0	6	11
	12	6	0
	1	4	4
	0	13	0
	1	8	0
	3	8	0
	8	10	0
	3	11	0
	2	0	0
	4	9	0
	0	2	0
	0	5	6
	15	1	0
	0	0	6
	0	12	0
	0	9	0
	0	0	8
	0	7	0
	7	0	0
	0	0	13
	27	3	0
	8	0	0
	0	0	0
	8	0	0
	6	9	0
	15	2	0
	0	0	0
	11	0	11
	0	6	0
	0	15	0
	0	17	2
	9	0	15
	0	0	0
	0	0	0
	19	0	0
	4	6	11
	1	8	0
	7	3	11
	14	10	6
	6	9	1
	6	0	6
	2	0	9
	10	0	8
	0	1	9
	0	0	8
	7	10	0
	0	10	1
	0	17	1
	0	12	0
	0	5	9
	0	1	0
	4	7	0
	2	0	5
	10	0	1
	0	0	0
	6	12	0
	0	8	0
	0	15	0
	0	1	11
	1	0	0
	14	10	0
	8	0	6
	2	1	0
	0	4	0
	8	9	11
	13	2	0
	20	3	0
	12	9	0
	3	6	8
	1	0	3
	0	15	10
	0	0	10
	0	2	0
	4	16	8
	0	0	0
	7	16	1
	0	0	0
	0	0	3
	0	0	0
	0	18	0
	7	1	0
	0	0	0
	13	0	10
	0	12	0
	18	7	17
	0	9	0
	0	9	4
	0	0	0
	0	4	1
	0	0	0
	0	2	9
	0	0	0
	12	4	0
	6	11	0
	4	4	10
	9	8	3
	10	8	6
	10	6	0
	5	0	0
	3	0	2
	0	0	0
	0	3	7
	0	20	0
	0	12	0
	0	1	0
	14	6	0
	12	0	0
	0	1	13
	1	0	0
	0	2	1
	6	11	0
	3	0	2
	1	7	0
	0	6	16
	6	0	0
	3	9	4
	0	0	2
	11	0	0
	5	5	0
	0	0	4
	9	4	4
	0	0	0
	8	8	3
	0	7	0
	5	0	2
	0	0	0
	0	0	0
	0	1	0
	9	0	2
	17	0	0
	5	0	0
	0	7	4
	0	0	17
	0	7	0
	0	0	0
	9	0	12
	0	1	3
	0	21	0
	5	15	0
	0	0	4
	3	13	1
	0	7	1
	1	5	0
	21	0	14
	17	10	13
	4	11	2
	8	0	0
	0	0	16
	4	0	0
	13	0	0
	0	9	4
	0	0	0
	0	1	0
	0	0	1
	7	0	0
	4	7	5
	0	1	0
	0	5	0
	0	16	5
	0	4	4
	8	9	0
	14	3	1
	0	3	0
	5	0	0
	0	7	0
	5	0	0
	0	11	1
	0	0	5
	0	17	0
	0	5	15
	0	7	13
	1	2	0
	6	10	5
	0	0	0
	9	0	7
	13	13	0
	1	0	0
	5	8	1
	3	4	0
	0	0	11
	0	3	8
	0	0	0
	7	0	11
	9	5	0
	0	3	0
	0	7	0
	0	0	4
	4	0	6
	0	11	13
	0	4	0
	2	0	10
	6	0	5
	2	0	0
	0	0	0
	4	0	12
	5	0	0
	2	22	0
	0	14	12
	13	1	11
	12	10	9
	1	0	0
	0	9	2
	1	2	0
	18	0	0
	3	20	10
	0	4	14
	1	0	5
	3	6	3
	0	0	0
	0	5	12
	13	0	9
	8	4	0
	14	3	0
	9	7	1
	2	0	4
	0	10	3
	0	12	0
	0	4	10
	1	0	5
	0	7	0
	0	2	1
	4	7	0
	0	5	0
	2	8	0
	0	0	22
	1	0	1
	0	5	2
	0	9	4
	0	0	0
	0	2	0
	4	0	0
	3	0	5
	0	6	4
	3	0	0
	2	0	12
	0	1	0
	9	5	5
	9	0	1
	13	14	0
	5	0	0
	12	10	0
	6	3	0
	0	9	0
	0	0	0
	15	0	0
	1	9	0
	3	1	0
	0	10	0
	10	5	0
	1	1	6
	0	2	11
	7	0	0
	0	0	18
	21	2	9
	2	7	11
	4	0	6
	1	0	7
	0	7	0
	0	0	0
	0	0	14
	2	9	1
	14	8	0
	0	1	12
	16	11	3
	0	9	7
	0	6	0
	0	0	1
	10	0	0
	0	11	0
	0	0	0
	3	9	0
	0	0	12
	0	0	0
	4	4	5
	16	0	0
	3	1	7
	6	0	0
	0	10	0
	0	16	0
	0	0	6
	8	12	0
	7	0	11
	2	8	2
	9	12	0
	7	5	3
	0	5	0
	0	1	0
	0	0	5
	0	10	3
	0	0	0
	0	0	0
	2	15	0
	0	8	0
	1	4	0
	0	6	17
	16	0	0
	6	3	3
	0	9	0
	0	6	5
	0	7	8
	7	0	0
	5	1	9
	0	0	0
	3	0	1
	0	0	0
	9	10	2
	3	1	12
	2	5	7
	13	4	0
	0	4	1
	2	0	0
	2	11	0
	0	3	0
	24	0	0
	2	7	0
	12	4	9
	0	7	13
	0	10	0
	8	8	0
	5	10	11
	0	11	0
	1	0	4
	0	0	0
	11	8	2
	0	11	10
	3	7	0
	1	0	2
	0	17	5
	2	0	11
	1	0	0
	0	1	0
	0	10	4
	1	2	8
	0	8	0
	0	3	0
	0	3	5
	0	0	5
	15	0	0
	0	3	0
	4	2	0
	0	10	0
	0	8	0
	17	3	1
	11	9	0
	8	0	7
	8	4	5
	6	3	0
	0	16	1
	17	3	0
	0	3	0
	13	5	2
	18	0	0
	0	7	0
	0	0	6
	4	0	4
	2	14	0
	0	11	2
	0	0	1
	0	2	4
	19	7	0
	0	0	7
	0	9	3
	4	11	15
	0	0	9
	1	7	0
	0	7	0
	4	0	10
	0	12	3
	10	1	0
	1	0	0
	0	0	1
	0	0	3
	3	11	1
	3	1	17
	3	0	0
	1	0	0
	4	0	0
	0	12	0
	1	2	7
	0	2	1
	0	6	16
	0	0	0
	2	2	0
	1	11	10
	0	2	6
	4	9	14
	3	9	1
	0	6	29
	9	4	0
	0	0	16
	1	0	9
	9	0	0
	0	1	7
	1	0	0
	0	0	0
	11	0	0
	0	0	0
	0	0	0
	0	0	0
	0	0	0
	0	5	0
	0	2	5
	0	0	0
	2	0	5
	0	9	0
	5	10	11
	4	8	0
	5	0	0
	6	0	0
	1	5	12
	13	3	7
	0	6	0
	0	5	9
	0	0	0
	10	0	1
	2	1	9
	0	2	0
	3	11	0
	3	9	4
	7	0	8
	2	3	2
	2	7	6
	14	0	0
	1	0	0
	0	2	4
	0	3	0
	8	7	4
	0	3	0
	0	1	0
	8	3	8
	8	1	0
	0	0	5
	6	0	0
	11	0	4
	0	2	0
	0	2	7
	10	3	0
	7	0	0
	0	6	0
	0	0	0
	2	18	1
	0	6	2
	0	0	0
	13	0	1
	8	1	6
	16	8	7
	0	11	0
	0	5	0
	0	0	7
	13	0	1
	0	7	8
	0	0	0
	0	11	4
	0	0	0
	0	0	11
	10	5	8
	2	4	3
	7	0	0
	0	0	0
	0	4	11
	0	0	7
	0	5	5
	14	0	3
	0	0	0
	4	8	0
	1	8	0
	0	0	11
	4	0	0
	12	0	17
	0	0	0
	0	2	0
	0	7	7
	5	15	0
	0	1	0
	0	2	0
	0	6	7
	0	1	9
	0	13	0
	1	4	0
	8	0	0
	10	0	0
	5	0	16
	0	7	0
	5	12	0
	8	2	0
	5	0	1
	0	8	2
	0	2	0
	9	7	3
	2	7	0
	18	4	0
	0	0	4
	0	0	0
	2	0	0
	3	14	6
	21	7	12
	0	7	0
	0	4	11
	7	0	0
	2	7	11
	1	10	7
	3	14	6
	9	0	6
	0	4	8
	4	0	1
	0	9	1
	0	0	0
	0	0	2
	3	0	8
	0	0	0
	0	2	0
	0	2	11
	0	0	5
	0	7	5
	7	17	5
	10	6	2
	36	0	0
	0	0	10
	10	0	0
	0	0	1
	0	3	7
	2	12	9
	5	2	0
	7	12	0
	6	6	9
	0	0	0
	2	2	10
	2	14	4
	0	18	0
	0	9	0
	0	3	4
	9	5	3
	8	0	0
	3	12	0
	0	2	0
	0	0	0
	0	3	0
	2	0	0
	0	7	8
	9	8	0
	14	1	10
	12	1	0
	0	7	0
	13	0	0
	1	0	5
	2	0	0
	7	10	9
	0	0	1
	0	2	6
	2	0	0
	0	1	0
	0	7	7
	1	9	0
	0	0	7
	0	2	0
	13	3	0
	4	3	0
	4	8	1
	4	0	8
	0	18	2
	11	0	6
	0	0	0
	11	10	0
	0	6	10
	0	0	5
	7	9	2
	0	4	11
	13	0	13
	0	0	0
	0	0	7
	4	0	0
	0	0	0
	4	6	1
	2	1	0
	1	0	5
	4	6	0
	9	1	7
	4	0	3
	0	0	0
	0	0	9
	13	3	0
	7	0	8
	3	5	0
	11	11	0
	0	3	0
	0	2	0
	16	10	0
	0	4	4
	6	8	6
	6	6	0
	0	4	4
	0	7	0
	5	9	8
	0	0	0
	1	7	0
	0	0	1
	0	4	0
	6	8	0
	5	0	0
	0	0	0
	0	9	3
	17	10	0
	0	11	5
	0	1	11
	0	6	0
	9	0	20
	9	9	13
	0	12	14
	4	4	0
	1	3	0
	0	3	0
	12	7	1
	27	0	10
	11	12	6
	7	1	0
	0	10	4
	5	5	13
	5	0	10
	0	4	0
	11	4	8
	0	12	1
	0	4	7
	3	4	0
	0	0	0
	7	8	0
	4	0	2
	9	12	0
	0	0	6
	11	9	12
	0	1	0
	4	1	0
	0	5	0
	10	5	13
	5	0	0
	15	8	2
	2	1	0
	9	12	4
	0	3	0
	0	0	7
	0	0	12
	0	0	0
	10	0	0
	6	0	0
	1	0	0
	2	6	0
	3	0	0
	0	0	4
	0	1	6
	2	3	0
	2	0	4
	0	5	7
	1	0	0
	0	2	2
	0	3	0
	1	8	0
	0	0	8
	8	5	0
	8	2	0
	0	7	0
	0	0	0
	1	4	0
	6	6	7
	0	7	0
	13	0	5
	2	1	2
	5	10	0
	17	9	12
	0	12	0
	18	4	4
	0	0	6
	0	8	12
	0	9	0
	4	1	3
	0	0	0
	0	6	4
	10	2	0
	0	6	5
	0	11	3
	7	3	7
	0	8	0
	26	0	0
	0	7	10
	0	12	13
	6	9	1
	0	1	0
	8	0	0
	11	0	2
	0	13	1
	7	0	0
	0	0	7
	19	1	0
	15	0	2
	0	1	8
	0	2	4
	0	11	0
	3	8	0
	0	0	6
	13	9	0
	0	0	0
	9	5	0
	1	0	0
	5	10	10
	0	0	1
	0	14	10
	3	0	0
	0	0	0
	12	0	0
	3	1	1
	0	4	0
	4	11	0
	8	6	14
	7	15	0
	7	0	3
	0	0	4
	0	0	0
	0	2	2
	0	9	0
	0	0	0
	3	6	3
	1	0	0
	4	0	5
	0	13	2
	11	0	0
	1	0	0
	0	3	10
	7	0	7
	0	4	6
	1	1	1
	9	6	2
	0	0	13
	0	1	9
	0	5	3
	3	5	0
	0	0	0
	0	0	10
	0	5	5
	9	5	0
	0	4	11
	0	0	0
	0	0	7
	6	8	0
	0	4	7
	18	10	0
	19	5	8
	0	16	0
	10	3	0
	0	7	0
	0	0	0
	6	12	0
	0	4	0
	0	2	5
	3	0	0
	17	5	0
	0	8	0
	0	0	0
	0	5	25
	13	0	0
	14	0	7
	1	13	0
	6	2	5
	0	1	1
	0	0	0
	0	0	10
	14	0	7
	0	1	0
	0	0	0
	0	5	0
	0	0	0
	0	1	0
	0	18	9
	3	0	0
	8	0	4
	0	17	3
	0	7	0
	12	12	15
	0	0	0
	12	5	8
	0	10	0
	2	2	4
	1	8	1
	5	10	5
	0	0	10
	0	9	1
	0	0	8
	10	12	0
	3	7	0
	0	0	9
	10	4	0
	8	9	0
	12	0	7
	0	2	0
	3	0	0
	8	0	0
		0	2
		1	0
		12	6
		0	0
		5	0
		14	14
		2	10
		0	1
		11	12
		0	0
		5	0
		6	0
		2	0
		0	2
		4	5
		7	0
		0	0
		12	0
		13	0
		8	0
		1	0
		0	1
		7	8
		4	14
		9	7
		5	13
		0	0
		0	12
		0	0
		9	2
		4	9
		0	0
		15	17
		5	0
		3	13
		0	13
		0	0
		13	1
		10	0
		0	7
		2	0
		2	0
		7	7
		0	1
		1	13
		6	0
		0	0
		13	16
		0	0
		0	0
		4	0
		12	5
		0	2
		10	0
		0	0
		3	0
		8	1
		4	1
		8	9
		8	6
		9	3
		3	10
		6	0
		8	0
		10	0
		0	0
		4	0
		5	0
		2	0
		0	5
		6	0
		0	0
		1	6
		9	4
		0	0
		1	0
		3	8
		0	9
		6	1
		0	0
		3	0
		1	0
		0	0
		6	0
		0	13
		0	0
		5	0
		15	0
		1	0
		0	0
		2	7
		0	0
		0	0
		0	0
		12	3
		10	0
		0	0
		11	13
		1	10
		3	0
		0	2
		2	7
		11	0
		5	2
		0	0
		6	0
		6	3
		0	1
		9	0
		1	0
		0	3
		9	10
		0	5
		0	0
		0	0
		0	0
		20	0
		0	11
		0	8
		8	9
		2	0
		5	5
		0	8
		0	0
		3	0
		13	2
		8	8
		12	0
		12	3
		2	0
		10	20
		1	0
		0	0
		0	0
		10	0
		0	0
		13	0
		5	0
		1	1
		0	9
		6	0
		3	0
		1	0
		0	6
		2	6
		7	0
		4	9
		1	0
		0	0
		0
		13
		6
		5
		5
		9
		1
		5
		7
		0
		12
		18
		0
		4
		0
		3
		10
		3
		4
		2
		0
		1
		1
		6
		5
		8
		2
		5
		16
		0
		5
		0
		6
		6
		0
		11
		0
		4
		3
		8
		0
		3
		0
		17
		3
		4
		7
		5
		4
		12
		0
		5
		6
		3
		13
		7
		8
		5
		11
		6
		5
		0
		2
		4
		4
		6
		0
		0
		0
		0
		7
		0
		0
		7
		5
		15
		6
		5
		5
		1
		12
		0
		7
		9
		0
		10
		2
		8
		0
		0
		0
		7
		1
		5
		6
		10
		4
		3
		0
		4
		9
		5
		0
		3
		0
		8
		0
		12
		12
		9
		4
		13
		0
		0
		5
		7
		5
		4
		1
		12
		0
		16
		5
		10
		1
		2
		0
		10
		9
		14
		2
		15
		0
		0
		15
		1
		13
		8
		6
		4
		10
		10
		0
		6
		2
		0
		1
		2
		11
		0
		0
		7
		0
		14
		9
		2
		6
		6
		4
		0
		4
		3
		7
		6
		8
		5
		6
		14
		2
		6
		4
		9
		0
		0
		0
		0
		9
		0
		2
		0
		0
		15
		0
		0
		13
		0
		1
		7
		0
		8
		3
		10
		6
		0
		15
		10
		2
		0
		0
		10
		1
		0
		15
		8
		6
		7
		0
		6
		15
		0
		11
		2
		0
		0
		9
		1
		0
		0
		1
		11
		0
		4
		0
		4
		1
		9
		0
		6
		9
		28
		0
		4
		0
		0
		0
		1
		4
		9
		10
		0
		10
		8
		1
		0
		15
		1
		3
		2
		0
		0
[truncated: 200 more rows]

## Sheet: ED_Fig5_h
ED_Fig5h	%	Control CAR	FUS CAR	EWS CAR	Control CAR	FUS CAR	EWS CAR
	TOX	72.4375	68.1219	73.299	89.5127	85.7976	86.9532
	LAG3	65.625	61.437	60.4917	33.7621	23.6804	28.9005
	HAVCR2	58.625	55.98	51.3436	24.8083	18.9268	21.4866
	PRDM1	53.25	49.8863	48.7707	44.5214	40.3616	42.9539
	TIGIT	44.1875	35.5161	42.5386	32.5501	30.4462	29.5393
	CTLA4	38.4375	34.5612	35.163	35.1472	32.9834	32.8688
	PDCD1	28.8125	18.7813	24.5855	35.0977	31.2336	29.4812
	TNFRSF4	12.5625	7.63984	13.036	26.886	24.0887	26.8486
	CXCL13	12.875	5.72988	14.0652	14.321	11.3153	16.8796

## Sheet: ED_Fig5_i
ED_Fig5i	CD8+			CD4+			Table Analyzed	PDCD1 in CD8
	Control CAR	FUS CAR	EWS CAR	Control CAR	FUS CAR	EWS CAR
	0	0	0	0	0	1	Two-way ANOVA	Ordinary
	0	1	0	0	0	1	Alpha	0.05
	0	1	1	0	0	1
	0	0	0	1	1	0	Source of Variation	% of total variation	P value	P value summary	Significant?
	0	0	0	0	0	0	Row Factor	53.86	0.9976	ns	No
	1	0	0	0	1	1	Column Factor	1.376	<0.0001	****	Yes
	2	0	0	1	0	0
	1	1	0	0	1	1	ANOVA table	SS (Type III)	DF	MS	F (DFn, DFd)	P value
	2	0	1	1	1	1	Row Factor	891.7	2198	0.4057	F (2198, 1599) = 0.8775	P=0.9976
	1	0	0	1	3	1	Column Factor	22.78	1	22.78	F (1, 1599) = 49.28	P<0.0001
	2	0	1	0	1	1	Residual	739.2	1599	0.4623
	0	0	0	1	0	0
	0	0	0	0	1	0	Difference between column means
	1	0	0	0	1	1	Predicted (LS) mean of Control CAR	0.4093
	0	1	0	1	0	0	Predicted (LS) mean of FUS CAR	0.2406
	1	0	0	1	0	0	Difference between predicted means	0.1688
	0	0	1	1	0	0	SE of difference	0.02404
	0	0	0	0	0	1	95% CI of difference	0.1216 to 0.2159
	0	0	1	1	0	0
	0	1	0	0	0	1	Data summary
	2	0	0	0	0	1	Number of columns (Column Factor)	2
	4	0	0	0	4	0	Number of rows (Row Factor)	2199
	2	0	1	0	0	0	Number of values	3799
	0	0	0	0	0	0
	0	0	0	0	0	1	Table Analyzed	PDCD1 in CD8
	3	3	0	0	0	1
	0	1	1	0	1	0	Two-way ANOVA	Ordinary
	0	0	0	1	1	0	Alpha	0.05
	1	0	0	1	0	0
	0	0	1	0	2	0	Source of Variation	% of total variation	P value	P value summary	Significant?
	1	0	1	2	0	1	Row Factor	50.05	0.9523	ns	No
	2	0	0	1	0	0	Column Factor	0.2723	0.0031	**	Yes
	0	0	0	1	0	0
	7	0	0	0	0	2	ANOVA table	SS (Type III)	DF	MS	F (DFn, DFd)	P value
	0	0	0	0	0	0	Row Factor	854.8	1748	0.489	F (1748, 1599) = 0.9217	P=0.9523
	0	0	0	1	1	0	Column Factor	4.651	1	4.651	F (1, 1599) = 8.767	P=0.0031
	0	1	0	0	0	0	Residual	848.3	1599	0.5305
	0	0	0	0	0	0
	0	0	0	1	0	0	Difference between column means
	0	0	0	1	0	0	Predicted (LS) mean of Control CAR	0.405
	2	0	0	0	0	0	Predicted (LS) mean of EWS CAR	0.3288
	0	0	0	0	0	0	Difference between predicted means	0.07625
	0	0	0	0	0	0	SE of difference	0.02575
	1	0	0	2	0	0	95% CI of difference	0.02574 to 0.1268
	1	0	0	4	3	1
	0	1	0	1	0	0	Data summary
	2	0	0	1	0	0	Number of columns (Column Factor)	2
	0	0	0	0	2	0	Number of rows (Row Factor)	1749
	0	0	0	0	0	0	Number of values	3349
	2	2	2	2	1	0
	0	0	0	1	0	1	Table Analyzed	PDCD1 in CD4
	0	0	2	0	0	0
	1	0	0	0	4	2	Two-way ANOVA	Ordinary
	1	1	0	0	0	1	Alpha	0.05
	0	0	0	0	0	0
	0	1	0	3	0	0	Source of Variation	% of total variation	P value	P value summary	Significant?
	0	0	3	0	0	1	Row Factor	53.7	0.627	ns	No
	1	0	0	0	0	0	Column Factor	0.2375	<0.0001	****	Yes
	0	0	0	0	0	0
	0	0	0	0	0	0	ANOVA table	SS (Type III)	DF	MS	F (DFn, DFd)	P value
	3	0	1	5	2	0	Row Factor	2603	4042	0.6439	F (4042, 3428) = 0.9894	P=0.6270
	0	0	0	0	0	0	Column Factor	11.51	1	11.51	F (1, 3428) = 17.69	P<0.0001
	0	0	2	1	1	0	Residual	2231	3428	0.6508
	0	0	0	0	2	0
	0	0	0	0	1	0	Difference between column means
	0	0	0	0	1	1	Predicted (LS) mean of Control CAR	0.5122
	0	0	1	0	0	0	Predicted (LS) mean of FUS CAR	0.4303
	0	1	0	2	0	1	Difference between predicted means	0.08195
	0	0	0	0	1	1	SE of difference	0.01948
	0	0	3	0	0	0	95% CI of difference	0.04375 to 0.1201
	1	0	0	0	0	1
	0	0	4	0	0	2	Data summary
	0	0	0	0	0	0	Number of columns (Column Factor)	2
	1	3	0	0	2	0	Number of rows (Row Factor)	4043
	1	0	1	0	0	0	Number of values	7472
	0	1	0	2	2	0
	0	1	0	0	3	0	Table Analyzed	PDCD1 in CD4e
	0	0	0	7	0	0
	1	0	0	0	0	0	Two-way ANOVA	Ordinary
	2	0	1	0	1	0	Alpha	0.05
	1	0	0	0	2	0
	0	0	0	0	0	1	Source of Variation	% of total variation	P value	P value summary	Significant?
	0	0	1	0	0	1	Row Factor	53.88	0.9958	ns	No
	0	0	0	0	2	0	Column Factor	0.4029	<0.0001	****	Yes
	0	0	0	0	2	0
	0	0	0	2	1	0	ANOVA table	SS (Type III)	DF	MS	F (DFn, DFd)	P value
	0	2	0	0	1	0	Row Factor	3044	5165	0.5893	F (5165, 4042) = 0.9248	P=0.9958
	0	0	0	0	0	1	Column Factor	22.76	1	22.76	F (1, 4042) = 35.72	P<0.0001
	0	0	0	0	0	0	Residual	2576	4042	0.6372
	0	0	0	0	0	0
	1	0	3	0	0	0	Difference between column means
	3	0	0	0	0	1	Predicted (LS) mean of Control	0.5037
	0	0	3	1	0	0	Predicted (LS) mean of EWS CAR	0.3976
	1	0	0	0	0	0	Difference between predicted means	0.1061
	0	0	0	0	0	0	SE of difference	0.01775
	0	0	0	0	0	0	95% CI of difference	0.07130 to 0.1409
	0	0	0	0	1	0
	0	0	0	1	2	1	Data summary
	0	0	0	1	0	2	Number of columns (Column Factor)	2
	0	0	0	3	1	0	Number of rows (Row Factor)	5166
	1	0	1	1	0	0	Number of values	9209
	0	0	0	1	0	1
	0	0	2	0	1	0
	1	0	0	1	0	0
	0	1	0	0	1	0
	0	1	0	2	0	0
	1	0	2	2	1	0
	0	0	0	0	0	2
	0	2	0	0	0	1
	0	0	0	0	0	1
	0	0	0	0	0	4
	0	0	0	2	3	0
	1	0	3	0	0	0
	0	2	0	0	3	0
	0	0	0	0	1	0
	1	0	0	0	0	0
	0	1	0	0	0	0
	0	1	0	1	0	0
	1	0	0	0	0	0
	0	1	0	1	0	1
	1	0	0	0	0	1
	0	1	3	0	0	0
	0	0	0	0	1	0
	2	0	0	0	0	0
	1	2	0	1	0	0
	0	0	0	0	0	0
	2	0	0	0	1	0
	1	1	0	1	0	0
	0	0	2	0	0	2
	0	1	0	1	0	0
	1	0	0	0	0	1
	0	0	0	0	1	1
	0	0	0	0	0	1
	1	0	1	0	0	3
	0	0	0	0	0	0
	2	0	0	0	0	0
	0	1	0	0	0	0
	3	0	0	2	0	1
	0	0	0	0	0	0
	0	0	0	0	1	0
	0	0	0	0	0	1
	0	0	0	1	0	0
	1	1	0	0	1	0
	0	0	0	4	0	0
	2	0	0	3	0	3
	0	0	1	0	1	0
	0	2	1	3	1	1
	1	0	1	0	0	0
	1	0	0	0	1	1
	0	0	0	0	1	0
	0	1	0	0	0	1
	0	0	2	0	0	1
	0	0	0	0	0	0
	2	0	1	0	1	1
	0	0	1	1	0	3
	1	3	0	0	2	0
	0	1	0	0	0	0
	0	0	0	0	0	0
	0	0	1	0	0	3
	0	0	1	1	0	0
	0	4	0	0	2	3
	1	0	0	0	0	0
	0	0	0	0	2	0
	1	0	0	0	0	0
	0	0	0	0	0	1
	0	0	0	2	0	0
	0	0	1	2	0	0
	0	1	0	0	0	1
	0	0	0	0	0	1
	0	0	0	0	2	0
	1	0	0	1	0	0
	0	0	0	1	3	0
	0	0	0	0	0	1
	5	0	0	0	1	1
	0	0	0	0	1	0
	0	0	0	0	0	0
	0	1	0	0	0	0
	0	0	0	0	1	2
	0	0	0	1	0	0
	1	0	1	0	2	0
	1	0	2	0	3	0
	0	0	2	0	1	0
	0	0	0	0	0	0
	0	0	1	0	0	0
	0	0	0	2	1	0
	1	0	1	0	0	0
	1	0	0	0	0	0
	0	0	2	0	0	0
	1	0	0	0	0	0
	0	0	0	0	0	0
	0	1	0	2	0	1
	1	1	0	0	0	0
	2	0	0	0	0	0
	0	1	0	1	1	0
	0	0	0	0	0	0
	0	0	1	0	0	0
	0	0	1	0	0	0
	0	0	0	0	0	0
	0	0	2	2	0	0
	0	0	0	2	0	0
	1	0	0	1	0	0
	0	0	0	1	1	0
	2	0	1	0	1	1
	0	0	0	0	0	0
	0	0	0	1	0	2
	2	0	0	0	0	3
	0	0	0	0	0	1
	0	0	1	0	0	0
	1	1	1	2	3	0
	0	0	0	0	0	0
	6	0	0	0	0	0
	0	0	0	1	0	0
	0	0	0	3	0	2
	0	0	0	0	0	4
	0	0	0	0	0	0
	0	0	0	1	1	0
	0	0	0	0	2	1
	0	0	0	0	0	0
	0	0	0	0	3	0
	1	0	0	0	0	1
	2	0	0	0	0	0
	0	0	0	1	0	0
	0	0	0	0	0	0
	1	0	0	0	0	0
	0	0	1	0	0	1
	0	0	0	1	0	0
	0	0	0	0	0	1
	0	0	0	1	1	0
	0	0	1	0	0	0
	0	0	1	0	1	1
	2	0	1	0	0	0
	0	0	0	0	1	0
	0	0	0	0	0	1
	0	0	0	1	0	1
	1	0	0	0	0	0
	0	0	0	0	2	0
	2	0	0	0	0	1
	0	0	0	1	0	0
	0	0	1	1	2	0
	1	1	0	0	1	0
	0	0	1	1	0	0
	1	0	0	1	1	0
	0	0	0	1	0	0
	0	0	1	1	0	0
	0	0	1	1	1	0
	1	0	0	1	0	1
	2	0	1	0	4	2
	1	0	1	0	1	0
	0	0	0	0	0	0
	0	0	0	0	0	0
	1	0	0	0	1	1
	0	0	0	0	1	0
	0	1	0	0	0	1
	0	0	0	0	0	1
	0	0	0	0	0	1
	0	0	0	0	1	2
	0	0	0	0	0	0
	0	1	0	1	0	0
	0	0	0	0	0	0
	1	1	0	0	0	0
	1	1	0	0	0	1
	0	1	0	1	1	1
	0	0	0	2	1	0
	0	0	0	0	0	2
	0	0	0	0	2	1
	0	1	0	0	0	0
	2	1	0	0	2	1
	0	0	0	0	0	0
	0	3	1	1	0	0
	1	0	1	0	1	1
	0	0	2	1	0	1
	0	0	1	0	0	0
	2	0	0	0	0	0
	0	0	0	1	1	0
	2	0	0	0	0	1
	0	0	0	1	0	0
	0	0	0	0	0	0
	1	0	0	0	1	0
	0	0	0	0	0	1
	0	0	0	2	0	0
	0	1	1	1	1	0
	0	0	0	0	3	3
	0	0	1	1	0	0
	0	1	0	1	0	0
	0	1	0	0	1	0
	0	0	0	0	0	0
	0	0	1	0	0	0
	1	1	0	0	1	1
	0	0	1	1	0	0
	1	0	0	0	2	0
	0	3	1	2	0	1
	1	0	1	0	0	0
	0	0	0	1	0	0
	1	0	0	1	0	3
	0	0	0	0	0	1
	0	2	0	2	0	0
	1	1	0	1	1	3
	0	1	1	0	1	0
	1	0	0	0	1	0
	0	1	0	0	2	1
	2	0	1	1	0	0
	2	0	0	2	1	2
	1	0	1	1	0	1
	1	0	2	1	0	0
	0	0	1	0	0	0
	0	1	0	0	0	0
	0	0	0	0	0	0
	1	0	2	1	0	0
	0	0	0	0	1	2
	0	0	0	1	1	0
	0	0	0	1	1	0
	0	1	0	0	0	0
	0	0	0	2	0	0
	0	0	0	1	0	0
	1	0	0	0	1	1
	1	0	0	0	0	1
	0	0	0	0	0	0
	1	0	0	0	0	0
	0	0	0	0	1	0
	0	0	3	1	1	0
	0	0	0	0	2	0
	0	0	0	2	1	1
	0	0	0	0	1	0
	0	0	0	0	1	0
	0	0	0	2	2	0
	1	0	0	0	4	2
	0	0	2	2	1	0
	0	0	0	0	0	0
	0	0	0	0	0	0
	0	0	0	0	0	1
	0	0	1	1	0	0
	1	0	0	2	0	1
	0	0	0	0	1	1
	0	1	0	0	0	0
	2	1	0	0	0	1
	3	0	0	0	1	0
	0	0	0	1	1	0
	0	0	1	0	1	0
	0	0	0	0	0	0
	0	0	0	0	1	0
	0	0	0	1	0	0
	0	1	0	1	0	3
	0	0	0	0	1	0
	0	0	0	0	0	0
	0	0	0	1	0	0
	0	0	0	0	0	1
	1	0	0	0	0	0
	0	0	0	0	0	1
	0	0	1	0	2	0
	0	0	0	0	0	0
	1	0	0	0	3	0
	0	1	0	1	0	0
	1	0	0	0	1	1
	2	1	0	1	0	0
	0	0	4	1	0	2
	0	0	1	1	0	0
	1	0	0	0	1	1
	0	0	0	0	0	0
	4	0	0	1	0	0
	0	1	0	0	0	1
	1	0	0	2	0	0
	0	1	0	6	0	1
	1	0	0	1	1	0
	0	0	0	3	0	1
	0	0	0	1	2	0
	0	0	1	0	0	3
	0	0	0	0	0	1
	0	0	0	0	0	0
	0	1	0	0	0	0
	0	0	2	0	0	1
	1	0	1	1	3	2
	0	0	0	0	2	0
	1	0	0	0	0	1
	0	1	2	0	0	0
	0	0	1	0	0	0
	0	0	0	0	1	0
	1	1	0	0	0	0
	1	0	0	0	1	0
	0	0	0	0	0	0
	2	1	1	0	1	0
	1	0	3	2	0	0
	1	0	1	0	0	0
	0	2	4	1	0	1
	0	1	1	3	0	0
	0	0	0	1	0	1
	0	0	0	1	0	0
	0	0	0	0	0	1
	0	1	0	0	0	2
	0	0	0	0	0	1
	0	0	0	0	1	2
	0	0	0	0	1	0
	0	0	0	3	0	1
	0	0	0	0	1	0
	0	0	0	0	0	0
	0	1	4	0	0	2
	1	0	0	0	1	1
	1	0	0	1	0	0
	1	0	0	0	0	1
	0	0	2	1	0	1
	1	0	0	0	0	0
	0	0	1	0	0	0
	0	0	0	0	0	0
	0	0	0	0	0	0
	0	0	0	0	1	0
	0	0	0	0	0	0
	1	0	0	0	0	1
	1	2	0	1	1	1
	1	0	0	0	0	0
	0	1	0	0	0	0
	0	1	0	1	2	0
	0	0	1	1	0	1
	0	0	3	1	0	0
	1	1	0	2	2	2
	2	0	0	0	1	0
	1	1	0	0	0	4
	0	1	0	0	0	1
	1	0	1	0	0	0
	2	0	0	0	0	1
	0	0	0	1	1	0
	1	0	0	0	1	0
	0	0	1	1	0	0
	0	1	0	2	0	0
	1	0	0	0	0	0
	0	1	0	2	0	0
	0	0	0	0	0	0
	1	0	0	0	0	0
	0	0	2	0	1	2
	3	0	1	0	1	1
	0	0	0	0	2	1
	0	0	0	0	1	0
	0	0	0	1	0	2
	0	0	2	0	0	0
	0	1	0	0	1	0
	0	1	0	0	1	0
	0	0	1	0	0	0
	1	0	0	0	0	1
	0	0	0	0	1	0
	0	0	0	0	0	0
	0	0	0	0	0	0
	0	0	1	0	0	0
	0	0	0	1	1	0
	0	0	0	0	0	0
	0	0	0	3	0	0
	0	0	0	0	2	0
	0	0	0	1	0	1
	0	0	0	0	2	0
	1	0	1	1	0	0
	0	0	0	2	0	1
	0	0	0	0	0	1
	0	0	0	0	0	0
	0	0	1	0	0	1
	0	0	0	1	1	0
	1	0	0	0	0	1
	0	1	1	1	0	1
	0	0	0	1	0	1
	0	0	0	0	1	0
	0	1	0	0	0	1
	0	0	0	1	0	0
	0	0	0	1	0	1
	0	0	1	0	1	0
	1	1	0	0	1	0
	0	1	1	0	0	4
	0	0	2	1	0	0
	2	0	0	0	0	0
	0	0	1	0	1	0
	0	0	0	1	0	1
	0	0	1	0	2	0
	1	0	2	1	0	2
	0	0	0	1	0	0
	0	0	4	1	0	0
	0	0	1	0	0	0
	0	1	3	0	0	1
	0	0	0	0	0	0
	0	0	1	0	0	0
	0	0	0	1	1	1
	0	0	0	0	0	0
	0	0	1	0	0	0
	0	0	1	0	1	0
	0	0	0	0	2	1
	0	0	0	0	0	0
	0	0	0	0	0	0
	1	0	0	0	1	0
	1	0	0	1	0	0
	0	0	0	1	0	0
	0	0	0	0	0	1
	1	0	0	2	0	0
	1	0	1	1	0	0
	0	0	0	0	0	0
	0	0	0	2	0	0
	0	1	0	0	0	1
	0	0	0	1	1	0
	1	0	0	0	2	0
	0	0	0	0	0	0
	0	0	0	0	0	0
	1	0	0	0	0	0
	1	2	0	0	1	2
	0	0	1	1	0	0
	0	2	1	1	2	0
	1	0	0	3	0	0
	0	1	1	1	2	0
	0	0	0	1	0	0
	0	0	0	0	0	0
	1	0	0	0	1	0
	0	0	0	0	1	0
	0	0	0	2	1	1
	0	0	1	0	0	1
	1	0	2	0	0	0
	0	0	2	1	0	0
	0	1	0	0	0	1
	0	0	0	0	0	1
	1	0	1	2	0	0
	0	0	0	2	0	0
	0	0	0	1	0	1
	1	0	0	0	1	1
	0	0	0	2	0	0
	0	0	1	0	0	0
	0	0	0	2	0	0
	0	0	0	0	0	0
	2	0	0	0	1	1
	2	1	0	0	1	1
	0	0	0	0	0	0
	0	0	0	1	0	0
	5	0	0	1	1	1
	0	0	0	1	0	0
	0	1	0	0	0	2
	2	0	0	1	0	0
	0	1	0	0	0	0
	1	0	0	0	0	0
	2	0	1	0	0	0
	0	0	0	1	0	0
	0	0	0	0	1	0
	0	0	0	0	0	0
	1	0	2	1	0	0
	0	0	0	0	0	0
	1	1	0	0	1	0
	0	0	0	0	0	1
	0	0	0	0	0	0
	0	0	1	0	0	0
	2	0	0	1	0	1
	3	0	0	0	0	0
	3	0	0	1	0	0
	2	0	0	1	0	0
	0	0	0	0	0	0
	0	2	0	0	1	6
	0	0	0	0	1	2
	0	0	0	0	0	0
	1	0	1	0	1	1
	2	0	0	2	0	2
	2	0	0	0	0	0
	0	0	0	1	0	1
	1	0	1	0	1	0
	0	0	0	2	1	0
	0	0	1	1	0	0
	0	0	0	0	0	0
	1	0	1	0	0	0
	0	0	1	1	0	0
	2	0	1	0	0	0
	0	0	1	5	0	0
	0	0	1	0	1	0
	1	0	0	1	0	0
	0	1	0	1	0	1
	0	1	0	0	0	0
	0	0	1	0	2	0
	1	1	0	0	2	0
	0	0	0	0	0	0
	0	0	1	4	1	0
	0	0	0	0	0	0
	0	2	0	0	0	0
	0	0	0	0	2	0
	0	0	2	0	0	0
	1	0	0	1	0	0
	0	0	1	0	0	0
	1	0	0	0	0	0
	0	1	0	0	0	1
	0	0	0	0	0	1
	0	0	0	0	0	0
	1	3	1	0	2	1
	1	0	1	2	0	0
	0	0	0	1	1	0
	0	0	1	0	0	3
	0	0	2	0	0	0
	0	0	0	0	0	0
	1	0	0	0	0	0
	0	0	0	0	0	0
	0	0	0	0	0	1
	0	0	2	0	0	0
	0	1	0	1	0	0
	0	0	0	2	0	0
	0	1	1	0	0	0
	0	0	0	1	0	0
	1	0	0	0	0	0
	1	0	2	1	0	0
	0	0	0	0	0	0
	0	0	0	0	0	0
	0	0	0	0	0	1
	0	2	0	0	0	0
	0	0	0	0	0	1
	0	0	1	0	0	0
	1	0	0	0	0	1
	0	1	1	1	0	1
	0	0	0	0	0	0
	0	0	0	0	0	0
	0	0	0	0	0	0
	0	0	0	0	0	0
	0	1	1	2	0	1
	0	0	1	1	0	1
	0	0	0	1	0	0
	0	0	0	0	1	0
	0	0	0	0	0	1
	0	0	0	1	2	0
	0	1	1	2	0	0
	0	0	0	2	0	0
	0	1	0	0	1	0
	1	0	0	2	1	1
	0	0	0	0	0	1
	1	0	0	0	1	0
	1	0	0	0	0	2
	0	1	0	1	1	0
	0	0	1	1	0	0
	0	1	0	0	0	0
	0	0	1	1	0	0
	0	0	0	0	0	0
	2	0	0	0	1	0
	0	0	1	0	0	0
	0	1	0	0	3	0
	0	0	0	1	0	0
	2	0	0	0	0	3
	0	0	0	2	1	0
	1	2	0	0	0	0
	0	1	0	0	0	0
	1	0	0	0	0	0
	1	0	0	1	0	1
	0	0	0	0	1	0
	0	1	0	1	1	0
	0	0	1	1	0	0
	0	1	1	0	0	0
	1	1	2	2	2	0
	1	0	2	1	1	0
	2	2	0	1	0	0
	0	0	1	0	0	0
	0	0	0	0	0	0
	0	0	1	0	0	0
	0	0	0	0	0	0
	0	0	1	1	0	0
	0	0	1	0	2	0
	0	1	0	0	0	1
	0	0	0	1	0	2
	0	0	0	2	0	0
	0	0	0	0	0	0
	0	0	1	2	0	1
	0	0	0	0	0	0
	0	0	0	0	0	1
	0	1	1	0	0	0
	0	0	0	0	1	0
	0	0	0	1	1	2
	2	0	0	0	0	0
	1	0	0	1	0	0
	0	0	0	1	0	0
	0	0	0	1	0	1
	2	1	0	0	0	0
	0	1	1	0	0	1
	0	2	0	0	0	1
	0	0	0	3	0	0
	1	0	0	0	0	0
	0	0	0	0	0	0
	1	0	0	0	1	1
	0	1	0	0	0	0
	0	0	0	0	0	0
	0	0	0	0	0	1
	3	0	0	0	0	0
	1	0	1	0	0	0
	0	0	0	1	0	0
	0	0	0	1	0	0
	0	0	1	1	0	1
	0	0	0	0	1	0
	0	0	0	1	1	0
	0	0	0	1	2	1
	0	1	0	0	2	0
	0	1	1	0	0	0
	1	0	0	0	1	1
	0	0	0	1	0	0
	0	0	0	1	1	0
	1	0	0	0	0	2
	1	0	1	1	1	0
	0	0	0	0	2	0
	1	0	0	0	0	0
	1	0	0	3	0	3
	0	0	0	0	0	1
	0	0	0	1	0	0
	0	0	1	0	0	0
	0	0	1	1	0	0
	0	0	3	1	1	0
	0	0	0	0	0	0
	0	0	1	0	0	1
	0	0	0	0	0	0
	1	1	2	1	1	0
	0	1	0	1	0	0
	0	0	0	3	0	0
	0	0	0	0	0	1
	1	0	0	0	0	0
	0	0	0	1	1	0
	2	0	0	2	0	0
	0	1	0	0	0	0
	0	0	0	0	1	1
	1	0	0	1	0	2
	3	0	1	0	0	0
	0	0	0	0	1	0
	1	0	0	0	0	1
	0	1	0	0	2	2
	0	0	0	0	0	1
	0	0	0	1	0	2
	0	0	1	1	0	1
	0	0	0	0	0	0
	1	0	2	1	0	0
	0	0	0	0	0	1
	0	0	0	1	0	0
	0	0	1	0	0	1
	0	0	0	0	0	0
	0	1	0	0	1	0
	0	0	0	0	0	0
	0	1	0	2	0	0
	2	0	1	0	0	0
	0	0	0	1	2	1
	0	0	1	0	0	0
	0	0	0	1	0	0
	0	0	0	1	0	0
	0	0	0	1	1	1
	0	0	1	0	0	0
	1	0	1	1	0	0
	0	0	0	2	0	0
	0	0	1	0	0	0
	3	0	0	1	0	0
	1	0	1	0	0	0
	0	0	0	0	0	0
	1	0	0	0	0	0
	0	1	0	0	2	0
	0	0	0	3	0	0
	1	0	0	2	1	0
	1	0	0	0	0	0
	0	0	0	0	0	0
	0	0	0	0	1	0
	1	0	0	0	3	1
	0	0	0	1	0	0
	2	2	0	2	0	1
	0	0	0	2	2	1
	2	0	0	0	1	1
	0	0	0	0	0	4
	0	0	0	0	0	0
	0	0	1	0	1	0
	0	0	1	1	0	0
	1	0	0	0	1	0
	0	1	0	0	0	0
	0	0	0	0	0	0
	0	0	0	0	0	0
	1	0	1	1	1	1
	0	0	2	0	0	0
	0	0	0	1	0	1
	3	0	0	0	1	0
	1	0	0	1	0	0
	0	0	0	1	1	0
	0	0	0	0	0	0
	1	2	1	2	1	0
	1	0	0	0	0	0
	0	0	1	3	1	1
	0	0	0	0	0	0
	0	0	2	0	0	0
	0	1	1	0	0	0
	2	1	0	0	0	0
	1	0	0	0	0	0
	1	0	0	0	1	0
	0	0	0	0	0	0
	1	0	1	0	0	1
	1	2	1	0	0	1
	0	1	0	0	1	0
	0	0	0	1	1	1
	0	2	0	0	1	1
	0	0	2	0	0	0
	0	0	1	0	0	1
	0	0	0	1	0	1
	0	0	1	1	0	0
	0	0	1	4	0	0
	0	1	0	0	0	0
	0	0	0	3	0	0
	0	1	0	0	0	0
	0	0	0	0	0	0
	0	0	1	0	0	0
	3	0	0	0	0	3
	0	0	0	0	1	0
	0	0	0	0	2	0
	1	0	0	0	0	0
	0	0	0	0	0	0
	0	0	0	1	2	1
	0	0	1	1	0	0
	1	0	1	0	0	1
	0	0	0	0	0	0
	0	0	0	0	0	0
	0	0	0	0	0	0
	0	0	0	0	1	0
	0	0	0	0	0	0
	1	2	1	1	0	0
	0	0	0	0	0	0
	1	0	1	1	1	0
	1	0	0	0	0	0
	3	0	0	0	0	0
	0	0	0	2	2	0
	2	0	0	1	0	0
	1	0	0	1	2	0
	0	0	1	5	0	0
	0	0	0	0	0	0
	0	0	1	0	0	1
	1	0	0	0	0	0
	0	0	0	0	1	0
	1	0	1	0	0	1
	0	0	0	0	2	0
	1	0	0	0	0	0
	0	0	0	0	0	0
	0	0	1	0	0	1
	1	1	0	1	1	0
	0	1	0	0	0	0
	0	0	0	2	0	0
	0	0	0	0	1	0
	0	0	1	1	0	1
	1	0	0	1	0	0
	0	0	0	0	0	2
	0	0	0	0	1	1
	0	1	0	0	0	0
	0	0	0	0	0	0
	1	0	0	0	0	0
	0	0	0	0	0	1
	0	0	0	2	1	0
	1	1	0	0	0	1
	0	0	1	1	0	3
	0	0	0	0	0	0
	0	0	0	0	0	1
	0	0	0	0	0	0
	0	1	0	0	0	0
	1	0	0	0	2	0
	0	0	0	1	1	0
	0	0	0	0	0	0
	0	2	0	0	0	1
	1	0	0	1	0	0
	0	0	1	1	1	0
	2	0	0	0	0	0
	1	1	0	0	0	0
	0	0	0	0	0	0
	0	0	0	0	0	0
	0	3	0	0	2	1
	1	0	1	2	1	0
	0	0	0	1	0	0
	0	0	0	0	2	0
	1	0	0	0	1	0
	0	3	0	0	0	0
	0	0	0	1	0	0
	1	0	0	0	0	0
	2	0	0	3	1	0
	2	0	1	0	1	1
	0	0	2	0	1	0
	1	0	0	1	2	1
	0	0	0	0	0	3
	0	0	0	2	2	0
	0	0	1	2	0	0
	0	1	0	0	1	0
	0	0	2	2	1	2
	2	0	0	1	1	1
	0	0	1	1	0	0
	1	0	0	3	0	4
	0	3	0	0	0	0
	0	0	0	1	0	0
	1	2	0	1	0	0
	1	1	0	0	0	0
	0	0	0	0	0	0
	0	1	1	1	0	0
	0	0	0	1	0	0
	0	0	0	0	0	1
	1	1	0	0	1	1
	0	0	0	0	0	0
	0	0	0	0	2	0
	0	0	0	0	0	0
	0	2	0	3	0	0
	0	1	1	0	2	0
	0	0	0	1	0	0
	0	0	0	2	0	0
	0	0	0	1	2	0
	2	0	3	1	0	0
	0	0	0	0	2	0
	0	0	2	0	0	3
	0	0	0	0	2	2
	1	0	0	1	0	1
	0	0	0	3	0	1
	0	0	0	0	1	0
	1	0	1	0	1	0
	0	0	0	0	0	0
	0	0	1	0	2	0
	1	0	0	0	0	0
	1	0	2	2	0	0
	0	0	2	0	0	1
	2	0	0	1	0	0
	1	0	0	0	0	0
	0	0	2	1	2	0
	0	0	0	0	0	0
	0	0	0	0	0	0
	0	0	0	1	0	0
	0	0	0	1	0	1
	0	0	1	2	0	0
	0	0	0	0	0	0
	2	0	0	1	0	1
	1	0	0	1	0	0
	0	0	0	0	0	2
	0	0	0	0	0	0
	0	0	0	0	2	0
	0	0	1	1	0	0
	1	0	0	0	1	0
	0	0	0	2	0	0
	1	1	0	0	0	0
	0	0	0	0	0	0
	0	0	1	3	1	0
	1	0	0	0	0	0
	0	0	0	0	3	1
	0	0	0	1	0	0
	1	0	1	1	0	0
	1	0	0	1	0	0
	0	0	1	0	0	0
	0	0	0	1	0	0
	1	0	0	0	0	0
	0	0	4	0	0	0
	1	0	0	0	0	1
	0	0	0	0	0	1
	0	0	0	1	0	0
	0	0	1	0	0	0
	3	0	0	0	0	0
	1	0	0	0	0	0
	1	1	1	0	0	0
	2	0	1	1	0	1
	0	2	1	0	0	1
	0	1	0	2	1	0
	0	1	1	0	1	0
	0	0	0	0	1	0
	1	0	0	0	0	0
	0	0	0	1	0	0
	0	0	0	0	0	0
	0	0	0	2	2	0
	1	0	0	0	0	0
	0	1	1	1	0	1
	0	0	0	2	0	0
	1	0	1	0	1	1
	0	0	0	1	0	0
	1	0	0	2	0	0
	0	0	1	0	0	1
	1	1	0	0	0	0
	0	0	0	0	1	0
	0	0	0	0	0	1
	0	0	0	1	0	1
	0	0	0	0	1	1
	0	0	0	2	1	0
	1	0	0	1	1	1
	0	0	0	1	0	0
	0	0	2	1	1	0
	0	0	0	0	0	0
	0	0	0	0	1	1
	0	0	0	1	0	0
	0	2	0	0	1	0
	0	0	0	0	0	0
	0	0	0	0	0	0
	2	0	0	0	0	0
	0	0	0	0	0	0
	0	0	0	2	0	0
	0	0	0	0	1	0
	1	0	0	0	0	0
	0	0	0	0	1	0
	0	0	0	0	0	0
	0	2	1	0	0	1
	3	0	1	1	0	0
	0	1	1	2	1	1
	0	0	0	1	0	0
	0	0	0	0	0	0
	2	1	1	0	1	1
	2	0	0	0	0	2
	0	0	0	0	1	0
	0	0	0	0	2	1
	0	0	0	0	0	2
	1	2	0	1	0	0
	0	0	0	1	0	0
	0	2	0	0	1	0
	1	0	0	1	0	0
	3	0	1	0	1	0
	1	0	1	1	0	0
	0	0	0	1	0	0
	1	1	0	0	0	1
	0	1	0	1	0	4
	0	0	0	2	2	0
	0	0	0	0	1	0
	0	1	0	0	1	0
	0	0	1	1	0	1
	1	0	0	0	1	2
	0	0	0	1	1	0
	2	0	0	0	0	4
	1	0	0	1	0	0
	0	0	0	0	0	0
	0	0	0	0	0	1
	0	0	0	0	0	0
	1	1	0	0	0	0
	2	0	0	0	0	0
	0	0	0	0	0	0
	1	0	0	0	0	0
	0	0	1	0	0	0
	0	0	0	1	0	1
	1	0	0	2	0	0
	0	0	0	0	0	0
	0	0	0	0	0	1
	1	0	0	1	1	0
	0	0	1	0	0	0
	0	0	1	4	0	1
	0	0	0	0	3	0
	0	0	1	0	0	2
	0	0	0	2	0	0
	0	1	0	1	0	1
	0	0	2	0	2	0
	0	0	0	0	3	0
	0	0	1	0	0	1
	0	0	0	2	0	0
	0	0	0	0	0	0
	0	1	0	0	0	0
	0	0	0	0	0	2
	1	0	0	1	0	2
	1	0	0	0	0	0
	0	0	0	0	0	0
	2	0	1	0	2	0
	0	1	0	3	0	0
	0	0	0	0	0	1
	1	1	1	2	0	1
	0	0	1	0	0	2
	0	0	0	0	0	0
	1	0	0	0	2	1
	0	0	1	0	0	0
	0	0	0	0	0	0
	1	0	0	0	1	1
	0	0	0	0	0	0
	0	0	0	2	1	2
	0	0	0	1	1	0
	0	0	1	0	1	0
	0	0	2	0	3	0
	0	0	0	1	0	2
	0	0	2	0	1	0
	0	0	0	0	0	0
	0	3	0	2	0	0
	0	0	0	0	0	0
	0	0	0	0	0	0
	0	0	0	1	0	0
	0	2	4	0	0	1
	0	0	1	0	0	0
	0	0	1	2	0	0
	0	0	0	0	1	0
	2	0	0	0	2	0
	0	1	0	1	0	0
	1	0	0	0	0	0
	0	0	1	0	0	2
	1	0	0	2	0	1
	1	0	0	0	0	0
	1	0	0	1	0	0
	0	0	0	0	0	0
	0	0	0	0	0	0
	0	0	0	0	1	1
	0	1	0	0	0	0
	0	0	0	0	2	2
	1	0	0	1	0	1
	1	1	0	1	1	0
	0	0	1	0	0	0
	1	0	0	1	0	0
	0	0	0	1	0	0
	0	1	0	1	1	0
	0	0	1	1	5	0
	1	0	0	0	0	0
	0	0	0	0	1	0
	0	0	0	0	1	0
	0	0	1	1	0	0
	0	2	0	0	0	1
	0	1	0	2	1	0
	1	0	0	0	0	1
	1	3	0	0	1	0
	0	0	0	1	0	0
	1	1	0	0	0	0
	0	0	0	1	2	4
	0	0	0	0	0	0
	0	0	0	0	0	0
	0	0	2	1	0	1
	1	0	2	0	0	1
	1	1	0	1	0	0
	0	0	1	0	1	0
	0	0	1	2	0	0
	0	0	0	1	0	0
	1	0	1	0	0	2
	0	1	0	0	0	1
	1	0	0	0	0	0
	1	0	1	0	1	1
	1	0	0	0	2	1
	0	0	1	0	1	1
	1	0	0	1	0	0
	0	1	0	0	0	0
	1	0	1	0	1	0
	0	0	0	0	0	1
	1	1	1	2	0	0
	0	0	0	0	0	0
	0	0	0	0	2	0
	0	0	0	0	0	0
	0	0	0	0	0	4
	0	0	0	0	1	0
	1	0	0	0	1	0
	0	1	0	0	0	1
	0	2	0	1	0	1
	0	1	0	0	0	0
	0	0	1	1	1	1
	0	0	0	1	1	1
	0	0	0	0	1	0
	0	0	0	1	0	0
	0	0	0	1	1	0
	0	0	3	2	0	0
	0	0	0	0	0	0
	0	0	0	0	1	0
	0	0	1	2	1	0
	0	2	0	0	0	1
	0	0	0	0	1	0
	1	0	2	0	0	0
	0	0	0	0	4	0
	0	0	0	0	0	0
	0	0	0	0	1	1
	0	0	1	1	0	1
	0	3	0	0	0	0
	2	0	0	2	0	0
	0	1	0	0	0	1
	3	0	0	1	0	0
	0	0	1	0	0	0
	0	0	0	0	0	0
	0	0	0	1	0	1
	1	0	0	0	0	1
	0	0	0	0	0	0
	0	0	0	1	0	3
	0	0	0	1	1	1
	0	0	0	1	1	0
	2	0	0	1	0	1
	1	0	0	0	1	0
	0	0	0	1	0	0
	1	0	0	0	3	0
	0	0	1	1	0	1
	0	1	0	0	0	0
	2	0	0	0	1	0
	1	0	0	2	0	0
	0	0	0	0	2	0
	0	0	0	0	0	1
	0	0	0	0	0	0
	0	0	0	2	0	1
	1	1	1	0	1	0
	0	0	0	1	0	0
	0	1	0	1	0	1
	0	1	0	1	0	0
	0	0	1	0	2	0
	0	0	1	0	0	0
	0	0	3	0	0	1
	0	0	0	1	0	0
	0	0	0	0	0	0
	1	0	0	0	1	0
	1	0	0	1	0	1
	0	0	0	0	2	0
	0	0	0	2	1	2
	2	0	0	0	0	1
	0	0	0	1	0	2
	0	1	1	6	0	0
	1	0	0	2	2	0
	0	0	0	0	0	0
	0	0	0	0	0	0
	1	0	0	0	0	0
	0	0	0	0	1	0
	0	0	0	0	0	1
	1	0	0	1	0	2
	0	2	2	0	0	0
	0	0	0	1	0	2
	0	0	0	0	0	2
	0	0	1	1	1	0
	0	0	2	0	0	1
	1	0	0	4	0	0
	0	0	0	1	1	2
	1	0	0	2	0	1
	2	1	0	0	0	0
	0	1	1	1	1	0
	3	0	0	0	0	0
	1	0	0	1	0	0
	0	0	0	0	2	0
	1	0	1	0	0	0
	0	0	0	1	0	1
	1	1	2	0	1	0
	0	0	0	0	1	1
	0	0	0	0	0	0
	1	0	1	0	0	0
	0	0	0	0	0	1
	0	0	0	0	1	1
	0	0	1	2	0	0
	0	0	0	0	0	1
	0	1	0	1	0	0
	0	0	1	0	0	1
	0	1	0	1	1	0
	0	0	1	1	0	2
	0	0	0	1	0	0
	3	0	0	0	2	1
	0	0	0	0	2	1
	0	0	0	7	0	0
	0	4	0	0	1	0
	0	1	1	1	1	1
	0	0	0	0	0	0
	1	0	0	0	1	1
	0	1	1	0	2	2
	0	0	0	0	0	1
	0	0	0	1	0	0
	0	1	0	0	0	1
	0	0	0	0	0	2
	3	0	0	0	0	0
	0	0	0	3	1	0
	0	0	0	1	3	1
	2	0	2	0	0	0
	0	0	0	0	0	0
	3	0	0	0	0	0
	0	0	0	0	1	1
	0	1	2	0	0	0
	1	0	1	1	0	0
	1	0	0	0	0	0
	1	0	0	0	0	0
	0	0	0	1	0	0
	1	0	1	0	0	1
	0	1	0	1	0	1
	0	0	0	0	0	0
	0	0	0	2	0	0
	0	0	0	0	1	0
	0	1	0	0	1	0
	0	0	0	0	0	0
	0	0	1	0	1	1
	3	0	0	0	1	0
	0	0	0	0	0	0
	1	1	0	1	0	1
	0	0	0	0	0	1
	0	0	1	1	0	0
	0	0	0	0	0	1
	0	0	1	1	0	0
	0	0	1	0	1	0
	0	0	2	0	1	0
	0	0	0	0	1	0
	0	0	0	0	1	0
	1	0	0	0	1	0
	0	1	0	0	1	0
	0	0	0	0	0	1
	0	0	0	0	0	0
	0	0	0	0	1	1
	0	0	0	1	0	0
	0	0	0	0	1	0
	0	0	0	0	0	0
	0	0	0	1	0	0
	1	0	0	1	2	0
	1	0	0	0	1	0
	0	0	0	1	0	1
	0	0	0	0	1	1
	2	0	0	0	0	0
	0	0	0	1	0	0
	0	0	0	0	3	1
	0	1	0	0	0	0
	0	1	1	0	0	0
	0	0	0	0	0	1
	0	0	0	0	0	1
	0	0	0	0	0	1
	1	2	0	0	1	0
	0	1	1	1	0	0
	2	0	1	0	0	0
	0	1	0	0	1	0
	1	1	0	0	1	0
	0	1	0	0	0	3
	0	0	0	1	1	0
	2	0	0	1	0	1
	0	0	0	0	0	0
	0	2	0	2	0	2
	0	1	0	1	2	0
	1	0	1	0	0	1
	0	0	0	1	1	0
	0	1	1	0	0	0
	0	0	1	2	1	0
	0	0	0	3	0	0
	0	0	0	0	1	0
	3	0	1	0	0	0
	0	0	0	3	0	0
	0	0	1	1	0	0
	0	0	0	0	0	0
	0	0	0	0	0	0
	0	0	0	1	0	0
	0	0	0	1	0	0
	0	1	0	1	1	0
	0	0	1	0	0	1
	2	0	0	0	1	1
	0	0	1	1	1	1
	0	0	0	0	0	0
	0	0	0	0	0	0
	0	0	0	0	0	1
	0	2	0	0	0	0
	0	0	0	0	0	1
	0	0	0	2	0	0
	0	0	0	1	0	1
	2	0	0	0	0	0
	0	0	0	0	3	0
	0	0	0	0	0	1
	1	1	0	0	1	2
	0	0	2	2	0	0
	0	0	0	2	0	0
	1	0	0	0	1	0
	0	0	2	1	1	0
	1	0	0	0	0	0
	3	0	0	1	1	0
	1	0	0	0	0	3
	0	0	0	1	0	0
	1	0	0	0	0	0
	0	0	1	0	0	1
	1	0	0	1	1	0
	0	0	0	2	0	2
	1	3	0	2	0	0
	0	0	1	0	0	0
	0	2	1	0	0	0
	0	0	0	0	0	1
	0	0	0	0	0	0
	0	1	0	0	0	0
	0	0	1	0	0	0
	0	0	0	0	0	0
	0	0	0	0	0	0
	0	0	0	0	0	1
	0	0	0	0	0	0
	0	0	0	0	1	0
	1	0	1	0	0	2
	0	0	0	0	0	0
	0	0	0	0	0	0
	0	0	0	0	3	0
	1	3	1	1	0	0
	0	0	0	0	0	0
	0	0	1	1	0	4
	1	0	0	1	1	1
	1	0	0	0	0	0
	0	0	0	1	1	3
	0	0	0	1	0	3
	0	5	0	1	0	0
	1	0	1	0	3	0
	2	0	0	0	0	0
	0	0	0	2	1	0
	0	0	2	0	1	0
	0	0	0	0	0	0
	1	0	0	1	0	2
	1	0	0	1	0	1
	0	0	0	0	0	0
	0	0	0	0	0	0
	0	0	0	0	3	0
	0	0	0	0	0	1
	1	0	0	2	0	0
	0	0	1	0	1	2
	0	0	0	0	0	2
	0	1	0	1	0	0
	0	0	0	2	1	0
	0	0	0	1	0	1
	0	0	1	0	0	1
	0	0	0	0	0	0
	0	0	0	0	0	0
	0	0	0	1	1	0
	0	0	0	3	0	1
	0	1	0	0	0	0
	0	0	0	1	0	0
	0	1	0	0	1	1
	0	0	0	1	2	0
	0	0	0	0	0	1
	0	1	0	0	1	0
	0	0	0	0	0	0
	0	0	0	1	1	1
	2	0	1	1	0	1
	0	0	0	0	1	0
	0	0	0	0	2	0
	0	1	0	0	0	1
	0	1	0	2	1	0
	0	0	0	0	2	0
	0	0	0	0	1	0
	1	0	0	1	0	2
	0	0	4	1	0	0
	0	0	0	3	2	3
	0	0	0	0	1	0
	0	0	0	2	0	0
	0	0	0	0	0	0
	0	0	0	1	0	0
	0	0	1	0	1	0
	1	0	0	0	0	0
	0	0	0	0	1	0
	1	0	0	0	1	0
	0	0	3	0	1	0
	1	0	0	1	2	0
	0	0	0	0	0	2
	0	0	1	1	0	4
	0	0	0	1	0	0
	3	1	0	1	0	1
	0	0	0	0	1	0
	0	0	0	0	1	0
	0	0	0	0	0	0
	0	0	0	0	1	0
	1	0	1	3	1	0
	0	0	0	0	0	2
	0	2	2	0	0	0
	0	0	0	0	1	3
	1	0	0	3	0	0
	0	0	0	0	0	0
	0	0	0	0	0	0
	0	0	1	1	1	0
	1	0	3	0	0	0
	0	0	0	0	1	0
	0	0	2	0	0	0
	0	0	0	0	0	0
	0	0	0	0	0	0
	0	0	1	0	0	2
	2	0	0	0	0	0
	0	0	0	0	0	0
	2	0	0	0	1	0
	0	0	1	0	0	0
	1	1	0	0	0	0
	0	0	0	0	0	0
	2	0	0	2	0	1
	0	1	0	0	0	0
	0	0	1	2	0	0
	0	0	0	1	0	0
	2	1	0	0	0	1
	0	0	0	1	0	1
	0	1	0	1	0	1
	0	1	0	0	1	1
	0	0	0	0	1	2
	0	0	1	0	0	0
	0	0	0	4	0	0
	0	0	0	1	0	1
	1	0	0	2	0	0
	0	0	1	0	0	0
	0	0	0	0	1	2
	0	0	0	2	1	0
	3	0	0	0	0	1
	0	0	0	3	0	0
	0	1	0	0	3	0
	0	0	1	0	0	0
	2	0	1	5	0	1
	0	0	0	0	0	1
	0	0	0	0	0	0
	0	0	0	0	0	0
	0	0	0	0	1	0
	0	1	0	0	1	2
	1	0	0	1	1	2
	0	1	0	1	0	1
	0	1	0	0	0	0
	0	0	1	0	1	0
	0	0	0	0	3	0
	0	1	1	1	1	1
	0	1	0	0	1	0
	1	0	0	2	0	1
	0	0	1	0	2	1
	0	1	1	0	0	1
	0	0	0	3	1	0
	0	0	0	1	0	0
	0	0	0	0	0	0
	1	0	0	0	1	0
	0	2	0	0	0	0
	1	0	0	0	0	0
	3	0	0	0	0	0
	0	0	1	0	0	0
	1	0	0	0	1	0
	0	0	0	0	0	2
	0	0	0	1	0	0
	0	0	0	1	0	1
	0	0	0	0	2	0
	1	1	2	3	0	0
	0	0	0	0	0	0
	0	0	0	0	0	2
	0	0	0	1	1	0
	0	0	0	0	0	0
	0	0	0	0	0	0
	0	0	0	0	0	0
	0	0	0	0	1	0
	0	0	1	4	1	0
	1	0	0	1	2	0
	2	0	0	0	0	0
	0	1	0	3	0	0
	0	2	0	0	0	0
	1	0	1	0	0	0
	1	0	1	1	0	1
	1	0	0	0	0	0
	1	0	0	0	0	0
	0	0	0	1	0	1
	0	0	0	1	0	0
	0	0	0	0	1	0
	0	0	0	0	0	0
	0	0	0	1	0	0
	1	0	0	1	1	0
	0	0	0	0	0	0
	3	0	0	1	0	0
	0	0	0	1	0	0
	0	0	1	0	0	0
	0	0	0	0	1	0
	0	2	0	0	1	1
	1	2	2	1	0	0
	1	0	0	0	0	1
	0	0	0	1	0	2
	1	0	0	1	2	0
	0	0	0	0	0	0
	0	0	4	0	1	0
	0	1	0	0	0	0
	0	1	0	0	0	1
	0	0	1	2	0	0
	1	0	0	1	0	0
	0	1	1	0	0	0
	0	0	0	0	1	1
	1	0	0	0	0	2
	0	0	0	0	0	0
	0	0	0	2	0	0
	0	0	0	0	0	0
	0	0	0	0	0	1
	0	0	2	1	0	0
	1	0	1	0	0	0
	0	0	2	0	0	1
	0	0	1	0	1	0
	0	0	0	0	0	0
	0	0	0	0	0	0
	0	1	0	0	1	0
	1	0	1	2	0	0
	1	2	0	0	1	0
	0	1	1	1	0	1
	0	0	0	1	0	1
	0	0	2	0	0	0
	1	0	0	0	0	0
	0	3	1	0	0	2
	0	0	1	0	1	0
	0	0	0	0	0	1
	0	0	0	0	2	0
	0	0	0	0	0	0
	1	1	0	1	0	0
	0	1	0	0	0	0
	0	0	0	0	0	0
	0	0	0	0	2	1
	0	0	0	0	0	0
	0	0	0	0	0	0
	0	0	0	0	0	0
	1	0	1	0	0	0
	0	0	0	0	0	1
	3	0	0	0	0	1
	0	2	0	0	2	0
	2	0	0	1	0	0
	1	1	0	0	0	0
	0	0	0	1	2	0
	1	1	0	1	0	0
	4	0	0	0	2	0
	0	0	2	1	0	0
	0	0	0	0	0	1
	1	0	0	0	0	1
	0	0	0	0	0	0
	0	0	0	0	1	0
	0	0	0	2	0	0
	2	0	0	0	0	0
	0	0	0	0	1	0
	0	0	0	0	0	0
	1	0	2	0	0	0
	0	0	0	1	0	1
	0	0	0	0	0	0
	0	0	0	0	0	0
	0	0	0	0	1	0
	1	0	0	0	3	0
	2	0	0	0	0	0
	0	0	0	1	0	0
	0	0	1	0	0	0
	0	0	0	0	0	0
	0	0	2	1	1	1
	1	0	0	0	0	0
	0	0	0	1	2	0
	0	0	0	0	0	0
	0	0	1	3	1	1
	0	0	0	0	1	0
	0	1	0	0	0	1
	0	1	2	1	0	0
	0	0	1	0	2	1
	6	0	0	0	1	0
	0	0	0	1	0	1
	0	0	0	0	0	2
	0	0	0	0	2	1
	2	1	0	0	0	1
	0	0	0	0	0	0
	0	0	0	2	0	0
	2	0	0	0	0	0
	0	0	0	0	0	1
	0	0	0	0	0	0
	0	0	1	0	1	0
	0	0	0	1	1	0
	0	0	0	0	0	0
	0	0	1	0	0	1
	1	1	0	0	1	0
	0	1	0	1	0	0
	0	0	0	2	0	1
	0	0	0	1	0	0
	0	1	4	0	1	0
	0	0	1	0	1	0
	0	0	3	0	1	0
	0	0	1	1	0	0
	0	1	0	0	0	0
	0	0	0	0	0	0
	0	0	0	0	0	1
		2	1	0	0	0
		0	0	1	0	0
		0	0	2	1	0
		0	0	0	0	0
		0	0	0	1	0
		1	0	0	0	1
		0	0	1	1	0
		0	0	0	0	1
		1	0	0	0	0
		0	2	1	0	0
		0	1	0	0	0
		0	0	0	3	2
		1	0	0	0	0
		0	0	0	0	0
		1	0	3	0	0
		0	0	1	1	0
		1	0	1	0	2
		0	0	0	1	0
		0	0	0	3	1
		0	0	1	0	0
		0	0	0	0	0
		0	1	0	0	2
		0	0	1	0	1
		0	0	0	0	0
		1	0	0	0	0
		0	1	0	0	0
		0	0	0	0	0
		0	0	0	0	0
		0	1	0	0	0
		0	0	2	3	0
		0	0	0	1	0
		1	0	0	0	0
		0	0	2	2	0
		0	1	0	0	1
		0	0	1	1	0
		0	0	0	0	1
		1	0	0	4	0
		1	0	3	0	2
		1	1	0	0	2
		1	0	0	3	0
		0	1	0	1	0
		0	3	0	1	0
		0	0	1	0	2
		1	0	0	0	0
		1	0	1	0	0
		1	0	2	0	1
		0	0	0	1	0
		0	0	1	0	1
		0	1	0	1	0
		0	1	0	1	0
		0	0	0	5	1
		0	0	0	0	0
		0	1	0	1	0
		0	0	0	0	0
		0	0	2	0	0
		2	1	0	0	0
		0	0	1	2	0
		0	0	0	1	2
		0	0	0	0	0
		1	0	0	0	1
		0	0	0	1	0
		0	0	0	1	1
		0	0	1	1	1
		0	1	0	0	1
		0	0	1	0	0
		0	0	1	0	0
		0	1	1	1	0
		0	0	0	0	0
		0	0	1	0	3
		0	0	0	1	0
		0	0	0	0	0
		1	3	0	0	0
		0	2	0	3	1
		0	0	2	0	0
		0	0	0	0	0
		0	0	1	0	0
		0	0	1	0	0
		0	0	2	0	2
		0	0	0	0	0
		1	0	0	0	0
		3	0	1	3	0
		0	1	0	0	0
		0	1	1	0	0
		0	2	2	0	0
		0	0	0	0	0
		0	1	4	0	0
		0	1	1	0	0
		0	1	2	1	0
		0	1	0	0	0
		0	1	0	5	1
		0	1	0	0	1
		1	0	2	1	0
		2	0	0	0	0
		0	0	3	1	1
		1	1	1	0	0
		0	0	0	0	0
		0	0	1	0	0
		0	0	0	0	4
		0	0	1	1	0
		0	1	0	3	0
		0	0	0	1	1
		0	0	1	0	0
		0	0	0	0	2
		1	0	0	0	0
		3	0	1	0	0
		0	0	1	1	0
		0	0	1	0	0
		0	0	3	1	0
		1	2	0	0	1
		1	0	1	0	0
		0	3	0	0	0
		0	0	2	0	0
		0	0	0	1	1
		0	0	2	0	0
		0	0	0	1	0
		0	0	0	0	0
		0	2	1	1	1
		0	0	0	2	1
		0	0	0	0	0
		0	0	0	0	0
		0	1	0	0	2
		0	0	0	0	0
		0	1	1	0	0
		0	0	0	1	2
		3	0	0	2	2
		0	0	2	0	1
		0	0	0	0	0
		0	0	1	0	0
		0	0	2	1	1
		0	0	0	0	0
		0	0	0	1	0
		1	1	1	0	1
		0	0	0	1	0
		0	0	0	0	0
		0	0	0	0	0
		0	0	1	0	0
		0	0	0	1	0
		0	0	1	0	1
		0	1	0	0	0
		0	1	0	0	2
		0	1	0	2	0
		0	0	0	1	1
		0	0	0	1	0
		0	0	0	0	0
		0	0	0	0	1
		0	0	0	1	0
		1	0	1	0	0
		1	0	0	0	1
		0	2	2	1	1
		0		0	1	1
		0		0	0	0
		0		0	0	0
		0		0	4	0
		0		1	0	0
		0		1	0	1
		0		1	0	0
		0		1	0	0
		0		1	0	0
		0		0	0	0
		0		0	1	0
		1		2	0	1
		0		0	1	0
		0		0	0	0
		0		0	0	0
		1		0	0	2
		0		0	0	0
		1		2	0	0
		0		0	3	0
		0		1	1	0
		0		1	1	1
		0		0	1	0
		0		1	0	1
		0		0	1	0
		0		0	0	3
		0		0	0	0
		1		0	0	0
		0		0	0	0
		0		1	1	0
		0		0	1	0
		1		0	0	1
		0		3	1	0
		0		0	0	0
		0		0	0	0
		0		0	0	0
		0		0	1	1
		2		0	0	1
		3		0	0	0
		1		1	0	0
		0		0	1	0
		0		1	0	0
		0		0	0	3
		2		0	0	0
		0		1	0	0
		1		0	0	2
		1		1	0	0
		0		0	2	0
		0		0	0	0
		0		0	0	0
		1		0	0	0
		1		1	0	0
		0		0	1	0
		0		2	0	0
		0		1	0	0
		0		0	0	2
		0		0	0	0
		0		0	0	0
		2		1	2	2
		0		1	0	0
		0		2	1	0
		0		0	0	0
		1		1	0	0
		0		0	0	0
		0		0	0	3
		0		0	0	1
		0		1	0	2
		1		0	0	1
		0		3	0	0
		0		0	0	0
		0		0	0	1
		1		2	0	0
		0		1	0	0
		1		0	0	0
		0		0	0	0
		0		0	0	0
		0		0	0	0
		0		0	1	0
		0		0	0	0
		0		1	0	1
		1		0	0	0
		0		0	0	1
		0		0	0	0
		1		0	0	0
		1		0	1	1
		1		1	0	0
		0		2	0	4
		0		0	1	1
		1		0	1	0
		0		0	1	0
		0		0	0	0
		1		0	0	0
		1		0	0	0
		0		0	1	0
		0		0	0	0
		0		0	0	0
		0		0	0	0
		0		0	0	0
		0		1	0	0
		2		0	0	1
		0		1	2	0
		0		0	0	0
		0		1	1	0
		1		0	0	0
		0		2	0	0
		0		0	1	0
		0		0	0	0
		0		0	0	0
		0		0	0	0
		1		3	1	0
		0		0	2	0
		0		0	1	0
		0		0	0	0
		0		0	0	0
		0		1	0	1
		0		0	0	0
		0		1	1	0
		0		0	1	2
		1		1	0	0
		0		0	2	2
		0		0	0	1
		0		0	1	0
		1		0	0	0
		1		0	0	0
		0		0	0	3
		0		0	0	0
		0		2	1	0
		1		1	0	1
		0		0	0	0
		0		0	0	0
		0		0	0	0
		0		1	1	1
		2		0	0	0
		0		2	0	0
		0		2	0	0
		0		1	0	1
		0		0	0	0
		0		2	0	0
		0		0	0	1
		0		1	0	0
		0		0	0	0
		0		0	1	0
		1		0	0	4
		0		0	0	0
		0		0	0	0
		0		2	0	0
		1		0	0	0
		0		0	0	0
		0		1	0	1
		0		1	0	1
		0		1	0	1
		0		0	0	0
		1		2	0	0
		0		0	4	1
		1		0	0	0
		0		1	1	0
		0		0	0	0
		0		0	0	1
		0		1	0	0
		2		0	0	0
		0		1	1	0
		0		1	0	0
		0		0	0	0
		0		0	2	1
		0		1	0	0
		0		3	1	1
		0		0	0	0
		0		0	0	0
		0		1	0	0
		0		1	0	0
		0		1	0	0
		0		0	1	0
		1		2	0	1
		1		0	0	0
		0		0	0	0
		0		0	0	0
		0		2	0	0
		0		0	0	1
		0		3	0	0
		0		1	0	0
		3		1	0	0
		0		0	0	0
		0		0	0	0
		0		0	0	1
		0		0	1	1
		1		1	1	0
		1		0	0	0
		0		1	0	3
		0		0	1	1
		0		0	1	1
		0		0	0	0
		0		1	2	0
		0		0	2	0
		0		0	0	0
		0		0	1	0
		0		0	0	1
		0		0	1	0
		0		2	0	1
		0		0	1	0
		0		0	1	0
		0		0	0	0
		0		1	0	0
		0		2	0	0
		0		0	0	0
		0		1	1	1
		0		0	1	0
		0		4	0	0
		1		1	1	0
		0		1	0	1
		0		0	1	0
		0		0	0	0
		0		0	0	2
		0		0	3	0
		0		0	1	0
		0		0	2	0
		1		2	0	0
		0		0	0	0
		0		0	0	0
		0		0	0	0
		0		0	0	1
		0		0	0	0
		0		1	1	1
		0		0	0	0
		0		0	0	0
		1		0	0	1
		1		0	0	1
		0		0	0	3
		3		1	0	1
		1		0	1	1
		0		1	0	1
		0		1	0	0
		0		0	0	0
		1		0	1	0
		0		0	1	1
		2		0	0	0
		0		0	0	1
		0		0	1	0
		1		2	0	0
		0		0	0	0
		0		0	1	0
		2		0	0	2
		0		1	0	0
		1		1	0	2
		1		1	0	0
		0		1	2	1
		0		0	1	1
		0		1	0	1
		0		0	1	0
		0		0	1	1
		0		0	0	1
[truncated: 3,168 more rows]

## Sheet: ED_Fig5_j
ED_Fig5j	CD8+			CD4+			Table Analyzed	CXCL13 in CD8
	Control CAR	FUS CAR	EWS CAR	Control CAR	FUS CAR	EWS CAR
	0	0	0	0	2	0	Two-way ANOVA	Ordinary
	0	0	0	0	0	0	Alpha	0.05
	0	0	0	47	0	0
	0	0	1	0	0	0	Source of Variation	% of total variation	P value	P value summary	Significant?
	0	0	0	0	0	0	Row Factor	50.28	>0.9999	ns	No
	0	0	0	0	0	0	Column Factor	0.6402	<0.0001	****	Yes
	0	0	0	0	0	3
	0	0	3	0	0	1	ANOVA table	SS (Type III)	DF	MS	F (DFn, DFd)	P value
	0	0	0	1	0	0	Row Factor	7397	2198	3.365	F (2198, 1599) = 0.7474	P>0.9999
	0	0	0	0	0	0	Column Factor	94.19	1	94.19	F (1, 1599) = 20.92	P<0.0001
	0	0	0	0	1	0	Residual	7199	1599	4.502
	0	0	0	0	0	0
	0	0	0	0	0	1	Difference between column means
	0	0	0	0	0	0	Predicted (LS) mean of Control CAR	0.5037
	0	0	0	0	0	0	Predicted (LS) mean of FUS CAR	0.1605
	0	0	2	0	3	0	Difference between predicted means	0.3431
	0	0	3	0	0	0	SE of difference	0.07502
	0	0	0	0	0	0	95% CI of difference	0.1960 to 0.4903
	0	1	0	0	0	1
	0	0	0	1	0	0	Data summary
	0	0	0	0	0	0	Number of columns (Column Factor)	2
	0	0	0	0	0	0	Number of rows (Row Factor)	2199
	0	0	0	0	0	1	Number of values	3799
	0	0	0	0	0	0
	0	0	0	1	0	0	Table Analyzed	CXCL13 in CD8
	0	0	0	0	0	0
	1	0	0	0	9	0	Two-way ANOVA	Ordinary
	1	0	0	0	0	0	Alpha	0.05
	0	0	1	0	0	0
	0	0	0	0	0	0	Source of Variation	% of total variation	P value	P value summary	Significant?
	0	0	0	0	0	0	Row Factor	50.1	0.9593	ns	No
	0	0	0	0	0	0	Column Factor	0.0003654	0.9139	ns	No
	0	0	0	0	0	0
	2	2	0	1	1	7	ANOVA table	SS (Type III)	DF	MS	F (DFn, DFd)	P value
	0	0	0	1	0	0	Row Factor	12383	1748	7.084	F (1748, 1599) = 0.9183	P=0.9593
	0	0	0	1	0	0	Column Factor	0.09031	1	0.09031	F (1, 1599) = 0.01171	P=0.9139
	0	0	0	0	0	119	Residual	12335	1599	7.714
	0	0	0	4	0	5
	0	0	0	0	0	0	Difference between column means
	0	0	3	0	0	0	Predicted (LS) mean of Control CAR	0.4965
	0	0	0	0	0	0	Predicted (LS) mean of EWS CAR	0.5071
	0	0	0	0	2	0	Difference between predicted means	-0.01062
	0	0	0	0	0	0	SE of difference	0.0982
	0	0	0	0	0	0	95% CI of difference	-0.2032 to 0.1820
	0	0	0	0	0	0
	0	0	0	0	0	0	Data summary
	0	0	0	0	0	2	Number of columns (Column Factor)	2
	0	0	3	0	1	1	Number of rows (Row Factor)	1749
	1	0	0	0	0	0	Number of values	3349
	0	0	0	0	0	0
	0	0	0	0	0	0	Table Analyzed	CXCL13 in CD4
	1	0	0	1	0	0
	2	0	0	0	0	0	Two-way ANOVA	Ordinary
	29	0	0	0	0	0	Alpha	0.05
	0	1	0	0	0	0
	3	0	0	16	0	0	Source of Variation	% of total variation	P value	P value summary	Significant?
	0	0	0	0	2	0	Row Factor	51.24	0.9997	ns	No
	0	0	0	1	0	0	Column Factor	0.2326	<0.0001	****	Yes
	0	0	0	0	5	0
	0	0	0	0	0	0	ANOVA table	SS (Type III)	DF	MS	F (DFn, DFd)	P value
	2	0	0	0	0	0	Row Factor	73902	4042	18.28	F (4042, 3428) = 0.8946	P=0.9997
	0	0	0	0	0	0	Column Factor	335.6	1	335.6	F (1, 3428) = 16.42	P<0.0001
	0	0	1	0	0	0	Residual	70062	3428	20.44
	0	0	0	0	0	0
	0	0	0	0	0	0	Difference between column means
	0	0	0	0	0	0	Predicted (LS) mean of Control CAR	0.8056
	0	0	0	0	0	0	Predicted (LS) mean of FUS CAR	0.3632
	0	0	0	0	0	0	Difference between predicted means	0.4424
	0	0	0	0	0	0	SE of difference	0.1092
	0	0	9	0	0	0	95% CI of difference	0.2283 to 0.6565
	0	0	0	0	0	0
	3	0	0	0	1	0	Data summary
	0	0	0	0	0	0	Number of columns (Column Factor)	2
	16	0	0	0	0	0	Number of rows (Row Factor)	4043
	0	0	0	0	0	0	Number of values	7472
	0	0	0	1	0	0
	0	0	0	0	0	0	Table Analyzed	CXCL13 in CD4
	0	0	0	2	0	0
	0	0	0	0	0	0	Two-way ANOVA	Ordinary
	0	0	5	2	0	0	Alpha	0.05
	0	0	0	0	0	0
	0	0	0	0	0	0	Source of Variation	% of total variation	P value	P value summary	Significant?
	0	0	0	0	1	0	Row Factor	51.02	>0.9999	ns	No
	0	0	0	0	0	0	Column Factor	0.0134	0.2931	ns	No
	0	0	0	0	0	5
	0	0	0	0	0	0	ANOVA table	SS (Type III)	DF	MS	F (DFn, DFd)	P value
	0	1	0	0	0	0	Row Factor	185712	5165	35.96	F (5165, 4042) = 0.8152	P>0.9999
	0	0	6	0	0	0	Column Factor	48.77	1	48.77	F (1, 4042) = 1.106	P=0.2931
	0	0	0	0	36	0	Residual	178287	4042	44.11
	0	0	1	0	0	0
	0	0	0	0	0	0	Difference between column means
	0	0	0	0	0	0	Predicted (LS) mean of Control CAR	0.726
	0	0	0	3	0	0	Predicted (LS) mean of EWS CAR	0.8813
	0	0	1	0	0	0	Difference between predicted means	-0.1553
	0	0	0	0	0	0	SE of difference	0.1477
	0	0	2	0	1	0	95% CI of difference	-0.4449 to 0.1343
	0	0	0	0	0	0
	0	0	0	11	0	0	Data summary
	0	0	0	0	0	0	Number of columns (Column Factor)	2
	0	0	0	0	5	0	Number of rows (Row Factor)	5166
	0	0	0	0	0	0	Number of values	9209
	0	0	1	0	0	0
	0	0	0	0	0	0
	9	0	0	0	0	2
	0	0	0	1	0	0
	0	0	3	0	0	0
	1	0	0	5	0	0
	0	1	0	0	0	0
	0	0	0	1	0	2
	0	0	0	0	0	0
	0	0	0	0	0	0
	0	0	0	1	0	0
	0	0	8	0	0	0
	0	0	0	1	0	1
	0	0	0	0	0	0
	2	0	0	0	0	0
	0	7	0	0	0	7
	0	0	2	0	0	0
	0	0	0	0	0	1
	0	0	0	0	1	5
	0	0	0	0	0	0
	0	0	0	0	0	0
	4	0	0	0	0	3
	0	0	0	2	0	0
	2	0	0	1	0	7
	0	0	0	0	0	0
	2	1	0	5	0	0
	0	0	0	2	0	0
	0	0	0	0	2	0
	0	3	0	0	0	0
	0	1	3	0	0	0
	0	0	0	0	0	0
	0	0	0	0	0	0
	0	0	0	0	19	0
	1	0	0	0	0	0
	0	0	0	0	0	0
	0	0	0	0	0	68
	2	0	0	0	0	2
	0	0	0	0	0	0
	3	0	0	0	0	0
	0	0	0	0	0	0
	0	0	0	0	0	0
	0	0	0	0	0	0
	0	0	1	0	0	0
	0	0	0	1	0	0
	0	1	0	0	0	0
	0	0	0	0	0	0
	0	0	0	0	0	1
	4	0	0	0	0	0
	0	0	0	1	0	0
	0	0	0	9	0	0
	0	0	0	0	0	0
	0	0	0	0	3	0
	0	0	0	2	1	99
	0	0	0	0	0	0
	0	0	0	0	0	0
	0	0	0	0	0	1
	0	0	0	0	0	1
	0	1	0	0	0	2
	0	0	0	0	0	0
	0	0	0	0	4	0
	0	0	0	0	0	0
	0	0	1	0	0	0
	0	0	1	0	0	0
	0	0	0	0	0	0
	0	0	0	1	0	0
	0	0	0	0	1	0
	0	0	0	0	0	0
	0	0	0	0	0	0
	0	0	1	0	0	0
	0	0	0	0	0	0
	0	0	0	0	0	0
	0	0	0	2	0	0
	9	0	0	0	0	1
	0	0	0	1	0	0
	0	0	0	0	0	0
	0	0	0	0	1	0
	0	1	0	0	0	1
	0	0	0	0	0	0
	1	0	1	0	0	0
	3	0	0	0	0	0
	0	0	0	0	3	0
	0	0	0	2	0	0
	0	0	0	0	1	0
	0	0	4	4	0	0
	0	0	0	0	1	0
	0	0	0	0	0	0
	0	0	0	0	0	2
	0	0	0	0	0	0
	0	0	0	0	0	1
	0	0	0	0	0	1
	0	0	0	0	0	0
	0	0	1	0	0	0
	0	0	3	0	0	0
	0	0	0	0	0	0
	1	0	2	0	0	0
	0	0	15	0	0	0
	0	0	0	0	0	4
	1	0	1	0	0	0
	0	0	4	23	0	0
	0	0	0	0	1	0
	0	0	0	0	0	0
	0	0	0	0	0	0
	0	0	0	0	9	0
	0	0	0	0	0	0
	0	0	0	0	0	9
	0	0	0	0	0	0
	0	0	2	0	0	0
	0	0	4	0	0	0
	0	0	11	0	1	0
	0	0	0	0	0	0
	0	0	1	0	0	0
	0	0	0	0	0	0
	0	0	0	0	0	0
	0	0	0	0	0	0
	0	0	0	0	0	0
	0	0	0	0	0	0
	0	0	3	166	0	0
	0	0	0	0	0	3
	0	0	0	0	0	0
	1	0	0	0	4	0
	0	0	0	0	9	0
	0	0	0	0	0	0
	0	0	0	0	0	0
	0	0	0	0	0	1
	1	0	0	3	0	0
	0	0	0	0	0	0
	0	0	0	2	0	0
	0	0	3	0	0	0
	0	0	7	0	0	11
	0	0	0	0	0	0
	0	0	0	0	0	0
	0	0	0	0	0	0
	0	0	0	3	0	1
	0	0	0	0	0	0
	0	0	0	0	0	7
	0	6	0	0	0	0
	0	0	0	0	0	0
	0	0	0	3	1	0
	0	0	0	0	0	1
	0	0	3	0	0	0
	0	0	0	0	0	0
	0	0	0	3	0	0
	0	0	0	0	0	0
	0	0	0	1	4	0
	0	0	0	0	0	0
	0	0	0	0	1	0
	0	0	0	4	0	0
	0	0	0	0	0	0
	2	1	4	0	0	0
	0	1	0	0	0	1
	0	0	0	0	0	0
	0	0	0	0	0	0
	0	0	0	0	0	5
	0	0	0	0	0	0
	1	0	0	0	0	0
	0	0	0	0	0	0
	0	0	0	0	0	0
	0	0	0	0	0	0
	0	0	0	0	0	0
	0	0	1	1	0	0
	0	0	3	0	2	2
	0	0	0	0	0	0
	0	0	0	1	0	0
	0	0	0	0	0	0
	0	0	0	0	0	0
	3	0	0	0	1	0
	0	0	0	0	0	0
	0	0	0	0	2	6
	3	0	0	0	0	0
	0	0	0	2	0	0
	1	0	5	0	0	0
	0	0	0	0	0	1
	0	0	0	0	0	0
	0	0	0	0	0	0
	0	0	0	2	0	0
	0	0	0	0	0	1
	0	0	0	0	0	0
	0	0	0	0	4	0
	0	0	0	0	0	0
	0	0	2	0	0	0
	0	0	0	0	5	0
	0	0	0	0	0	0
	0	0	0	1	30	0
	0	0	0	0	0	0
	0	0	0	4	0	0
	0	0	1	0	0	0
	0	0	0	0	0	1
	0	0	0	0	0	0
	0	0	0	3	0	0
	4	0	0	0	1	0
	2	0	0	0	0	0
	0	0	0	0	0	0
	0	0	0	0	0	0
	0	0	0	0	0	0
	0	19	0	2	2	0
	1	0	0	0	0	0
	0	0	0	0	0	0
	0	0	49	0	0	0
	0	0	0	0	0	0
	0	0	0	0	0	0
	3	0	0	0	0	0
	0	2	0	0	0	1
	0	0	2	0	0	0
	0	0	0	0	0	0
	0	1	0	0	0	0
	0	0	0	0	0	0
	0	0	0	0	0	0
	0	0	4	0	0	0
	0	11	0	0	0	1
	0	0	0	0	0	0
	0	0	0	0	0	0
	0	0	0	5	0	1
	0	0	0	0	0	0
	0	0	0	0	0	0
	0	0	0	0	0	0
	0	0	0	0	0	1
	2	0	0	7	0	0
	0	0	0	0	0	0
	0	0	0	0	0	0
	0	0	0	0	0	0
	0	0	0	0	0	0
	0	1	0	0	0	0
	0	0	0	0	1	0
	0	0	0	0	0	0
	0	0	0	1	0	0
	0	0	0	0	0	0
	0	0	0	0	0	0
	0	0	0	1	0	0
	0	0	0	3	0	0
	0	0	0	0	0	0
	0	0	0	0	0	0
	0	0	0	0	0	0
	0	0	0	0	0	0
	0	0	0	0	0	0
	1	0	3	0	0	0
	0	0	0	0	0	0
	0	0	0	1	0	0
	0	0	0	0	0	0
	0	0	0	33	0	0
	0	0	0	5	0	0
	0	0	2	0	1	8
	0	0	0	0	0	0
	0	3	0	0	0	0
	0	0	0	0	0	0
	0	0	0	0	0	0
	0	0	0	0	0	0
	0	0	0	2	0	1
	0	0	0	0	0	0
	0	0	0	0	0	0
	0	0	0	1	0	0
	7	0	0	0	1	0
	1	0	0	0	1	0
	0	0	0	0	0	1
	0	0	0	0	0	0
	0	0	0	0	0	2
	0	0	0	0	0	0
	0	0	2	0	0	0
	0	0	1	0	0	9
	0	0	0	0	0	0
	3	2	0	0	0	0
	0	1	0	0	0	1
	0	0	0	0	0	0
	0	1	0	0	0	0
	0	1	0	0	0	0
	0	0	3	0	0	0
	0	0	0	0	0	3
	0	0	0	0	0	6
	0	0	1	1	0	0
	0	0	0	0	0	0
	0	0	8	0	0	0
	0	0	1	0	3	0
	8	0	0	0	0	0
	0	0	0	0	0	0
	0	3	0	0	0	0
	0	0	0	0	0	0
	0	0	0	0	0	3
	0	0	0	0	0	0
	0	0	0	0	1	0
	0	0	0	0	0	0
	0	0	0	0	0	0
	0	0	6	0	1	0
	0	0	0	0	0	0
	0	0	0	0	0	0
	0	0	0	0	0	0
	0	0	1	0	4	0
	0	0	0	0	0	0
	0	0	0	0	0	1
	1	0	0	0	0	0
	0	0	0	0	0	1
	0	0	0	0	0	5
	0	0	0	0	0	0
	1	0	0	0	0	0
	0	0	0	0	0	0
	0	0	0	0	0	0
	0	0	0	0	0	0
	0	0	0	0	0	0
	5	0	0	0	0	0
	0	0	0	0	0	0
	0	0	0	0	0	0
	0	0	0	0	0	0
	0	0	0	0	0	0
	0	0	0	1	0	1
	0	0	0	0	0	0
	2	0	0	0	0	2
	4	0	0	0	0	0
	0	0	0	0	0	0
	0	0	0	0	0	1
	0	0	0	0	0	0
	0	0	0	0	0	1
	0	0	0	0	0	0
	0	0	0	0	0	2
	0	0	2	0	19	0
	0	0	1	0	0	0
	0	0	0	0	0	0
	0	0	0	0	0	0
	0	0	0	5	0	0
	0	0	0	0	0	0
	0	0	0	0	0	1
	0	0	0	0	0	1
	0	0	1	37	0	0
	0	0	0	0	0	0
	0	0	0	0	0	0
	0	0	0	2	2	0
	0	0	0	0	0	0
	1	0	0	0	0	0
	0	0	1	0	0	0
	3	0	0	0	0	0
	0	0	1	0	0	6
	0	0	0	0	1	1
	0	0	0	1	0	0
	0	0	0	0	0	0
	0	0	0	0	0	0
	0	0	0	0	1	0
	0	0	0	0	0	0
	0	0	5	0	0	0
	0	0	1	0	0	0
	0	0	0	0	0	4
	0	0	0	0	0	0
	0	0	1	0	0	0
	0	0	0	0	0	0
	0	0	0	0	0	0
	0	0	0	0	0	0
	0	0	0	2	0	0
	0	0	0	0	0	0
	0	0	0	0	0	0
	0	0	3	1	0	3
	0	0	4	0	1	0
	0	0	0	0	0	0
	0	0	0	0	0	0
	2	0	0	0	0	0
	0	0	0	1	0	1
	0	0	1	0	0	0
	1	0	0	0	0	0
	1	0	0	0	0	0
	0	0	0	0	0	0
	0	0	0	0	0	0
	0	0	0	0	0	1
	0	0	0	0	0	1
	0	0	0	0	0	11
	0	0	0	0	0	0
	0	0	0	0	0	0
	0	0	0	0	0	0
	0	0	3	0	0	0
	0	0	0	0	0	0
	0	0	0	4	0	0
	0	0	0	0	0	0
	0	0	0	0	0	0
	0	0	0	0	0	0
	0	0	0	0	0	0
	0	0	5	0	0	0
	0	0	0	0	0	0
	0	0	0	0	0	1
	0	0	0	0	0	0
	0	0	1	0	0	0
	0	0	0	5	1	0
	6	0	0	0	0	0
	0	0	0	0	0	0
	0	0	0	0	0	0
	0	0	0	4	1	0
	0	0	0	0	0	1
	0	0	1	1	0	0
	0	0	0	1	0	0
	0	0	0	0	0	0
	0	0	0	0	0	0
	4	1	0	0	0	0
	0	0	0	0	0	0
	0	0	2	1	0	0
	0	0	0	0	0	0
	0	0	1	0	0	1
	0	0	0	0	0	1
	1	0	0	23	0	0
	0	0	0	0	0	0
	0	0	0	0	3	0
	1	0	0	0	0	0
	0	9	0	0	0	2
	0	0	3	0	0	0
	0	0	0	0	0	0
	0	0	0	1	0	0
	0	0	0	0	0	0
	0	0	0	0	0	1
	0	0	0	0	0	0
	0	0	0	0	0	0
	5	0	0	0	0	0
	0	0	0	41	0	0
	0	0	0	2	0	0
	1	0	1	1	0	0
	0	0	0	1	0	0
	0	0	0	1	0	0
	0	0	5	0	0	0
	0	0	0	0	0	0
	54	0	0	0	0	0
	0	0	0	0	0	2
	2	0	1	0	0	0
	0	0	15	0	0	0
	0	0	0	0	0	0
	0	0	0	0	0	0
	0	0	0	0	0	0
	0	0	0	0	0	0
	5	0	0	0	3	0
	0	0	0	0	0	0
	0	1	0	0	0	334
	3	0	0	0	0	1
	0	0	0	0	0	0
	0	0	0	0	0	0
	0	0	0	0	0	0
	2	0	1	0	0	0
	0	0	0	0	0	0
	0	0	0	0	0	2
	0	0	0	0	0	0
	0	0	0	0	0	2
	0	0	0	0	0	0
	4	0	0	2	0	0
	0	0	0	0	0	0
	0	1	0	1	0	0
	0	0	0	0	0	0
	0	0	0	0	0	0
	0	0	2	1	0	0
	0	0	0	0	1	0
	0	0	0	0	0	3
	0	0	0	0	2	0
	0	0	0	1	0	0
	0	0	5	0	0	0
	0	0	0	0	0	1
	1	0	0	0	0	0
	0	0	0	0	0	0
	0	0	0	0	0	0
	0	0	1	0	0	1
	2	0	0	0	0	0
	0	0	0	0	0	0
	0	0	1	0	0	0
	0	0	0	1	0	0
	0	0	0	0	0	0
	0	0	0	0	0	0
	0	0	0	0	0	1
	0	0	1	0	0	1
	4	0	7	0	0	14
	4	0	3	0	0	0
	0	0	0	0	0	0
	1	0	0	0	0	0
	0	0	0	0	0	0
	0	0	0	0	0	0
	0	0	0	1	0	0
	0	0	0	0	0	0
	0	0	1	0	0	0
	0	0	0	0	0	0
	0	0	0	0	0	1
	0	0	0	0	0	0
	0	0	0	0	0	3
	0	0	0	0	0	35
	0	0	0	7	0	0
	0	0	0	0	0	0
	0	0	0	0	0	0
	17	0	0	53	1	2
	0	0	0	0	0	0
	0	0	0	0	0	0
	0	4	0	0	0	15
	0	0	0	0	0	0
	0	0	0	0	0	0
	0	0	1	0	0	0
	0	0	0	0	1	0
	0	0	0	0	0	0
	3	0	0	0	0	0
	0	0	0	0	0	0
	0	0	0	0	0	0
	0	0	1	0	0	0
	0	0	0	0	2	4
	1	0	0	0	0	1
	0	0	0	0	0	0
	0	0	1	0	0	0
	0	0	0	0	0	0
	1	0	0	0	0	1
	0	0	0	0	0	0
	0	0	0	0	0	0
	0	0	0	1	0	0
	1	0	1	0	1	1
	0	0	19	0	0	0
	0	0	0	0	0	0
	0	0	0	0	0	0
	0	0	0	0	0	0
	0	0	0	0	0	0
	0	0	0	0	0	0
	0	0	0	0	0	0
	0	0	0	0	0	0
	0	0	0	0	0	0
	0	0	0	0	0	0
	0	0	0	0	0	0
	0	0	0	0	0	0
	0	0	0	0	0	0
	0	0	0	0	0	0
	0	0	0	0	0	0
	0	0	0	0	0	0
	1	0	0	0	0	0
	0	0	0	0	0	3
	0	0	1	0	0	0
	0	0	0	0	0	0
	0	0	0	0	0	0
	0	0	0	1	2	0
	7	0	0	0	0	0
	0	0	0	1	0	0
	6	0	0	0	1	1
	0	0	0	0	2	0
	0	0	0	1	0	0
	0	0	0	1	0	0
	0	0	0	0	0	0
	0	0	0	0	0	0
	0	0	0	0	0	0
	0	0	0	0	0	0
	0	0	0	0	0	11
	0	0	0	0	0	0
	0	0	0	0	0	0
	1	1	0	9	0	0
	0	0	1	0	1	0
	0	2	0	0	0	0
	0	0	7	0	0	0
	59	0	0	9	8	0
	0	0	0	0	0	0
	0	0	0	1	0	0
	1	0	0	1	0	0
	1	0	0	2	0	2
	6	0	0	0	0	0
	0	0	0	2	0	0
	0	0	0	0	0	1
	0	0	0	0	0	0
	0	0	0	0	0	0
	0	0	0	0	0	0
	1	0	34	0	0	0
	0	0	0	0	44	0
	0	0	1	2	0	0
	2	0	0	0	0	0
	0	0	0	0	0	0
	0	0	0	3	0	0
	0	0	0	1	0	0
	0	0	0	0	0	22
	0	0	0	0	0	0
	0	2	0	0	0	0
	0	0	0	1	0	0
	0	0	0	0	5	0
	0	0	0	1	0	3
	0	0	0	0	0	0
	1	0	0	0	0	0
	0	0	0	0	0	0
	2	0	0	0	0	0
	0	0	0	0	0	0
	0	19	0	0	0	0
	1	2	0	3	0	0
	0	0	0	0	0	0
	0	0	0	0	0	0
	0	0	0	0	0	0
	0	0	0	1	0	0
	0	0	0	0	0	0
	0	0	0	0	0	0
	0	0	0	0	0	0
	0	0	9	0	0	0
	0	0	0	2	0	0
	2	0	0	0	0	4
	0	0	0	0	0	7
	0	0	0	0	0	0
	0	0	0	0	0	0
	8	0	0	0	0	1
	0	0	1	0	0	0
	0	0	0	0	0	2
	0	0	0	0	0	0
	0	0	0	0	0	0
	0	0	4	0	0	0
	0	0	0	5	0	0
	0	6	1	0	0	0
	0	0	0	0	0	1
	0	0	0	0	0	0
	0	0	0	0	0	0
	0	0	40	3	0	0
	0	1	0	3	0	0
	0	0	0	1	0	0
	0	0	3	0	0	0
	0	0	0	0	0	0
	0	0	0	0	0	0
	4	0	0	0	0	0
	3	0	3	6	0	0
	0	0	3	0	2	0
	1	0	0	0	0	0
	0	0	0	0	1	0
	0	0	0	0	0	0
	0	0	3	0	0	0
	0	0	0	1	2	0
	0	0	0	0	0	0
	0	0	0	0	0	0
	0	0	12	0	0	0
	0	0	0	0	0	0
	0	0	0	0	6	0
	1	0	0	0	0	0
	4	0	0	0	0	0
	0	0	0	0	0	0
	0	0	0	0	0	0
	0	0	0	0	0	0
	0	0	1	0	1	0
	0	0	0	0	0	0
	0	0	2	13	0	0
	0	0	0	0	0	0
	0	0	6	1	0	2
	0	0	0	0	0	0
	1	1	0	2	0	0
	0	0	1	0	0	0
	0	0	0	0	9	0
	0	0	0	0	0	0
	0	0	0	0	0	0
	0	0	2	0	0	0
	5	0	0	0	0	13
	0	0	0	0	0	0
	1	0	0	0	0	0
	0	0	0	1	0	0
	0	0	1	0	0	1
	8	0	0	0	0	0
	0	0	1	0	0	0
	0	0	0	0	0	0
	0	0	3	0	0	0
	0	0	0	0	0	0
	0	0	5	2	0	0
	0	0	0	1	0	0
	0	0	0	0	1	0
	0	0	0	0	0	0
	0	0	0	0	0	1
	1	0	0	0	0	0
	0	0	0	2	0	0
	0	0	0	0	0	0
	9	0	0	7	0	0
	6	1	0	5	0	0
	0	2	0	0	0	4
	0	0	0	1	0	0
	0	9	0	0	0	0
	0	0	0	0	0	0
	0	0	0	0	0	0
	0	0	0	0	0	0
	0	6	0	0	0	0
	0	0	0	0	0	0
	0	0	0	0	0	0
	0	0	0	0	0	0
	0	0	0	0	0	0
	0	0	0	0	0	0
	0	0	0	22	0	1
	0	0	8	0	0	0
	0	0	0	0	2	0
	0	1	0	0	0	1
	0	0	0	0	0	0
	0	0	0	0	0	0
	0	0	0	34	0	0
	0	0	0	0	0	0
	0	0	0	1	0	0
	10	0	0	9	0	0
	0	0	0	0	0	0
	3	0	0	0	0	0
	0	0	0	0	0	0
	0	0	0	0	0	0
	0	0	0	0	0	0
	0	0	0	0	0	0
	0	0	0	0	0	0
	0	0	0	0	0	0
	0	0	0	0	0	0
	0	0	0	0	0	0
	0	0	1	0	0	0
	0	0	0	0	0	0
	0	0	1	0	1	0
	0	0	1	0	0	0
	0	1	0	9	0	0
	0	0	0	0	0	0
	0	0	0	0	0	0
	0	0	0	0	0	0
	0	0	0	1	0	0
	0	0	0	0	0	2
	0	0	0	0	0	0
	5	0	0	0	1	0
	0	0	0	0	0	0
	1	0	0	0	0	0
	0	0	0	0	0	0
	1	1	0	0	0	0
	0	0	0	0	0	0
	0	0	0	0	0	0
	0	0	0	0	0	0
	0	3	0	0	0	0
	0	0	0	0	0	44
	0	0	0	0	0	0
	0	0	0	0	0	0
	0	0	0	0	0	0
	0	1	1	0	0	0
	0	0	0	0	0	0
	0	0	0	3	0	0
	0	0	0	0	0	0
	0	0	0	0	0	0
	0	0	0	46	0	0
	0	0	0	0	0	0
	0	0	0	0	0	0
	0	0	6	0	0	0
	0	0	0	1	0	0
	0	0	2	0	4	1
	0	0	0	0	0	0
	0	0	0	0	0	0
	0	0	0	1	0	0
	0	0	0	0	0	4
	0	0	0	0	1	1
	0	0	0	0	0	0
	0	0	0	0	0	3
	0	0	0	0	0	0
	0	0	0	0	0	4
	7	0	10	1	0	1
	1	0	0	0	0	0
	0	0	0	0	0	0
	0	0	0	0	0	0
	0	0	0	0	0	0
	0	11	0	0	0	0
	0	0	0	4	0	8
	2	0	0	3	1	0
	0	0	1	5	0	0
	0	0	0	1	0	14
	0	0	0	0	0	0
	0	0	0	0	0	0
	1	0	0	0	0	49
	0	0	0	0	0	0
	0	0	1	7	0	0
	0	0	0	0	0	0
	0	0	0	1	0	0
	0	4	0	0	0	0
	0	0	2	0	0	0
	0	0	0	0	0	0
	0	0	0	0	0	0
	0	0	0	0	0	0
	0	0	0	0	0	0
	0	0	0	0	0	0
	0	0	0	0	0	23
	4	0	0	0	0	0
	0	0	0	0	2	0
	0	0	0	0	0	2
	0	0	0	0	0	0
	0	0	0	0	0	0
	0	0	0	0	0	0
	4	0	0	0	0	0
	0	0	0	0	0	1
	5	0	2	0	0	0
	0	0	0	0	0	0
	0	0	0	0	0	0
	0	0	0	0	0	4
	0	0	0	13	0	0
	0	1	0	0	0	0
	0	0	0	0	0	0
	0	0	0	0	0	0
	10	0	0	0	0	0
	0	0	0	1	0	0
	0	0	0	0	0	0
	0	0	1	5	0	0
	0	0	0	0	0	0
	0	2	0	0	0	1
	0	0	0	0	0	0
	0	0	0	0	0	0
	0	0	5	0	0	0
	0	0	0	0	0	0
	0	0	0	0	0	0
	12	0	0	0	1	0
	0	0	0	0	0	0
	0	0	0	0	0	0
	0	0	0	0	0	0
	0	0	0	1	0	0
	0	0	0	0	0	2
	0	0	0	0	0	0
	0	0	0	0	0	0
	0	0	0	0	0	0
	0	0	1	0	0	1
	0	4	0	0	0	0
	0	0	0	0	0	0
	0	0	0	0	0	0
	0	0	10	0	1	0
	1	0	0	1	0	0
	0	0	0	0	0	0
	0	0	0	0	0	0
	0	0	0	0	0	0
	0	0	0	0	0	1
	0	0	0	0	1	0
	0	0	0	0	0	0
	0	0	0	0	0	1
	0	0	1	0	0	0
	1	0	0	0	0	0
	0	0	0	0	4	0
	1	0	0	0	0	0
	0	0	1	0	3	2
	0	0	0	0	0	0
	0	0	0	0	0	0
	0	0	0	0	0	0
	0	0	0	0	0	0
	0	0	0	0	0	0
	13	0	0	0	0	0
	0	0	3	0	0	0
	0	0	0	0	0	0
	0	1	0	0	0	1
	0	1	0	1	0	0
	0	0	0	0	9	1
	0	0	0	0	0	0
	0	0	0	0	0	0
	0	0	0	0	0	0
	0	0	3	0	0	0
	0	0	7	0	0	0
	0	0	0	0	0	2
	0	0	0	0	0	0
	0	0	0	0	0	0
	0	0	0	0	0	0
	0	0	0	1	0	0
	0	0	0	0	0	0
	0	0	0	1	0	0
	0	0	0	0	2	0
	0	0	0	0	0	0
	0	0	0	0	2	0
	0	0	0	0	0	0
	0	0	0	1	1	0
	0	0	0	0	0	0
	0	0	0	1	0	0
	0	0	0	0	0	0
	0	0	0	0	0	0
	1	0	0	0	0	0
	2	0	0	0	0	0
	0	0	0	0	2	0
	0	1	0	0	0	0
	0	0	0	0	0	0
	0	0	0	0	0	2
	3	0	0	0	0	0
	0	0	0	0	0	1
	0	0	0	0	0	0
	0	0	0	0	0	0
	0	0	3	0	0	0
	0	0	0	0	3	2
	0	0	0	0	0	0
	2	0	0	3	0	1
	0	0	0	0	0	0
	0	0	0	0	0	0
	2	0	0	0	0	0
	0	0	0	0	0	1
	0	0	6	0	0	0
	0	0	0	0	0	1
	0	0	0	0	0	0
	0	0	0	0	0	0
	1	1	0	0	0	0
	0	0	0	0	0	0
	3	0	0	0	12	0
	0	0	0	1	1	0
	0	0	0	1	0	0
	0	0	0	0	0	0
	0	6	0	0	0	0
	0	0	0	0	0	0
	0	0	0	0	0	0
	0	0	0	1	0	0
	0	0	0	0	0	0
	0	0	0	0	0	0
	0	0	0	0	0	0
	0	0	0	0	0	0
	0	0	0	0	0	0
	0	0	1	0	0	1
	1	0	0	0	3	0
	0	2	1	5	0	0
	0	0	0	0	0	0
	0	0	0	0	0	0
	0	0	3	0	0	0
	1	0	0	0	0	0
	0	0	0	0	0	0
	0	0	0	0	0	0
	0	0	0	0	1	0
	0	0	0	31	0	0
	0	0	0	9	0	0
	0	0	0	1	0	0
	0	0	0	1	0	0
	0	0	0	0	0	0
	0	0	0	0	0	1
	0	0	0	0	0	0
	0	0	0	0	0	0
	3	0	0	0	1	0
	0	0	0	0	0	1
	0	0	0	0	0	0
	0	0	0	0	0	0
	0	0	0	0	0	0
	0	0	0	0	1	0
	0	0	0	0	0	0
	0	0	0	0	0	0
	0	0	0	0	0	0
	0	0	0	0	0	2
	0	0	1	0	0	0
	2	0	60	0	0	0
	0	0	1	0	0	0
	0	0	0	0	0	25
	0	0	0	2	0	0
	0	0	0	6	0	0
	0	0	0	1	0	0
	0	0	0	0	0	0
	0	0	0	0	2	0
	0	2	0	0	0	0
	0	0	0	1	0	0
	0	0	0	0	0	0
	0	0	0	0	0	0
	0	0	0	0	0	0
	0	0	0	0	0	0
	0	0	2	0	0	0
	0	0	0	1	0	0
	0	0	1	0	0	0
	0	0	0	0	13	1
	0	0	0	0	0	0
	13	0	0	0	0	0
	0	2	0	9	2	1
	0	0	0	0	0	1
	0	0	0	0	0	0
	0	0	0	0	0	0
	0	0	0	0	0	0
	0	0	4	1	0	0
	0	0	0	2	0	0
	0	0	0	0	50	0
	0	0	0	0	0	1
	0	0	0	0	0	0
	0	0	0	0	0	3
	0	0	1	0	0	0
	1	0	0	0	0	1
	0	0	0	2	0	0
	0	0	0	0	1	0
	3	0	0	0	0	0
	0	1	0	0	0	0
	0	0	0	0	0	0
	0	1	0	0	0	0
	0	0	0	0	0	0
	0	0	0	0	0	0
	0	1	0	0	0	0
	3	0	0	0	2	0
	0	0	2	0	0	0
	0	0	0	0	0	0
	0	0	0	0	0	0
	0	0	0	0	0	0
	0	0	0	0	0	0
	1	0	0	0	0	0
	0	2	0	0	0	8
	0	0	3	50	0	0
	0	0	0	0	0	0
	0	0	0	0	0	0
	0	0	3	0	0	0
	0	0	0	8	0	0
	0	0	0	0	0	0
	1	0	0	0	0	0
	0	0	0	0	0	0
	0	0	0	0	0	0
	0	0	0	0	0	0
	1	0	0	1	0	5
	0	0	5	0	0	3
	0	0	0	0	0	0
	0	0	0	1	0	0
	1	6	2	0	0	0
	0	0	0	0	0	2
	17	0	0	0	2	0
	0	0	0	0	0	0
	0	0	0	0	0	0
	0	0	0	0	0	2
	0	0	0	0	0	0
	0	0	1	0	0	0
	0	0	0	0	0	0
	1	0	1	0	0	0
	0	0	0	0	0	2
	0	0	0	0	0	0
	0	0	0	0	0	0
	0	0	0	0	0	0
	0	0	0	0	0	1
	0	0	0	0	0	0
	0	0	0	0	0	0
	1	0	0	0	0	0
	0	0	0	0	0	0
	0	1	5	0	0	0
	0	0	0	0	0	0
	0	0	0	0	0	0
	0	0	0	8	1	0
	0	0	0	0	0	0
	0	0	0	0	0	0
	0	0	0	2	0	0
	0	0	0	0	0	0
	0	0	2	0	0	0
	0	2	0	0	0	0
	0	0	0	0	0	0
	6	0	0	0	5	0
	0	0	0	0	0	0
	9	0	3	0	0	35
	0	0	0	0	0	0
	0	0	0	1	0	1
	0	0	0	0	4	0
	0	0	1	3	0	0
	0	0	0	0	6	0
	0	0	0	2	0	0
	0	0	0	0	0	0
	0	0	0	0	0	0
	0	0	0	0	0	0
	0	0	0	0	0	0
	0	0	0	0	0	0
	0	0	0	172	0	0
	0	0	1	0	1	0
	0	0	17	0	1	0
	0	0	1	0	0	0
	0	0	0	0	0	0
	7	0	0	0	0	2
	0	0	0	0	1	3
	0	0	0	0	0	0
	0	0	0	0	0	0
	0	0	0	0	0	0
	0	0	0	0	0	0
	0	0	0	0	0	1
	0	0	0	0	0	0
	0	0	0	0	0	0
	0	0	0	0	0	0
	0	0	0	0	0	0
	0	0	0	0	0	0
	2	0	0	0	0	0
	0	0	0	0	0	0
	0	0	0	0	0	3
	0	0	0	0	0	0
	0	0	0	5	0	0
	0	0	0	0	0	0
	0	0	0	0	0	0
	0	0	0	0	0	1
	0	0	0	0	0	0
	0	0	0	0	0	1
	0	0	0	0	19	0
	0	0	0	0	0	0
	0	1	0	0	0	0
	0	0	0	0	1	0
	0	0	0	0	0	0
	0	0	0	0	0	0
	0	0	0	0	0	16
	1	0	0	29	0	0
	0	1	0	0	0	5
	0	0	0	0	0	1
	0	1	0	0	0	0
	1	0	0	0	0	0
	0	0	0	0	0	0
	8	0	0	0	0	0
	0	0	0	2	0	0
	0	0	0	0	0	0
	0	0	0	0	0	0
	0	0	0	0	0	0
	0	1	0	0	3	0
	0	0	0	0	0	0
	0	0	0	0	0	0
	0	0	0	0	0	0
	0	0	3	0	0	1
	0	0	0	0	0	1
	0	0	0	0	0	0
	3	0	0	8	2	0
	0	0	0	0	0	8
	0	0	0	1	3	0
	0	0	0	27	0	0
	0	0	5	0	0	1
	0	0	0	0	1	0
	0	0	0	0	0	0
	3	0	0	3	0	0
	0	0	0	0	1	2
	0	0	0	0	2	0
	0	0	0	0	1	0
	0	0	0	0	0	0
	0	0	0	0	0	0
	0	0	0	0	0	0
	0	0	0	0	0	0
	0	0	0	0	0	0
	0	0	0	0	0	0
	0	0	0	0	0	0
	20	0	0	0	0	0
	1	0	0	0	0	0
	0	0	0	0	0	1
	0	0	0	0	0	0
	5	0	0	0	0	0
	0	0	0	0	0	2
	0	0	0	0	0	0
	0	0	0	0	0	0
	0	0	0	0	1	0
	0	0	0	0	0	1
	19	0	0	0	0	0
	0	0	0	0	0	0
	3	0	0	0	0	0
	0	0	0	0	0	0
	0	0	0	0	0	0
	0	0	0	0	0	1
	0	0	0	0	0	1
	0	0	0	0	0	1
	0	0	0	0	0	7
	0	0	1	0	0	0
	0	0	0	0	0	0
	0	0	0	0	0	0
	1	2	0	0	0	2
	0	0	0	0	0	0
	0	0	0	0	0	10
	0	0	1	0	0	1
	0	0	0	0	0	0
	0	0	0	0	0	0
	0	1	0	1	0	1
	0	0	0	0	0	0
	0	0	0	1	0	1
	0	0	0	0	0	3
	0	1	0	0	0	0
	0	8	0	0	0	0
	0	0	0	0	0	0
	0	0	0	0	0	0
	0	0	0	0	0	0
	0	0	0	0	0	0
	0	5	0	0	0	0
	0	0	5	0	0	0
	0	0	2	0	0	4
	0	0	12	0	0	0
	0	0	0	0	2	2
	0	0	0	0	0	0
	0	0	0	0	0	0
	0	0	0	0	0	0
	0	0	0	0	0	0
	0	0	0	0	0	0
	0	0	0	0	0	0
	0	0	0	0	0	0
	0	0	0	0	0	0
	0	0	0	0	1	0
	0	0	0	0	0	0
	0	0	0	0	0	0
	0	0	0	0	0	6
	0	0	0	0	0	0
	4	0	0	0	0	3
	0	0	0	0	0	0
	0	0	0	0	0	2
	0	0	0	0	0	0
	0	0	0	1	0	0
	0	0	0	0	0	0
	0	0	3	0	0	0
	0	0	1	0	0	0
	0	0	0	0	0	0
	0	0	4	0	0	0
	0	0	0	0	0	0
	0	0	0	0	3	0
	0	0	1	0	2	0
	0	0	0	0	4	0
	0	0	0	0	0	0
	0	0	0	0	0	0
	0	0	0	0	0	0
	0	0	0	0	0	5
	0	0	0	0	0	0
	0	0	0	0	0	0
	0	0	0	0	0	33
	0	0	0	2	0	0
	0	0	0	0	0	1
	0	0	0	0	0	0
	0	0	2	0	0	0
	0	0	0	1	0	0
	0	0	3	0	0	0
	0	0	0	0	0	0
	1	1	0	0	0	0
	0	0	0	0	0	0
	0	0	0	0	0	0
	0	0	0	0	0	0
	1	16	0	0	3	0
	0	0	0	0	1	1
	0	0	0	0	0	0
	20	0	0	0	0	0
	0	0	0	0	2	0
	7	0	0	6	0	0
	0	0	1	0	0	0
	3	0	0	0	4	0
	0	0	0	0	0	0
	0	0	0	0	0	2
	0	0	0	0	4	1
	1	0	0	0	0	1
	0	0	0	0	0	0
	0	0	0	0	0	0
	0	0	0	0	0	0
	0	0	0	0	1	0
	0	0	0	0	0	0
	0	0	0	0	0	0
	0	0	0	0	2	0
	0	0	0	2	0	0
	0	0	0	0	0	0
	0	0	0	0	0	4
	0	0	0	0	0	0
	0	0	0	0	0	0
	0	0	0	0	0	0
	0	0	0	0	0	2
	0	0	0	0	0	0
	0	0	0	2	0	0
	0	0	0	0	0	0
	0	0	0	1	0	0
	0	0	0	0	0	3
	0	0	0	0	0	0
	0	0	0	0	0	0
	0	0	0	0	0	2
	0	0	3	0	0	0
	0	0	0	0	0	0
	0	0	0	0	0	0
	0	0	0	0	0	0
	3	0	0	0	0	3
	0	0	0	0	0	0
	0	1	0	5	0	30
	0	0	0	0	0	0
	0	0	1	0	0	1
	0	0	0	0	0	0
	0	0	0	0	0	0
	0	0	0	0	0	2
	0	0	0	11	0	0
	1	0	1	0	0	0
	0	0	0	0	0	0
	0	0	0	0	0	0
	0	0	1	0	0	0
	0	0	0	0	0	0
	0	0	0	1	0	1
	0	0	1	0	0	0
	0	0	0	1	0	0
	0	0	0	6	0	0
	0	0	3	0	0	0
	0	0	0	1	0	0
	1	0	0	0	0	0
	0	0	0	0	0	0
	0	0	0	0	0	0
	0	0	0	0	0	0
	0	0	0	0	0	0
	0	0	0	0	0	0
	0	0	0	1	0	0
	0	0	0	0	0	0
	0	0	0	0	0	0
	2	0	0	0	0	2
	0	0	0	0	0	3
	0	6	6	4	0	0
	0	0	0	0	0	0
	0	0	0	3	0	0
	0	0	0	0	0	0
	0	0	0	0	0	0
	0	0	0	0	0	0
	1	0	0	0	0	0
	0	0	4	0	0	9
	1	0	0	0	0	1
	0	0	0	0	0	0
	0	1	0	0	0	0
	0	0	1	0	1	0
	0	0	0	0	0	0
	0	0	0	0	0	0
	0	0	0	0	0	0
	0	0	0	0	0	0
	0	0	0	0	0	0
	0	0	0	2	0	1
	0	0	0	1	0	0
	0	0	3	1	0	0
	0	0	0	0	0	0
	0	0	0	0	0	0
	3	0	0	0	0	0
	0	0	0	0	0	0
	0	0	0	0	0	0
	0	0	0	0	0	0
	0	0	0	0	0	0
	5	0	1	0	0	0
	0	0	0	0	0	0
	0	0	1	0	1	0
	0	0	0	0	0	0
	0	2	0	0	0	0
	0	0	0	0	0	0
	0	0	0	0	0	0
	1	0	0	0	0	0
	0	0	0	0	0	0
	0	0	0	0	0	8
	0	0	0	0	2	0
	0	0	0	0	2	0
	0	0	0	0	0	0
	0	0	0	0	0	0
	0	0	1	0	0	0
	0	0	0	0	0	0
	2	0	0	0	0	0
	0	1	0	0	0	0
	0	0	0	0	0	0
	0	0	0	0	0	0
	0	0	0	0	0	0
	0	0	0	0	4	1
	0	0	0	1	0	0
	0	0	0	0	0	0
	0	0	0	0	0	0
	0	0	0	0	0	0
	0	0	0	0	0	0
	0	0	0	0	0	0
	0	0	0	0	0	0
	1	0	15	0	0	0
	0	0	0	5	0	0
	0	0	0	0	0	0
	0	1	0	0	0	0
	0	0	0	0	0	0
	0	0	0	0	0	0
	0	0	0	0	0	0
	0	0	0	0	0	0
	0	0	1	0	0	0
	2	0	0	1	0	5
	0	0	0	0	0	0
	0	0	8	0	0	0
	0	0	0	0	0	0
	0	0	1	0	0	0
	0	0	0	0	0	0
	0	0	0	11	0	0
	0	0	10	2	0	1
	0	0	0	0	0	0
	0	0	1	0	0	0
	0	0	0	0	0	0
	0	0	0	0	0	0
	0	0	0	0	0	4
	0	0	0	0	0	0
	0	0	1	0	0	1
	1	0	0	0	0	0
	0	0	0	0	0	0
	0	0	1	0	0	0
	0	0	0	0	0	0
	0	0	0	0	1	0
	0	0	0	0	0	2
	0	0	0	1	0	1
	1	0	0	0	0	2
	0	0	0	0	0	1
	0	0	0	0	0	1
	0	0	0	3	0	10
	0	0	5	1	0	0
	0	0	0	0	0	0
	0	0	1	0	0	0
	0	0	0	0	0	1
	0	0	0	0	0	0
	4	0	0	0	0	0
	0	0	0	0	0	0
	0	0	1	0	0	1
	0	0	0	0	0	0
	0	0	0	0	0	0
	0	0	0	0	0	1
	0	0	0	0	0	2
	0	0	0	0	0	0
	0	0	0	0	0	0
	0	0	0	0	1	0
	1	0	0	0	0	0
	0	0	0	0	0	0
	0	0	0	0	0	0
	0	0	1	1	0	0
	2	0	1	0	0	0
	0	0	0	0	0	0
	0	0	0	0	0	0
	0	0	0	0	0	0
	0	0	0	0	0	0
	0	0	0	0	0	1
	0	0	1	0	0	0
	1	0	2	0	0	0
	0	1	0	0	0	0
	0	8	0	0	0	0
	0	0	0	0	0	1
	1	0	0	0	0	0
	0	0	1	0	0	5
	0	0	0	1	0	0
	0	0	0	2	1	0
	0	0	0	0	0	0
	2	0	0	0	4	0
	0	0	0	0	0	0
	5	0	0	0	0	0
	0	1	0	0	0	0
	0	0	0	0	0	0
	0	0	0	0	2	0
	0	0	0	0	0	0
	0	0	0	0	1	0
	0	0	0	0	0	0
	0	0	0	0	0	0
	0	0	0	32	0	0
	0	0	0	0	0	0
	0	0	0	0	0	0
	0	0	1	0	0	0
	0	0	0	0	11	0
	0	0	0	0	0	0
	0	0	0	0	6	0
	1	0	0	0	0	0
	0	0	0	0	0	0
	0	0	0	0	0	1
	0	0	0	2	0	0
	26	0	0	0	0	0
	0	0	0	0	1	0
	4	0	0	0	0	0
	0	0	0	0	0	0
	0	9	0	3	1	0
	0	0	0	0	0	0
	0	0	0	0	0	0
	3	0	0	0	0	12
	0	0	0	1	0	0
	0	0	0	0	0	0
	0	0	0	0	0	1
	0	0	2	0	2	0
	0	0	0	0	0	0
	2	0	0	0	0	0
	0	0	5	0	2	0
	0	0	0	0	6	0
	0	0	0	0	2	2
	0	0	0	0	3	0
	0	0	0	0	8	0
	0	0	0	0	0	0
	0	0	2	3	0	1
	0	0	0	1	0	0
	0	0	1	2	0	0
	0	0	0	0	0	0
	0	0	8	0	0	0
	0	0	1	4	0	11
	0	0	0	1	0	0
	0	0	0	0	0	0
	0	0	1	0	0	0
	0	0	0	0	1	0
	0	0	0	0	1	0
	0	0	0	0	0	0
	0	0	2	0	0	0
	0	0	0	0	0	0
	0	0	0	0	0	2
	0	0	0	0	0	0
	0	0	0	0	0	0
	0	0	0	7	0	0
	0	0	0	6	2	0
	0	0	0	0	0	0
	7	0	1	0	0	0
	0	0	0	0	0	0
	0	0	0	4	0	0
	5	0	0	0	0	0
	0	0	0	8	0	0
	0	0	0	0	0	0
	2	0	0	0	0	1
	1	0	0	0	0	0
	1	0	1	0	0	0
	0	0	0	1	0	0
	0	0	0	0	0	2
	0	0	0	0	0	0
	1	0	0	0	0	0
	0	0	0	0	1	1
	0	0	0	0	0	5
	0	0	0	1	0	0
	0	0	0	0	5	0
	1	0	0	0	0	0
	0	0	0	0	0	0
	1	0	0	0	1	2
	0	0	0	0	0	0
	2	0	0	0	0	0
	0	0	1	0	0	0
	0	0	0	0	0	0
	0	0	0	1	0	1
	3	1	0	0	0	0
	0	0	0	0	0	0
	1	0	0	0	0	0
	0	0	0	0	0	0
	0	0	0	0	1	3
	0	0	0	0	0	0
	0	0	0	0	0	0
	0	0	2	0	0	4
	0	0	0	1	0	0
	2	0	7	0	1	0
	0	0	0	0	0	0
	5	0	0	0	3	0
	0	0	1	0	0	0
	0	0	0	0	0	0
	0	0	0	0	0	0
	0	0	0	0	0	0
	0	0	0	1	0	0
	0	0	0	0	0	0
	0	3	1	0	0	0
	0	0	0	0	1	0
	0	0	0	0	1	0
	0	0	0	0	0	0
	0	0	0	3	0	0
	0	0	0	0	0	1
	0	0	0	1	0	1
	0	0	0	0	0	0
	2	0	0	0	0	0
	0	0	0	2	0	0
	0	0	0	0	0	3
	0	0	0	0	0	0
	0	0	0	0	9	0
	0	0	0	0	0	0
	0	0	0	0	0	1
	0	0	0	0	0	0
	0	0	0	4	0	0
	0	0	0	0	0	0
	0	0	0	0	0	0
	0	0	0	3	41	0
	0	0	0	0	0	0
	1	0	0	0	0	0
	0	0	0	0	0	0
	0	0	0	0	0	3
	0	0	7	0	0	0
	0	0	0	59	0	0
	0	0	0	0	0	0
	2	0	0	0	1	0
	0	0	0	0	0	0
	0	0	0	0	0	9
	0	0	0	1	0	1
	0	0	0	0	0	0
	0	0	0	0	0	0
	0	0	0	0	0	0
	0	0	0	6	0	0
	0	0	0	0	0	0
		0	0	0	0	0
		0	0	0	1	0
		0	0	4	1	0
		0	0	0	0	6
		0	0	0	0	0
		0	0	0	1	0
		0	0	0	0	0
		0	0	0	0	0
		0	0	0	0	0
		0	0	0	0	0
		0	0	2	0	0
		0	0	0	0	0
		0	0	0	0	1
		0	0	0	0	0
		0	0	0	1	0
		0	0	1	0	0
		0	0	0	0	6
		0	0	0	0	0
		0	3	0	0	0
		1	0	2	0	0
		0	0	0	0	0
		0	0	0	0	0
		0	0	0	0	0
		0	0	0	0	0
		0	1	0	0	0
		0	0	0	0	0
		0	0	0	0	0
		0	0	0	0	0
		0	0	0	0	0
		0	0	0	0	0
		0	0	0	0	1
		0	1	0	0	0
		0	0	0	2	0
		0	4	0	0	0
		1	0	0	0	0
		0	0	0	0	0
		0	0	0	23	0
		0	0	0	0	0
		0	0	0	0	0
		0	0	0	0	0
		0	0	0	0	0
		0	0	8	2	0
		0	0	0	0	0
		0	0	0	0	0
		0	0	0	0	0
		0	0	0	0	0
		0	5	0	0	0
		0	1	0	0	0
		0	1	0	0	0
		0	0	0	0	0
		0	0	2	1	0
		0	0	0	0	0
		0	0	1	0	0
		0	0	1	4	0
		0	0	26	0	0
		0	0	0	0	0
		0	0	0	1	0
		0	0	0	0	0
		0	0	0	0	0
		0	0	0	0	0
		0	0	0	0	0
		0	0	0	0	0
		0	0	0	0	0
		0	0	0	0	0
		0	1	0	1	0
		0	0	0	0	0
		0	0	0	0	3
		0	0	0	0	0
		0	0	0	0	0
		0	0	0	0	0
		0	0	0	0	0
		0	0	0	0	0
		0	0	0	0	0
		0	0	0	0	0
		0	0	0	0	0
		0	0	0	0	0
		0	0	1	0	0
		0	0	0	0	0
		0	0	0	0	0
		0	0	0	0	0
		0	0	0	0	0
		0	0	0	0	0
		2	0	0	0	0
		0	1	0	0	0
		0	0	0	0	0
		0	0	0	0	0
		0	0	0	0	0
		0	0	0	1	0
		0	4	4	1	0
		0	0	0	0	2
		0	2	0	0	0
		0	0	0	0	2
		0	0	0	0	0
		0	0	0	0	0
		0	1	0	0	0
		0	1	0	0	1
		3	0	0	0	0
		0	0	8	0	0
		0	0	1	0	1
		0	0	0	0	0
		0	0	0	0	0
		0	0	0	3	0
		0	0	0	0	0
		0	0	2	0	0
		0	0	1	0	0
		0	1	0	0	0
		0	0	0	0	0
		0	0	0	0	3
		0	0	0	0	0
		0	1	0	0	0
		0	0	0	0	0
		0	0	0	0	1
		0	0	0	0	0
		0	0	0	0	0
		0	0	2	0	0
		0	0	0	0	2
		2	0	8	0	0
		0	0	0	0	0
		3	0	0	0	1
		0	0	0	0	0
		0	4	0	0	0
		0	0	0	0	0
		0	0	0	1	0
		0	4	0	3	0
		3	0	0	0	0
		0	0	0	0	0
		0	0	0	0	0
		0	0	0	0	0
		0	0	0	0	0
		0	0	0	0	0
		0	0	0	3	0
		0	0	0	0	0
		0	2	1	0	0
		1	0	0	0	0
		0	4	0	0	0
		0	0	0	0	0
		0	0	0	0	0
		0	4	0	0	0
		0	0	2	0	0
		0	0	0	0	0
		0	0	0	0	0
		0	0	0	0	0
		0	0	0	1	0
		0	0	0	0	0
		0	0	9	0	7
		0	0	0	0	0
		0	0	0	0	0
		0	1	0	0	3
		0	0	0	0	0
		0		0	0	2
		0		0	0	0
		0		0	0	0
		0		2	0	1
		0		0	0	1
		0		0	0	0
		0		1	0	0
		0		0	0	0
		0		0	0	0
		0		0	0	0
		0		1	0	1
		0		0	0	0
		0		0	0	0
		0		0	0	1
		0		0	0	0
		0		0	0	2
		0		0	0	0
		0		0	0	0
		0		0	0	0
		0		0	0	0
		4		0	0	0
		0		0	0	0
		0		0	0	0
		0		0	0	0
		0		0	0	0
		0		0	0	0
		0		1	0	0
		0		0	0	0
		0		0	0	0
		0		0	0	0
		0		0	0	1
		0		0	0	0
		0		2	0	0
		0		0	0	0
		1		0	0	1
		0		0	0	0
		0		0	0	0
		0		1	1	0
		0		6	0	0
		0		1	0	0
		0		0	0	0
		1		0	0	0
		0		0	0	0
		0		0	0	3
		1		0	0	6
		0		0	1	0
		0		0	0	0
		0		4	0	0
		0		0	0	0
		0		0	0	0
		0		0	0	0
		0		3	0	0
		0		0	0	0
		0		0	2	2
		0		0	0	7
		0		12	0	1
		0		0	0	0
		0		0	1	1
		0		1	0	0
		0		0	1	0
		0		2	0	12
		0		0	0	0
		0		0	0	0
		0		1	0	0
		0		50	2	0
		0		0	0	0
		0		0	0	0
		0		2	0	0
		0		0	0	0
		0		0	0	0
		0		0	0	0
		0		0	0	0
		0		0	0	0
		0		0	0	1
		0		0	1	0
		0		2	0	0
		0		0	0	0
		0		0	0	0
		2		0	0	0
		1		5	0	0
		0		0	0	0
		0		0	0	0
		0		0	0	0
		0		0	0	0
		0		2	0	0
		0		0	0	0
		0		4	0	1
		0		2	0	0
		0		0	0	1
		0		0	0	0
		0		0	0	0
		0		1	0	0
		0		0	0	0
		0		0	0	0
		0		62	0	0
		0		0	0	0
		0		0	0	0
		0		0	1	0
		0		0	0	0
		0		0	0	0
		0		0	0	0
		0		1	0	0
		0		0	0	0
		0		0	0	0
		0		0	0	0
		0		0	0	0
		0		0	0	3
		0		0	0	0
		0		8	0	0
		0		0	0	0
		0		0	0	0
		0		0	0	0
		6		0	0	0
		0		0	1	0
		0		0	0	0
		0		1	0	0
		0		0	1	0
		0		0	0	0
		0		0	1	0
		0		0	0	0
		0		0	0	0
		2		0	0	3
		0		0	1	1
		0		0	0	0
		1		0	0	0
		0		0	0	0
		0		0	0	0
		0		0	0	0
		0		0	0	0
		0		0	12	0
		0		0	1	0
		0		0	0	0
		0		20	0	0
		0		10	0	0
		0		0	0	0
		0		0	0	0
		0		0	2	0
		0		0	0	0
		0		0	0	1
		0		0	0	0
		0		0	0	0
		0		0	0	0
		0		0	0	0
		0		9	0	1
		5		6	0	0
		0		0	0	1
		0		1	0	0
		0		0	0	0
		0		0	0	0
		0		0	1	0
		0		0	0	0
		0		0	0	0
		0		0	0	0
		0		0	3	0
		0		0	0	0
		0		0	0	0
		0		0	0	0
		0		0	0	0
		0		0	0	0
		0		0	1	0
		0		1	0	0
		0		0	0	0
		0		0	0	0
		0		0	3	0
		0		0	0	2
		0		0	0	0
		0		0	0	1
		0		0	0	1
		0		0	1	0
		0		0	0	0
		0		20	0	0
		0		0	0	1
		0		0	0	0
		0		0	0	1
		0		0	0	0
		0		10	5	0
		0		0	0	0
		3		2	0	70
		0		0	1	0
		1		0	0	0
		0		0	0	0
		1		0	0	0
		0		0	0	0
		0		0	0	0
		0		0	0	2
		0		0	0	0
		0		0	0	0
		0		0	0	0
		0		0	0	0
		0		0	0	0
		0		0	0	0
		0		4	0	0
		0		0	0	0
		0		0	0	1
		0		0	0	0
		0		0	0	0
		0		0	0	0
		1		1	0	0
		0		0	0	0
		0		0	1	0
		0		0	0	0
		0		0	0	0
		0		0	0	0
		0		0	0	0
		0		0	1	0
		0		0	0	0
		0		0	1	0
		0		1	2	0
		0		0	0	1
		0		0	0	0
		0		0	0	3
		0		0	0	0
		0		0	0	0
		0		0	0	0
		0		19	0	0
		0		0	0	0
		0		0	0	0
		1		0	0	4
		0		0	0	0
		0		0	0	0
		0		0	0	4
		0		0	0	0
		0		0	0	0
		0		0	0	0
		0		0	0	40
		0		0	0	0
		14		0	1	0
		0		0	0	0
		0		0	2	3
		0		0	1	0
		0		1	0	0
		0		0	0	0
		0		0	0	0
		0		4	0	0
		0		0	0	0
		0		0	0	10
		0		1	0	4
		0		0	0	0
		0		0	2	2
		0		0	0	0
		0		0	0	0
		0		0	0	0
		0		5	2	0
		0		0	0	1
		0		78	0	2
		0		0	0	0
		0		0	1	0
		0		0	0	0
		0		0	0	0
[truncated: 3,168 more rows]

## Sheet: ED_Fig5_k
ED_Fig5k	CD8+			CD4+			Table Analyzed	PRDM1 in CD8
	Control CAR	FUS CAR	EWS CAR	Control CAR	FUS CAR	EWS CAR
	0	0	0	0	0	1	Two-way ANOVA	Ordinary
	0	0	2	1	0	1	Alpha	0.05
	2	1	6	0	0	1
	2	2	10	0	0	0	Source of Variation	% of total variation	P value	P value summary	Significant?
	1	0	1	1	2	0	Row Factor	55.85	0.926	ns	No
	0	0	2	0	0	5	Column Factor	0.6212	<0.0001	****	Yes
	5	1	2	1	1	4
	0	2	0	0	2	0	ANOVA table	SS (Type III)	DF	MS	F (DFn, DFd)	P value
	0	0	0	2	0	3	Row Factor	4186	2198	1.905	F (2198, 1599) = 0.9352	P=0.9260
	2	0	1	0	4	0	Column Factor	46.56	1	46.56	F (1, 1599) = 22.86	P<0.0001
	1	0	3	0	0	2	Residual	3256	1599	2.037
	0	1	0	0	0	0
	1	0	0	0	2	3	Difference between column means
	0	1	0	0	0	1	Predicted (LS) mean of Control CAR	1.137
	2	0	0	1	2	0	Predicted (LS) mean of FUS CAR	0.8959
	4	0	3	0	0	0	Difference between predicted means	0.2413
	1	0	0	2	5	0	SE of difference	0.05045
	0	0	0	0	0	1	95% CI of difference	0.1423 to 0.3402
	3	2	0	0	0	0
	0	0	0	0	1	0	Data summary
	0	0	2	0	0	6	Number of columns (Column Factor)	2
	2	0	0	2	0	1	Number of rows (Row Factor)	2199
	0	2	0	0	1	10	Number of values	3799
	0	0	2	2	0	0
	0	0	1	2	1	0	Table Analyzed	PRDM1 in CD8
	0	2	2	0	0	0
	0	0	8	0	0	0	Two-way ANOVA	Ordinary
	2	0	0	0	0	0	Alpha	0.05
	1	0	0	2	0	0
	1	2	2	0	0	0	Source of Variation	% of total variation	P value	P value summary	Significant?
	0	1	1	0	0	6	Row Factor	50.22	0.9248	ns	No
	3	2	0	0	0	3	Column Factor	0.4099	0.0003	***	Yes
	1	2	3	4	0	1
	2	0	1	0	3	1	ANOVA table	SS (Type III)	DF	MS	F (DFn, DFd)	P value
	0	2	2	2	0	0	Row Factor	3632	1748	2.078	F (1748, 1599) = 0.9321	P=0.9248
	0	1	2	0	1	1	Column Factor	29.65	1	29.65	F (1, 1599) = 13.30	P=0.0003
	0	1	0	0	1	0	Residual	3564	1599	2.229
	3	1	0	0	0	0
	2	0	0	0	0	0	Difference between column means
	1	0	1	0	0	0	Predicted (LS) mean of Control CAR	1.12
	1	0	0	0	1	3	Predicted (LS) mean of EWS CAR	0.928
	4	0	2	0	0	0	Difference between predicted means	0.1925
	0	1	0	1	0	1	SE of difference	0.05279
	1	0	1	0	0	3	95% CI of difference	0.08896 to 0.2960
	0	0	3	2	2	1
	0	1	2	0	0	1	Data summary
	0	4	0	0	0	3	Number of columns (Column Factor)	2
	0	2	0	1	0	0	Number of rows (Row Factor)	1749
	0	0	0	1	1	1	Number of values	3349
	6	2	0	1	0	1
	2	0	2	0	1	0	Table Analyzed	PRDM1 in CD4
	2	1	1	1	0	2
	1	0	1	0	2	0	Two-way ANOVA	Ordinary
	2	1	0	3	0	1	Alpha	0.05
	0	0	0	0	0	0
	0	2	0	0	4	0	Source of Variation	% of total variation	P value	P value summary	Significant?
	2	0	0	2	0	0	Row Factor	53.9	0.526	ns	No
	1	0	1	0	0	0	Column Factor	0.2896	<0.0001	****	Yes
	4	0	0	0	0	0
	0	2	0	1	1	2	ANOVA table	SS (Type III)	DF	MS	F (DFn, DFd)	P value
	1	0	0	1	0	4	Row Factor	7198	4042	1.781	F (4042, 3428) = 0.9979	P=0.5260
	1	0	0	0	2	0	Column Factor	38.67	1	38.67	F (1, 3428) = 21.67	P<0.0001
	0	1	2	2	1	0	Residual	6118	3428	1.785
	2	1	1	0	0	0
	0	2	0	0	0	1	Difference between column means
	0	2	0	0	0	1	Predicted (LS) mean of Control CAR	0.8837
	0	1	3	0	0	0	Predicted (LS) mean of FUS CAR	0.7336
	4	1	0	0	0	1	Difference between predicted means	0.1502
	1	1	1	2	1	1	SE of difference	0.03226
	0	0	6	0	0	1	95% CI of difference	0.08693 to 0.2134
	1	1	0	0	4	1
	0	1	3	4	0	1	Data summary
	3	0	0	3	0	1	Number of columns (Column Factor)	2
	0	0	0	0	2	0	Number of rows (Row Factor)	4043
	0	2	0	0	0	1	Number of values	7472
	0	0	2	0	0	0
	1	1	1	1	0	0	Table Analyzed	PRDM1 in CD4
	0	0	1	2	3	0
	0	1	1	0	0	0	Two-way ANOVA	Ordinary
	4	1	2	2	0	2	Alpha	0.05
	1	0	0	1	6	3
	3	0	0	0	0	1	Source of Variation	% of total variation	P value	P value summary	Significant?
	0	2	5	1	0	0	Row Factor	55.98	0.5521	ns	No
	0	1	0	1	0	0	Column Factor	0.03543	0.0712	ns	No
	0	0	1	0	3	0
	0	1	1	0	0	1	ANOVA table	SS (Type III)	DF	MS	F (DFn, DFd)	P value
	0	4	0	0	2	3	Row Factor	9891	5165	1.915	F (5165, 4042) = 0.9962	P=0.5521
	3	1	1	0	0	0	Column Factor	6.261	1	6.261	F (1, 4042) = 3.257	P=0.0712
	2	0	0	1	5	0	Residual	7770	4042	1.922
	0	0	2	0	0	0
	1	1	0	0	0	0	Difference between column means
	4	1	1	0	0	1	Predicted (LS) mean of Control CAR	0.8801
	0	0	1	4	0	3	Predicted (LS) mean of EWS CAR	0.8244
	1	0	2	0	0	0	Difference between predicted means	0.05565
	0	2	1	1	2	2	SE of difference	0.03084
	0	1	1	4	0	0	95% CI of difference	-0.004807 to 0.1161
	1	0	0	0	1	0
	0	1	1	6	2	0	Data summary
	0	1	3	2	1	1	Number of columns (Column Factor)	2
	5	0	0	0	4	0	Number of rows (Row Factor)	5166
	0	0	0	1	6	2	Number of values	9209
	1	1	0	0	0	5
	0	0	0	2	0	0
	0	0	1	0	3	1
	0	2	1	0	2	1
	0	3	0	6	0	0
	1	2	2	2	4	5
	4	0	0	0	0	1
	0	6	0	1	1	2
	1	0	0	0	0	0
	6	3	1	1	1	2
	1	0	0	1	0	4
	0	2	0	0	0	2
	1	1	2	0	2	0
	6	0	0	0	1	8
	3	1	3	0	1	1
	1	0	4	1	0	0
	0	2	0	0	0	1
	0	0	2	0	0	0
	3	0	2	1	1	0
	1	0	2	0	0	1
	0	0	3	0	1	0
	0	1	1	0	0	1
	4	1	2	0	0	3
	0	2	1	0	1	2
	0	0	1	1	0	0
	1	0	3	0	0	0
	0	2	2	0	1	0
	0	1	0	1	2	1
	1	1	0	0	0	0
	3	0	2	0	3	1
	1	0	2	0	2	1
	2	0	3	2	0	0
	2	1	0	0	0	3
	0	0	0	0	0	0
	4	0	1	1	0	0
	0	1	0	2	1	0
	0	0	2	1	0	0
	0	0	2	1	2	0
	4	0	0	0	0	0
	0	1	0	1	0	0
	2	0	0	0	0	0
	0	0	0	0	0	0
	1	0	1	0	3	2
	2	1	4	2	0	0
	3	3	1	1	0	0
	0	2	3	1	1	1
	4	0	0	1	0	0
	5	0	2	0	1	0
	0	0	0	1	0	0
	3	1	1	0	0	0
	0	2	2	5	0	0
	3	2	0	1	0	1
	0	0	4	4	0	8
	0	0	0	2	0	3
	0	7	0	0	6	0
	0	1	1	0	0	0
	0	0	2	1	0	1
	1	0	1	3	1	0
	2	2	0	0	2	0
	0	1	1	2	0	0
	0	1	0	0	0	0
	2	0	1	1	1	0
	3	0	0	0	1	0
	2	3	0	0	0	1
	1	0	0	1	0	0
	2	0	2	0	0	1
	2	0	0	0	0	0
	0	0	0	1	1	0
	1	3	0	0	1	2
	4	0	0	0	0	2
	0	0	0	1	4	1
	0	2	0	1	1	1
	3	0	1	0	1	0
	2	2	0	0	3	2
	4	2	2	5	2	0
	0	0	3	0	0	0
	2	1	0	3	2	2
	0	1	0	2	0	1
	0	0	1	1	0	0
	1	1	0	3	0	1
	1	5	0	0	1	0
	1	0	0	0	1	2
	1	0	0	0	0	0
	2	1	0	5	1	0
	0	1	3	1	0	1
	2	1	0	0	5	2
	0	0	2	0	0	0
	0	0	0	0	1	1
	1	0	3	0	0	0
	0	0	1	2	0	0
	0	1	0	0	0	0
	10	1	0	2	1	2
	0	0	2	0	1	0
	0	0	0	1	0	1
	0	3	0	0	0	1
	0	0	1	0	0	2
	1	2	1	0	1	3
	1	0	3	2	3	0
	0	0	3	1	0	2
	0	0	0	0	1	0
	0	3	0	0	0	0
	1	2	0	0	0	0
	2	2	2	0	0	0
	0	1	0	1	1	0
	0	0	1	0	0	6
	0	0	2	0	1	0
	1	3	2	0	2	3
	2	0	0	2	0	0
	0	0	0	1	3	0
	1	2	0	0	0	1
	0	0	0	2	0	0
	1	1	0	1	1	5
	0	1	4	0	1	3
	0	1	1	0	0	1
	1	0	0	0	8	1
	1	1	0	4	0	2
	0	0	1	3	0	1
	0	1	1	0	7	3
	1	1	3	0	2	0
	1	2	0	1	2	1
	0	2	0	0	2	0
	1	0	0	0	0	0
	0	0	0	1	1	0
	0	1	2	0	0	0
	0	0	1	3	0	1
	0	0	0	1	0	1
	3	0	0	0	0	4
	0	1	3	0	5	3
	1	1	1	1	1	0
	4	0	1	0	1	0
	0	1	0	0	1	2
	1	1	0	1	0	0
	0	0	0	2	0	1
	1	0	0	2	0	0
	2	0	1	0	0	1
	2	1	0	0	0	0
	1	1	2	1	0	0
	2	0	2	2	0	0
	0	7	0	2	2	0
	1	0	3	1	1	1
	0	0	3	0	0	0
	11	3	1	1	0	0
	0	2	0	0	0	0
	1	0	1	0	0	4
	0	0	0	0	0	0
	1	1	0	0	9	1
	0	1	3	0	0	0
	0	0	0	0	0	0
	0	0	1	0	2	1
	4	0	0	0	0	0
	1	1	6	0	0	1
	1	1	1	0	2	5
	0	0	1	0	0	0
	0	1	1	4	0	0
	1	0	0	2	0	0
	0	1	1	3	2	0
	1	1	0	0	0	0
	0	2	2	0	0	0
	2	0	2	4	0	0
	0	4	0	1	0	0
	1	0	2	0	3	0
	0	1	0	0	0	1
	1	0	5	2	0	1
	0	2	2	1	0	1
	2	0	1	0	0	0
	5	0	0	0	0	0
	0	1	0	0	1	2
	0	1	5	0	0	1
	2	1	0	2	1	1
	3	0	0	3	1	1
	0	2	0	0	0	1
	2	0	0	0	0	2
	0	0	0	4	1	0
	1	6	1	2	0	1
	0	0	0	0	1	0
	0	1	0	2	1	3
	0	0	0	5	0	0
	0	0	1	0	0	0
	1	1	0	2	0	1
	0	0	1	0	1	0
	1	0	0	0	4	0
	0	0	0	9	0	0
	0	1	1	1	0	0
	2	2	1	0	0	1
	2	1	0	0	0	1
	0	1	4	0	0	0
	1	0	0	1	0	0
	0	3	3	2	1	1
	0	0	2	1	0	1
	0	0	0	1	1	8
	2	1	1	0	0	0
	1	0	1	0	0	0
	1	0	1	3	0	1
	1	1	0	2	2	0
	0	4	1	1	2	0
	0	0	3	2	2	2
	0	0	0	0	1	0
	1	1	0	0	0	0
	0	0	0	0	2	0
	3	0	0	3	0	0
	0	1	1	6	0	1
	1	0	0	2	0	1
	1	0	1	3	0	2
	0	0	0	2	0	1
	1	0	0	0	0	0
	7	3	0	0	2	0
	0	0	3	0	0	0
	0	1	7	1	2	1
	4	1	2	0	0	1
	2	2	1	2	1	0
	2	0	2	0	0	1
	1	0	2	0	0	0
	1	0	0	0	0	3
	2	3	0	0	1	0
	4	1	1	9	0	0
	2	0	0	0	0	2
	2	2	0	1	1	4
	1	0	0	0	1	0
	0	1	9	2	0	1
	0	0	0	2	0	0
	5	1	0	2	0	0
	2	0	0	0	2	0
	3	0	1	0	0	0
	2	0	6	4	0	4
	1	0	1	0	0	2
	0	0	4	0	0	0
	1	0	0	0	0	0
	1	1	0	0	2	0
	0	1	3	4	0	2
	0	3	0	0	0	0
	5	0	2	1	0	0
	2	1	3	1	7	0
	0	3	1	0	2	0
	2	2	0	2	0	0
	6	1	0	1	1	1
	6	2	2	0	1	1
	0	1	0	1	1	0
	1	0	1	1	2	0
	0	1	5	1	0	2
	1	1	1	3	0	0
	2	0	1	0	2	0
	1	0	0	1	0	0
	0	3	4	1	0	0
	0	2	1	0	0	0
	0	0	0	2	0	0
	0	0	1	0	1	0
	0	0	0	0	1	0
	0	0	0	0	1	1
	0	0	1	0	0	0
	2	0	0	0	3	1
	2	1	0	0	0	1
	1	1	0	0	0	1
	1	0	1	0	0	2
	0	2	1	0	0	1
	2	0	4	0	0	0
	5	0	0	0	0	0
	0	0	0	3	0	2
	0	1	3	0	0	1
	0	0	2	0	0	0
	1	0	0	2	0	0
	5	0	0	0	0	3
	2	3	1	2	2	0
	2	1	0	0	0	0
	1	0	0	0	0	0
	0	0	0	0	0	3
	2	3	1	1	1	0
	1	0	1	0	1	0
	0	1	2	0	0	1
	0	1	4	0	0	1
	1	1	2	1	1	0
	2	2	0	0	1	0
	0	0	0	3	0	0
	0	1	2	0	2	5
	0	0	5	0	2	0
	1	4	0	0	1	1
	3	0	0	1	1	2
	2	1	0	0	0	0
	1	1	0	0	1	2
	3	0	0	0	1	0
	0	2	1	0	0	1
	2	0	0	0	1	0
	0	0	0	0	0	0
	0	1	2	2	0	2
	1	2	1	1	1	0
	0	0	0	0	0	1
	1	1	0	0	3	0
	2	0	2	0	0	5
	1	0	0	0	0	0
	0	0	4	1	2	4
	0	1	0	1	2	0
	4	4	2	0	0	0
	0	0	0	1	0	1
	0	0	0	0	0	2
	1	1	0	1	1	3
	2	1	3	0	1	1
	1	0	1	0	0	3
	2	4	0	2	0	1
	4	3	1	0	0	2
	0	1	0	0	0	0
	0	1	0	1	0	0
	1	4	1	0	2	0
	3	0	0	0	0	0
	1	1	1	0	2	0
	1	0	0	2	1	0
	1	3	1	0	0	1
	4	0	0	1	0	3
	3	1	2	0	0	3
	0	1	2	0	0	1
	0	0	4	5	0	1
	2	1	0	3	0	0
	6	1	2	0	0	0
	1	0	0	2	4	1
	1	0	0	2	0	0
	6	0	1	1	0	1
	1	0	2	0	0	0
	2	2	2	0	0	0
	0	0	4	0	0	0
	2	0	3	1	0	0
	2	0	1	0	0	1
	0	0	0	3	0	0
	0	1	1	0	1	0
	7	0	0	1	4	4
	0	1	0	0	0	0
	0	0	0	3	0	1
	1	0	0	0	0	1
	2	1	2	1	0	3
	0	2	0	4	0	1
	1	6	0	0	0	0
	2	0	0	0	1	0
	0	0	1	0	0	2
	2	1	0	1	2	1
	0	2	1	0	0	0
	2	0	0	1	0	0
	2	2	1	1	0	1
	1	0	0	0	0	4
	0	0	0	1	0	0
	0	0	3	0	0	2
	2	1	0	1	0	1
	4	0	2	1	0	0
	1	0	0	1	3	0
	5	1	0	0	1	0
	0	0	0	1	0	0
	1	0	0	0	0	0
	1	0	4	0	0	0
	0	0	0	1	0	1
	5	0	0	0	0	0
	0	1	2	0	1	1
	0	0	3	1	0	0
	3	2	1	2	0	1
	0	0	0	1	1	0
	0	1	1	0	1	0
	1	0	1	0	0	2
	0	0	0	7	0	1
	1	0	1	2	2	0
	1	0	0	1	0	0
	0	1	1	4	0	0
	3	2	4	1	0	0
	0	5	0	3	0	0
	0	0	6	1	4	2
	1	0	0	1	0	2
	0	0	5	1	0	0
	0	0	2	0	3	0
	0	0	0	1	0	0
	3	0	1	0	1	0
	1	2	0	5	2	0
	3	2	2	0	0	0
	4	1	0	0	1	0
	0	0	0	1	0	0
	0	0	0	1	0	0
	0	1	0	1	1	1
	0	1	6	2	0	0
	1	1	2	0	1	1
	0	0	0	2	0	0
	0	1	4	0	0	5
	0	2	0	0	0	0
	0	0	0	0	0	0
	0	1	3	0	0	0
	1	0	2	0	1	0
	1	3	1	3	0	0
	0	0	0	7	0	0
	1	0	3	1	2	0
	1	2	0	3	1	0
	0	0	0	1	0	0
	1	0	0	0	0	1
	0	1	0	2	2	1
	0	0	0	1	0	0
	0	0	1	1	1	2
	0	1	0	10	0	1
	0	4	1	1	2	3
	0	0	2	0	3	0
	1	1	1	2	0	4
	0	2	0	0	0	0
	0	0	1	0	3	0
	6	0	2	1	0	1
	1	0	2	0	0	5
	1	3	0	1	0	0
	3	0	3	0	0	1
	1	0	2	0	0	0
	0	0	1	0	0	0
	0	0	0	1	0	0
	2	2	0	0	1	1
	0	0	1	0	0	3
	0	0	0	0	1	0
	4	0	3	1	0	0
	5	1	0	0	1	0
	0	1	0	1	2	0
	0	0	0	1	0	0
	0	1	3	1	1	0
	0	0	1	0	1	2
	3	2	1	1	0	0
	1	1	1	0	0	0
	0	1	1	0	0	1
	3	0	3	0	1	1
	1	0	0	1	0	2
	4	0	0	0	3	0
	0	0	0	1	0	0
	2	5	0	2	1	2
	0	2	2	3	0	0
	3	0	0	0	0	3
	1	0	0	0	0	0
	1	3	2	1	0	9
	10	0	2	1	1	1
	2	0	1	2	0	0
	0	2	1	1	0	0
	1	2	0	0	2	0
	0	0	1	0	1	0
	4	1	2	0	0	1
	0	0	2	2	1	0
	0	0	1	1	0	1
	2	0	2	0	2	0
	7	0	1	0	1	1
	0	0	2	1	0	0
	2	1	0	0	1	0
	8	2	0	1	1	0
	3	0	0	3	2	4
	2	0	0	1	0	0
	3	2	0	0	0	0
	0	1	0	0	0	1
	2	0	0	1	0	0
	2	2	1	0	1	1
	0	0	0	0	5	1
	2	1	0	3	1	1
	0	1	2	0	1	0
	1	0	1	0	1	2
	2	4	0	5	1	1
	0	1	0	1	2	0
	0	2	0	4	0	1
	1	0	1	0	2	3
	0	2	2	1	1	0
	4	0	1	1	1	1
	2	0	0	1	2	0
	4	1	1	1	0	1
	1	2	4	0	0	0
	1	0	0	3	0	0
	0	0	0	0	0	0
	2	0	0	0	0	3
	1	1	3	2	0	0
	0	0	1	0	1	0
	1	0	2	0	1	3
	1	2	0	0	0	1
	3	1	0	0	1	1
	0	1	0	0	0	0
	1	1	1	0	0	0
	0	0	2	0	0	0
	2	2	1	2	1	0
	0	0	2	0	1	2
	0	4	0	0	2	0
	0	1	0	0	0	2
	0	0	2	0	2	0
	0	0	5	1	0	0
	0	0	2	0	0	2
	0	1	0	0	2	0
	5	0	1	2	0	0
	2	0	1	1	0	1
	0	1	0	0	0	1
	5	0	1	0	1	1
	0	0	2	1	1	2
	2	1	5	0	2	0
	3	2	2	1	1	1
	7	0	3	0	0	0
	2	0	2	0	0	0
	0	0	1	0	0	0
	1	0	0	2	0	0
	1	0	1	0	0	0
	0	3	0	1	3	0
	1	3	1	7	0	2
	2	1	1	4	0	0
	2	0	1	1	1	2
	0	0	1	0	1	1
	0	0	1	0	0	0
	1	2	3	3	0	0
	0	0	1	0	0	2
	0	0	0	0	1	0
	1	1	0	0	0	1
	1	0	0	0	0	0
	2	0	0	1	3	0
	0	0	0	0	0	0
	2	0	1	2	3	0
	1	0	1	2	7	0
	1	3	0	1	0	0
	1	0	0	0	0	0
	3	0	4	1	2	0
	4	0	6	1	0	0
	0	1	0	10	2	5
	1	0	1	0	0	0
	0	0	0	0	1	0
	2	0	1	0	1	0
	2	0	0	0	0	3
	0	0	3	1	4	0
	4	3	0	2	0	0
	0	0	1	0	0	1
	0	3	0	1	0	1
	1	4	0	1	0	0
	0	1	2	2	3	3
	0	2	0	0	0	0
	2	0	0	0	0	2
	0	0	2	1	0	4
	2	1	2	0	1	0
	1	0	1	1	0	1
	0	0	0	0	0	1
	0	1	0	11	0	1
	0	2	2	1	0	1
	0	0	1	0	3	2
	0	2	0	3	3	1
	1	1	3	0	0	1
	2	2	4	0	0	0
	0	0	0	5	0	0
	0	2	0	1	1	0
	4	1	2	3	0	0
	0	0	1	1	0	0
	5	0	1	0	0	1
	1	0	2	0	1	0
	0	0	1	0	0	0
	0	0	0	0	0	0
	0	5	2	2	0	0
	2	0	0	1	1	1
	1	0	1	0	0	1
	4	3	0	1	1	0
	0	1	0	0	0	0
	2	0	1	1	1	0
	0	0	0	0	0	1
	0	0	0	1	0	1
	1	1	1	1	0	3
	0	0	2	6	0	1
	2	4	2	1	0	0
	3	0	1	4	1	0
	0	0	2	4	0	2
	0	0	0	0	2	4
	0	0	1	0	1	0
	1	1	0	3	0	0
	1	1	1	0	0	1
	0	1	2	4	0	0
	0	0	1	0	0	0
	0	1	1	0	2	2
	1	0	2	0	0	0
	0	0	0	3	3	0
	0	0	1	2	0	1
	0	0	0	1	0	0
	1	0	1	0	6	0
	0	0	2	3	0	3
	0	1	0	0	0	0
	0	0	1	0	0	1
	0	1	0	0	0	1
	0	2	1	0	0	0
	0	2	0	1	0	0
	0	2	1	0	0	1
	1	0	0	0	0	0
	0	1	0	2	0	0
	3	2	0	3	0	1
	0	0	1	0	0	0
	4	0	2	0	1	0
	2	0	1	2	1	1
	0	0	3	1	0	1
	1	0	1	0	0	3
	0	2	0	1	1	3
	0	0	0	0	0	1
	1	0	1	2	0	0
	0	0	1	3	0	0
	5	0	0	0	0	1
	1	1	0	1	1	0
	0	0	0	0	0	0
	4	2	2	1	0	3
	1	0	0	0	0	2
	1	3	1	0	0	0
	1	0	0	2	0	0
	3	1	0	1	0	0
	1	0	1	3	0	0
	2	5	3	0	2	0
	1	1	1	1	0	0
	2	1	1	0	1	2
	0	0	3	2	1	1
	0	1	0	0	1	1
	0	3	3	0	1	0
	1	1	0	0	0	0
	1	1	4	2	0	0
	1	3	0	0	1	0
	0	0	3	6	2	0
	0	1	0	1	0	1
	1	0	1	0	0	3
	0	1	0	0	0	1
	0	0	0	0	0	0
	0	2	1	0	0	2
	3	1	0	0	1	1
	0	0	0	0	1	0
	0	0	0	3	3	0
	1	0	0	0	0	1
	1	1	1	0	1	2
	1	0	0	0	2	0
	6	0	1	1	1	0
	15	1	0	1	0	0
	0	0	0	0	1	0
	3	0	1	1	0	0
	0	2	0	1	0	1
	1	0	4	0	0	0
	0	1	1	3	0	0
	1	0	2	1	1	2
	1	0	1	0	0	0
	2	1	1	0	2	0
	0	0	0	0	0	0
	0	1	3	4	0	0
	8	2	0	0	0	1
	1	1	1	1	0	0
	0	1	0	0	0	3
	2	3	0	0	0	0
	2	0	0	2	0	1
	4	0	1	0	2	0
	0	2	2	0	0	0
	1	2	1	0	2	0
	0	1	0	1	0	3
	0	0	1	2	3	0
	0	4	0	0	5	0
	0	0	1	0	1	1
	0	4	0	0	0	0
	1	1	3	0	1	2
	0	1	0	0	0	2
	1	1	3	0	0	1
	6	0	2	0	0	0
	2	0	0	0	1	0
	0	1	3	0	0	0
	1	2	0	0	0	0
	0	3	0	0	5	0
	0	2	2	2	0	0
	1	2	2	0	0	1
	3	0	0	0	2	0
	3	0	0	3	1	1
	0	5	1	0	1	0
	0	3	0	0	0	1
	0	1	0	0	0	2
	0	0	1	0	1	0
	3	1	0	1	2	0
	1	1	0	1	1	0
	0	2	1	0	0	0
	0	1	0	0	0	0
	0	2	1	2	8	5
	1	4	1	1	2	2
	0	1	0	0	3	1
	0	0	1	0	0	0
	1	0	3	0	0	2
	0	1	2	0	0	0
	1	3	0	0	0	1
	1	0	0	6	0	0
	10	2	0	1	0	0
	1	0	1	2	0	1
	0	1	0	0	1	1
	3	2	1	0	1	0
	0	4	3	0	0	1
	1	0	0	1	0	2
	2	0	2	1	1	0
	2	1	0	0	1	0
	2	0	1	0	2	0
	1	0	0	4	2	0
	0	2	0	0	2	0
	1	0	0	3	0	0
	0	4	2	0	1	2
	1	5	2	0	0	1
	0	1	1	0	1	0
	0	0	0	0	0	0
	1	0	0	0	2	0
	2	6	0	0	1	1
	0	0	0	0	2	0
	0	0	0	0	0	2
	0	0	1	1	0	0
	1	1	0	0	1	0
	0	0	0	0	0	0
	0	0	0	1	0	0
	4	0	1	2	1	3
	0	0	0	0	0	1
	1	0	0	0	1	1
	0	0	1	4	3	0
	0	2	0	0	0	0
	0	0	1	1	1	0
	3	1	6	1	0	1
	3	1	0	1	0	2
	1	1	3	3	0	0
	1	1	0	1	0	0
	1	1	0	1	0	0
	0	1	2	2	2	0
	0	1	0	0	0	0
	1	0	0	0	0	0
	0	6	0	0	0	0
	5	2	1	1	4	1
	3	0	0	0	5	0
	3	0	0	0	0	0
	1	4	0	0	0	1
	0	1	2	3	0	0
	0	0	0	2	0	2
	1	0	1	2	4	1
	0	0	0	2	0	1
	1	0	1	0	2	3
	2	3	1	4	0	0
	1	1	0	0	1	0
	0	1	2	0	0	0
	0	0	0	0	1	0
	9	1	2	0	1	0
	1	0	0	0	0	2
	1	0	2	0	0	0
	12	0	1	2	2	1
	0	0	1	1	1	0
	3	0	1	1	2	2
	0	0	0	0	0	0
	0	0	0	0	0	0
	1	0	6	2	0	0
	0	0	1	5	0	0
	0	1	0	1	0	6
	0	0	0	0	0	0
	1	2	1	0	1	1
	0	2	0	0	2	0
	1	0	0	0	0	1
	0	1	2	1	2	0
	3	0	1	0	2	2
	2	2	0	2	0	4
	1	1	0	0	0	1
	0	0	1	2	0	0
	0	2	0	1	0	0
	3	1	3	0	0	1
	1	1	1	1	0	1
	1	0	1	2	0	1
	0	0	3	1	1	0
	0	1	0	2	1	0
	1	0	0	0	1	0
	2	0	0	0	0	1
	0	4	1	0	0	0
	0	1	0	0	0	0
	7	1	2	2	0	0
	2	1	0	0	2	3
	1	1	3	0	2	0
	0	1	0	1	2	1
	0	1	0	0	0	0
	3	1	0	2	2	1
	0	2	2	0	0	1
	0	3	1	0	0	0
	0	1	0	1	2	1
	0	2	0	1	2	1
	1	2	0	0	1	0
	2	1	5	1	0	0
	1	0	1	2	0	1
	0	1	1	4	0	9
	1	1	1	0	1	3
	0	2	1	3	1	0
	0	2	2	5	0	2
	0	0	0	0	0	0
	3	0	2	0	3	3
	11	0	0	2	1	1
	0	3	0	1	0	2
	0	2	0	1	0	1
	0	0	3	0	5	11
	1	0	0	0	1	0
	0	1	0	0	0	0
	0	1	0	0	0	0
	0	0	0	0	2	0
	1	0	0	0	0	1
	2	1	0	1	0	0
	0	0	0	2	2	0
	3	1	1	0	2	2
	1	1	4	3	0	0
	0	0	1	0	1	2
	0	1	0	3	0	0
	2	2	0	6	0	2
	0	1	1	4	1	0
	0	0	0	1	0	0
	1	0	0	0	0	0
	0	1	0	0	1	0
	0	0	3	5	0	1
	3	2	0	3	4	2
	0	4	1	0	1	9
	0	1	0	2	0	0
	0	0	0	1	0	0
	0	2	0	0	0	11
	2	0	0	3	0	0
	6	2	1	0	0	1
	0	1	0	0	1	0
	3	1	0	0	6	0
	1	1	0	0	1	0
	0	0	1	1	0	0
	3	2	2	0	0	0
	4	2	1	0	0	0
	2	0	1	0	1	0
	3	1	0	2	0	0
	2	0	0	0	0	0
	2	0	2	0	1	1
	0	0	1	0	0	6
	0	0	0	0	0	2
	1	3	1	1	0	0
	0	0	0	1	0	0
	0	0	0	1	0	2
	4	0	1	1	0	1
	1	2	0	0	3	4
	0	0	2	0	3	0
	1	1	2	0	1	0
	1	1	0	1	0	1
	0	0	0	0	0	1
	0	0	0	1	0	0
	2	1	0	0	0	0
	4	1	0	2	5	0
	1	0	0	0	1	0
	1	1	0	0	0	1
	2	0	2	0	5	2
	0	0	0	1	0	1
	2	0	0	0	0	0
	1	1	0	0	0	0
	1	0	0	0	0	2
	4	0	0	0	0	2
	1	0	0	0	0	2
	0	0	1	0	0	0
	0	1	0	0	2	1
	1	0	1	0	3	0
	0	2	0	1	4	0
	0	1	7	2	0	1
	0	1	2	0	0	0
	0	2	1	2	0	2
	1	2	1	0	0	0
	4	1	0	0	0	1
	0	4	0	1	0	0
	1	0	0	0	0	4
	0	0	0	0	2	0
	0	1	2	1	1	0
	1	0	6	0	0	1
	1	0	0	1	1	1
	1	0	2	1	1	1
	0	0	1	0	0	0
	0	2	0	1	0	1
	2	0	0	0	3	0
	0	0	3	1	0	0
	2	4	4	0	1	4
	2	0	3	0	0	1
	0	6	3	0	0	3
	0	0	0	6	0	0
	0	0	0	0	0	0
	1	1	2	0	0	2
	4	1	0	3	2	0
	0	4	2	2	1	1
	0	0	0	0	2	0
	1	0	6	0	0	1
	3	0	2	3	6	4
	1	0	0	0	2	4
	3	1	2	0	0	0
	0	0	1	0	0	0
	0	1	0	1	0	0
	2	1	3	2	7	0
	1	1	2	0	0	5
	0	0	0	3	0	0
	0	1	1	0	4	0
	1	0	1	3	0	0
	0	0	1	1	0	3
	0	0	1	0	0	0
	1	0	0	0	0	0
	1	0	0	0	0	0
	2	0	1	2	0	1
	1	2	0	0	0	0
	2	6	0	0	0	0
	1	1	2	0	0	1
	0	0	0	1	3	0
	0	0	1	0	0	2
	0	0	0	1	1	2
	1	0	2	0	2	2
	0	5	1	1	0	0
	0	0	1	2	1	0
	1	0	0	0	1	2
	1	1	0	0	0	0
	1	1	5	1	0	0
	4	0	0	3	1	0
	0	3	1	1	0	0
	1	2	0	0	0	4
	2	0	1	1	1	1
	1	1	1	0	0	0
	3	0	0	0	1	0
	0	2	1	0	0	1
	1	1	0	3	0	0
	0	0	3	1	0	1
	2	1	0	1	0	4
	0	1	0	2	3	0
	0	2	0	1	0	0
	1	2	0	0	1	0
	0	0	0	0	5	1
	0	0	0	0	0	1
	1	0	0	1	2	1
	1	0	0	3	0	0
	0	0	0	0	0	0
	0	0	0	6	0	0
	0	0	1	0	1	0
	0	0	3	4	1	1
	0	0	5	0	2	4
	1	1	0	2	1	1
	0	1	1	0	0	0
	2	1	0	1	2	2
	4	0	3	0	0	0
	0	4	1	1	1	0
	1	0	0	0	2	1
	1	0	1	2	4	0
	6	2	0	0	1	0
	0	0	1	0	0	1
	0	3	0	0	0	1
	0	2	3	0	1	1
	0	2	0	0	1	1
	1	2	1	0	2	1
	0	0	2	1	1	0
	2	0	0	0	1	0
	2	4	0	3	1	1
	0	1	0	0	0	0
	0	2	0	0	1	3
	1	0	0	0	1	1
	0	1	3	0	0	1
	0	2	0	2	1	0
	3	5	2	0	0	0
	3	0	1	0	0	0
	1	2	0	3	5	1
	3	3	0	0	0	0
	2	4	9	0	4	0
	2	0	0	0	0	0
	3	1	1	2	0	5
	2	0	0	1	0	1
	0	0	0	0	1	6
	0	1	0	0	0	0
	0	2	0	0	1	1
	0	0	1	1	0	0
	0	1	1	1	0	4
	1	2	1	3	1	0
	0	1	0	0	0	0
	0	1	1	0	2	0
	0	0	1	1	0	0
	1	0	0	0	2	4
	1	0	2	1	0	0
	3	0	1	4	0	0
	1	0	0	0	1	0
	3	4	2	0	0	0
	1	1	0	0	0	0
	0	1	0	0	0	0
	0	9	0	0	0	2
	0	4	0	3	0	1
	0	0	1	0	1	0
	1	2	0	1	0	0
	0	1	3	1	1	0
	2	1	0	0	0	3
	0	1	0	1	0	0
	2	0	0	1	1	3
	0	0	1	4	0	3
	0	0	0	1	2	0
	2	0	1	0	3	0
	0	1	0	3	4	1
	2	0	0	0	0	0
	1	2	0	0	0	2
	2	0	1	0	4	0
	1	1	2	4	0	2
	1	1	2	0	0	0
	0	0	0	2	0	1
	1	0	0	1	0	6
	2	0	1	1	0	0
	0	0	1	3	0	0
	0	1	1	4	0	0
	2	2	1	0	0	0
	3	0	0	1	0	1
	2	0	0	1	1	0
	1	0	0	0	1	0
	0	0	1	0	0	0
	0	0	0	0	0	0
	3	3	0	3	0	0
	0	1	0	0	1	0
	3	1	3	0	2	0
	0	2	0	0	1	1
	4	0	0	0	1	0
	0	1	0	0	0	0
	1	0	4	1	0	0
	0	0	0	0	0	0
	0	2	4	2	0	0
	4	1	1	0	0	0
	0	0	0	0	1	0
	1	2	2	5	0	0
	0	1	4	1	0	3
	1	0	0	6	2	4
	0	0	0	0	0	0
	0	1	0	0	0	2
	0	0	2	2	0	0
	5	1	2	1	1	1
	1	0	1	1	5	4
	4	1	6	0	0	2
	0	0	1	5	2	0
	0	2	1	0	3	0
	1	1	0	0	0	0
	0	3	1	0	1	1
	0	0	0	0	1	1
	0	1	0	0	1	0
	0	0	0	0	1	2
	1	2	0	0	0	1
	0	3	0	1	2	0
	1	0	1	2	0	0
	0	2	1	0	1	1
	0	0	0	1	0	0
	2	1	1	0	1	0
	2	0	2	1	0	0
	0	1	4	0	2	0
	0	0	0	1	2	2
	0	0	0	0	3	0
	4	0	0	7	0	1
	2	0	0	2	0	1
	0	4	0	1	0	0
	0	3	1	1	4	0
	0	0	1	0	0	0
	2	2	1	1	0	0
	0	3	1	1	0	0
	3	2	0	0	0	0
	0	1	1	0	2	1
	1	0	2	0	0	2
	0	3	1	0	0	1
	2	1	2	1	0	0
	0	2	1	1	2	1
	2	1	3	0	2	1
	5	2	0	0	0	1
	1	0	1	1	0	2
	1	1	0	0	0	1
	0	1	1	0	0	0
	1	2	1	0	0	2
	0	0	0	0	3	0
	1	0	0	0	0	1
	1	2	0	2	0	0
	2	2	1	2	1	2
	0	0	0	0	0	3
	1	0	0	0	1	1
	0	1	0	0	1	0
	1	1	0	2	0	0
	0	0	0	0	1	0
	2	2	1	1	1	0
	1	0	0	0	2	0
	0	0	0	0	1	0
	2	0	0	0	1	0
	1	0	3	0	0	0
	0	1	2	1	0	9
	1	1	1	0	0	3
	1	0	1	0	0	0
	0	1	3	0	0	0
	1	1	4	1	5	1
	0	1	1	0	1	0
	0	1	0	1	2	2
	0	2	0	1	0	0
	0	0	3	0	0	4
	2	3	0	0	2	2
	0	1	8	1	0	0
	0	1	1	1	0	6
	0	1	1	5	3	2
	0	0	2	4	0	0
	0	4	1	0	0	1
	0	0	1	0	0	1
	1	0	0	2	0	1
	1	1	3	0	0	0
	1	1	0	0	0	0
	0	1	0	3	0	2
	0	0	1	0	1	2
	0	0	3	0	0	0
	5	1	0	1	5	0
	0	5	1	3	1	0
	0	1	2	1	0	0
	1	1	1	1	0	0
	0	1	0	1	0	0
	1	2	0	0	5	0
	2	0	0	3	0	1
	1	3	1	1	1	0
	2	0	0	0	3	0
	1	0	2	1	2	1
	0	2	1	2	0	0
	2	0	1	1	0	2
	0	1	3	2	0	1
	1	1	1	0	5	0
	2	0	0	1	0	3
	3	0	0	1	0	3
	1	1	0	0	3	1
	2	1	0	3	0	1
	0	1	1	0	0	0
	0	4	0	9	2	0
	0	0	4	0	0	2
	0	1	0	0	0	0
	0	0	0	1	0	1
	0	0	1	0	0	1
	2	1	0	0	0	1
	1	0	4	0	4	3
	0	0	4	2	0	0
	0	0	1	1	1	0
	0	0	1	2	0	1
	0	3	0	0	0	1
	0	0	0	2	0	0
	2	0	1	0	1	3
	0	0	6	1	4	0
	4	0	0	0	5	0
	1	4	2	0	0	1
	1	0	3	3	1	0
	1	0	0	9	0	0
	1	1	1	1	0	0
	4	0	4	0	0	0
	1	1	0	0	0	1
	4	0	2	3	0	0
	2	2	1	0	0	0
	2	2	0	4	0	0
	3	1	0	1	0	1
	0	0	1	0	0	0
	6	0	0	0	1	0
	0	0	4	8	0	0
	0	0	0	0	2	0
	0	1	8	0	0	0
	0	2	2	0	1	0
	5	0	4	0	0	0
	3	2	4	3	0	0
	0	1	0	0	0	1
	3	1	2	3	1	0
	1	0	0	0	1	0
	2	1	0	1	0	1
	0	0	1	0	0	0
	3	0	1	2	0	0
	0	0	0	0	1	1
	1	2	5	0	0	0
	0	0	0	1	0	0
	2	5	0	1	2	0
	2	0	0	1	3	1
	0	2	0	0	0	0
	0	1	2	0	0	2
	6	1	0	0	0	1
	5	0	0	0	0	0
	1	2	3	0	0	0
	1	1	1	0	0	1
	0	0	1	0	0	2
	2	1	0	0	0	2
	0	0	3	0	6	0
	0	0	1	1	0	0
	0	1	1	2	0	0
	0	1	2	0	0	0
	0	0	1	1	2	0
	2	0	1	0	0	0
	1	2	1	0	1	0
	1	3	0	1	1	0
	0	2	0	0	0	0
	1	1	0	0	6	0
	1	0	1	2	0	2
	1	6	0	0	1	0
	0	2	0	0	2	0
	4	4	0	0	1	0
	2	0	1	1	0	0
	1	0	1	0	2	0
	3	1	0	0	0	5
	0	1	0	0	1	0
	2	1	1	2	1	0
	4	1	2	6	0	0
	0	2	1	1	1	1
	0	1	2	1	0	3
	0	0	0	1	0	0
	0	0	0	0	0	4
	0	0	0	0	1	0
	6	4	0	0	1	0
	0	4	1	1	0	0
	5	0	0	4	0	1
	3	0	1	1	2	0
	4	0	0	0	1	1
	2	1	1	2	7	0
	1	1	0	0	4	1
	1	2	0	1	2	0
	3	0	1	4	0	0
	0	2	5	0	1	0
	0	3	0	0	2	1
	1	0	1	0	0	0
	1	2	0	0	0	2
	0	1	0	5	2	0
	0	0	1	0	0	2
	0	2	0	1	4	0
	3	6	5	0	0	0
	0	0	0	1	0	0
	5	0	1	0	8	0
	0	0	1	0	2	0
	6	1	0	0	0	0
	2	0	1	3	2	1
	1	2	2	0	3	4
	1	0	0	0	0	1
	3	0	0	3	1	0
	1	1	2	0	0	0
	2	0	0	0	0	0
	4	0	0	3	0	0
	0	1	1	3	0	0
	0	0	0	0	1	1
	1	1	0	0	0	2
	1	0	2	1	0	1
	1	2	0	0	0	0
	5	1	0	2	0	0
	2	0	0	0	0	1
	2	0	1	0	4	0
	5	2	1	1	0	0
	4	1	0	0	0	1
	1	2	4	1	0	0
	1	0	1	1	0	2
	0	0	2	7	1	0
	0	0	0	3	1	0
	1	0	2	0	0	0
	3	0	3	1	0	0
	1	1	4	0	0	0
	2	0	0	1	1	3
	0	2	0	3	0	1
	0	9	1	4	0	1
	0	0	2	5	0	0
	0	1	2	0	2	0
	1	0	0	0	1	0
	0	1	2	1	0	0
	1	0	1	1	2	3
	0	0	3	0	2	3
	0	2	3	0	1	1
	2	0	1	2	0	0
	4	0	5	0	1	0
	0	0	0	3	0	2
	4	6	1	0	0	1
	0	1	0	0	0	1
	1	0	2	0	0	0
	1	3	0	1	1	1
	1	0	0	0	2	0
	1	0	1	1	0	0
	0	2	1	0	0	2
	3	0	0	1	0	2
	3	2	0	2	0	0
	3	2	0	2	1	0
	3	0	1	0	1	0
	1	1	0	0	1	0
	1	0	1	0	1	0
	0	1	0	4	2	1
	0	0	0	0	0	0
	0	2	0	4	3	0
	1	2	1	1	0	6
	2	0	3	1	0	1
	2	0	0	0	3	0
	1	1	0	2	0	2
	1	0	0	0	3	0
	2	0	1	1	0	0
	0	0	0	1	11	1
	0	3	0	0	0	8
	3	1	1	0	0	0
	0	1	2	0	0	1
	1	1	0	0	0	0
	0	0	0	0	2	0
	1	0	0	0	5	2
	0	0	0	0	0	4
	0	1	0	0	0	0
	1	1	1	0	1	3
	0	0	1	0	1	0
	1	0	0	0	0	0
	3	0	1	1	1	0
	0	0	0	8	0	3
	2	4	0	0	0	0
	3	4	0	3	0	2
	4	0	0	0	0	0
	0	1	0	4	0	2
	0	1	0	0	1	0
	0	2	1	0	0	2
	1	0	3	1	0	1
	2	0	1	0	0	4
	0	2	0	0	1	1
	1	0	0	0	2	1
	0	0	0	0	0	0
	0	0	1	0	0	0
	1	1	0	2	1	3
	0	2	0	0	0	1
	0	0	1	2	1	1
	4	1	0	1	1	0
	3	5	2	0	0	3
	0	0	0	2	2	0
	0	0	1	0	0	2
	0	0	1	4	0	2
	2	1	11	0	2	7
	3	3	1	0	2	3
	0	0	1	0	1	1
	2	0	0	0	1	3
	1	2	1	0	0	0
	3	0	3	0	1	0
	0	1	0	0	1	2
	0	0	1	0	1	1
	0	0	0	0	2	0
	1	0	0	1	0	0
	5	1	1	3	1	2
	1	1	0	0	0	2
	0	1	0	0	0	4
	0	1	0	0	1	0
	3	0	0	1	0	1
	0	1	0	0	0	1
	1	1	0	0	1	0
	0	2	2	0	1	1
	4	2	0	1	0	2
	0	2	1	0	1	0
	2	2	1	0	1	4
	1	2	1	0	0	1
	0	5	1	0	0	0
	1	0	0	2	3	1
	2	0	0	0	2	1
	0	0	0	0	3	4
	0	0	0	0	0	4
	2	0	0	9	3	0
	0	2	1	0	0	1
	0	0	0	0	3	0
	2	1	1	1	0	0
	0	1	0	1	0	0
	0	1	3	0	0	1
	1	7	2	0	0	1
	1	0	3	2	0	0
	1	0	1	0	0	4
	0	0	1	0	0	1
	0	2	2	0	2	0
	1	2	0	0	1	1
	0	0	0	0	1	1
	1	1	0	0	1	0
	1	0	0	7	0	0
	0	0	0	0	0	1
	0	1	1	2	0	1
	0	0	1	3	0	2
	2	1	4	0	5	11
	1	4	0	0	0	0
	0	0	0	1	0	0
	0	2	5	0	0	1
	0	3	0	8	1	0
	0	1	0	0	0	0
	0	0	1	0	0	0
	0	3	0	2	1	3
	0	0	1	0	0	1
	0	0	1	0	0	0
	0	0	4	1	2	0
	1	1	2	1	0	4
	2	1	0	6	0	2
	2	0	1	0	1	0
	3	1	0	0	2	0
	1	0	0	4	0	0
	0	1	0	0	3	0
	3	1	0	0	0	0
	1	1	0	0	0	0
	2	0	0	0	0	0
	0	1	6	1	1	0
	1	0	0	1	2	4
	3	1	0	1	0	0
	0	0	0	0	0	0
	2	0	0	0	1	1
	0	0	0	0	6	1
	3	0	0	2	0	3
	1	3	0	0	2	1
	0	1	1	0	1	1
	4	2	0	0	4	0
	2	0	1	0	1	1
	1	3	0	2	2	3
	2	1	0	0	0	1
	0	1	1	1	1	0
	0	0	0	0	1	1
	0	0	1	0	2	1
	1	0	2	5	1	0
	2	0	0	1	0	0
	0	2	1	0	0	1
	1	1	1	1	3	0
	1	4	4	1	3	0
	1	0	1	0	1	0
	1	1	0	0	0	1
	3	1	0	1	1	0
	2	1	4	1	0	0
	1	2	0	5	0	0
	0	1	0	0	2	3
	4	0	0	3	0	0
	0	2	0	0	0	2
	4	1	0	1	6	0
	1	0	1	0	0	0
	0	0	0	0	2	0
	1	1	1	0	0	2
	2	0	2	4	5	0
	0	0	0	1	0	1
	0	0	5	0	0	0
	0	0	0	2	0	0
	1	0	0	0	0	4
	1	0	0	0	0	4
	0	0	0	0	0	0
	2	0	1	2	2	0
	0	1	0	0	0	0
	1	7	1	6	1	1
	0	1	1	0	1	0
	1	0	0	2	3	0
	1	1	2	0	1	1
	0	3	0	0	2	0
	6	1	1	0	0	1
	2	1	0	1	0	0
	0	0	0	0	0	0
	0	1	0	2	2	0
	0	0	0	0	0	0
	0	1	2	0	0	2
	0	0	0	1	0	1
	0	0	0	0	0	5
	1	0	0	0	0	2
	3	1	1	0	0	1
	0	0	1	0	0	0
	0	1	2	1	0	2
	1	0	3	0	0	0
	0	1	0	0	0	0
	0	1	0	1	0	0
	2	0	1	1	1	0
	2	0	0	0	0	0
	0	4	3	0	4	0
	1	0	0	2	1	0
	1	0	1	3	0	1
	0	0	1	0	0	0
	1	0	0	0	0	0
	0	0	0	1	1	0
	4	5	0	3	1	0
	1	0	0	0	0	0
	2	4	0	0	0	0
	3	2	0	0	1	0
	0	0	1	0	0	0
	0	0	0	2	1	2
	2	1	0	0	0	0
	0	2	1	2	0	0
	1	2	0	0	1	0
	0	0	2	1	0	1
	1	0	0	1	0	0
	0	0	1	6	1	0
	3	0	1	0	0	4
	4	0	0	0	0	0
	0	0	0	0	0	0
	0	0	0	0	2	0
	5	0	0	0	0	0
	11	0	0	0	0	1
	0	0	5	1	1	3
	0	1	0	1	0	2
	0	7	1	1	0	0
	5	7	2	0	0	1
	0	0	1	0	0	4
	1	1	1	0	0	1
	0	0	0	0	2	0
	4	0	1	1	1	1
	1	2	0	2	0	1
	0	0	1	0	2	3
	0	2	0	2	0	0
	0	1	0	1	0	1
	1	1	3	1	0	0
	2	0	1	0	1	0
	3	0	1	1	0	0
	0	1	0	0	2	0
	0	0	0	0	1	0
	0	1	1	0	0	0
	1	2	0	1	0	0
	1	1	0	0	0	2
	0	2	0	0	1	1
	5	1	0	0	0	0
	0	1	1	4	7	1
	0	1	0	0	1	0
	0	0	0	0	1	0
	0	0	0	0	1	4
	0	2	2	1	0	1
	2	0	0	2	0	2
	1	0	0	0	0	1
	0	0	0	1	2	0
	0	1	0	0	2	0
	1	2	2	1	2	0
	0	0	3	0	0	0
	0	3	0	1	0	1
	1	3	2	3	0	0
	1	0	0	0	0	1
	0	0	1	0	0	2
	0	2	0	1	1	0
	0	1	0	0	0	3
	2	0	3	1	0	0
	0	2	3	1	0	0
	0	0	0	0	1	0
	0	0	2	2	0	0
	0	0	3	0	0	1
	1	1	1	0	0	0
	0	3	0	1	0	1
	0	1	0	0	0	1
	0	2	1	1	2	2
	1	0	1	0	1	2
	0	1	0	0	1	0
	7	0	0	0	0	0
	2	1	0	0	0	0
	2	0	0	0	0	1
	0	0	1	0	2	1
	0	0	0	0	2	0
	2	2	0	0	1	0
	0	1	3	0	0	0
	1	2	0	0	1	1
	0	0	1	0	0	0
	3	0	4	3	0	0
	1	1	0	0	1	3
	3	1	0	2	2	0
	0	1	1	2	0	3
	0	0	2	0	0	0
	2	1	0	0	0	1
	1	0	0	0	2	0
	2	0	1	0	0	4
	0	3	0	2	0	1
	2	0	2	1	2	1
		0	0	0	0	0
		1	0	1	0	0
		0	0	0	1	3
		1	0	0	2	1
		0	0	0	1	0
		1	2	0	0	2
		0	0	3	2	0
		2	0	0	1	0
		3	2	1	0	0
		0	1	2	2	1
		2	0	0	0	0
		0	0	0	0	0
		0	1	0	0	2
		0	0	0	0	1
		0	1	2	0	0
		0	0	1	1	0
		5	0	3	0	1
		2	0	2	0	0
		4	0	2	0	1
		1	0	2	1	2
		0	1	1	0	1
		2	0	1	1	3
		1	0	1	0	1
		1	0	1	4	1
		6	6	0	0	0
		0	3	0	1	0
		0	2	0	0	2
		0	0	0	0	0
		2	0	2	1	0
		0	0	0	9	1
		0	1	0	0	0
		0	0	0	1	0
		0	0	1	9	0
		0	2	0	0	1
		0	2	1	1	0
		1	0	0	0	2
		2	3	1	0	0
		0	0	1	0	3
		4	5	0	2	0
		0	2	0	4	0
		0	0	0	0	1
		1	0	0	3	2
		2	0	0	1	1
		3	0	0	0	0
		0	1	0	1	0
		2	0	1	1	3
		0	0	0	2	0
		2	2	1	2	3
		1	0	0	1	1
		0	1	2	0	0
		1	0	4	5	0
		0	0	0	0	0
		1	0	0	0	0
		2	0	0	0	0
		0	0	0	0	0
		1	0	0	2	0
		0	0	2	2	0
		1	1	0	0	4
		0	0	0	0	1
		1	0	2	3	0
		0	1	0	0	0
		1	0	0	1	0
		1	1	2	0	0
		0	0	1	0	1
		0	0	0	0	0
		1	1	0	1	4
		0	0	6	0	0
		0	1	0	0	1
		0	2	0	0	1
		0	0	1	0	2
		5	1	0	3	0
		2	4	1	0	1
		0	3	2	1	0
		5	2	5	2	1
		1	1	0	1	1
		1	0	1	0	0
		0	0	0	2	0
		0	1	4	1	1
		1	0	0	2	0
		3	1	0	0	0
		1	0	2	0	0
		0	1	1	0	0
		1	3	0	0	0
		1	0	2	1	2
		1	2	0	1	2
		0	4	0	0	0
		3	0	0	0	1
		0	1	0	1	0
		2	1	1	1	0
		1	0	1	3	1
		0	1	0	0	3
		0	1	1	0	0
		5	0	0	2	1
		1	0	3	0	0
		3	0	0	0	0
		0	0	1	0	0
		0	1	0	0	1
		0	0	1	0	3
		0	0	0	0	0
		2	3	0	0	0
		2	0	0	0	1
		0	1	0	0	2
		0	4	0	0	2
		0	0	0	0	0
		5	3	1	0	0
		1	1	1	2	0
		0	1	1	0	0
		0	0	1	0	0
		1	1	1	1	1
		0	1	0	0	0
		4	0	0	0	3
		1	1	0	0	0
		3	2	0	0	4
		0	0	0	1	1
		0	0	0	1	0
		1	0	1	1	1
		3	1	5	0	2
		0	0	0	0	0
		0	1	0	0	0
		0	0	0	0	0
		1	0	0	0	1
		0	0	6	1	1
		2	1	0	0	2
		1	0	5	0	1
		3	0	0	1	2
		1	3	3	0	0
		2	1	0	2	1
		0	3	2	1	0
		0	0	2	0	0
		0	0	0	0	0
		0	0	0	4	4
		0	1	0	0	6
		0	2	0	0	2
		0	2	0	1	0
		0	1	2	1	0
		0	0	0	0	0
		0	0	1	0	1
		0	0	3	0	0
		1	4	0	2	0
		0	1	1	0	0
		0	2	0	1	0
		0	0	0	0	0
		0	1	2	0	1
		1	0	1	0	0
		2	1	0	0	0
		1	1	4	0	0
		1	0	1	0	1
		2	0	0	1	0
		0	0	4	5	1
		2		2	0	0
		1		0	0	3
		0		0	0	1
		0		1	2	0
		5		0	8	2
		2		0	0	2
		1		0	0	0
		1		0	0	0
		0		1	0	1
		0		0	0	0
		0		0	0	0
		1		2	1	1
		0		2	0	0
		0		0	0	0
		0		2	1	0
		2		0	0	3
		0		3	1	0
		1		1	0	3
		0		0	1	0
		1		0	1	1
		1		0	0	0
		0		3	0	2
		2		3	0	1
		3		0	0	0
		2		0	1	2
		1		0	0	0
		0		1	0	4
		2		1	3	0
		0		0	1	0
		0		2	2	1
		1		2	0	2
		3		0	0	1
		0		1	0	0
		0		1	0	0
		1		1	0	0
		4		0	1	0
		0		1	1	0
		3		0	0	0
		2		0	0	0
		0		0	2	0
		0		0	0	0
		0		1	0	1
		1		0	1	2
		0		1	0	0
		0		1	1	5
		0		1	0	0
		1		1	1	1
		0		15	1	2
		1		0	0	1
		7		1	0	0
		1		2	0	6
		0		0	1	0
		1		2	1	0
		0		0	0	0
		2		3	3	2
		0		4	0	0
		0		0	0	1
		1		0	1	2
		3		0	2	0
		2		3	0	0
		1		0	0	2
		3		1	2	0
		1		0	5	1
		0		0	1	2
		0		1	0	0
		4		0	1	1
		0		0	0	3
		1		2	0	0
		0		2	0	0
		0		0	0	2
		2		3	0	0
		1		1	0	1
		4		1	3	0
		0		0	1	0
		1		1	0	2
		3		0	1	0
		0		0	0	1
		0		0	0	0
		2		0	0	3
		3		0	0	0
		0		0	0	0
		0		0	0	0
		0		0	0	0
		0		1	0	1
		0		3	1	0
		1		8	0	1
		1		0	0	1
		0		0	0	0
		0		0	1	1
		0		1	1	1
		3		0	0	0
		0		0	0	2
		0		4	0	1
		2		0	0	0
		0		0	2	0
		4		0	2	2
		1		0	0	0
		0		2	0	0
		1		4	1	2
		2		2	2	0
		0		0	1	8
		0		0	0	0
		0		0	0	0
		0		2	0	0
		0		0	0	1
		0		0	0	0
		0		0	0	1
		0		5	2	2
		0		0	1	1
		2		0	0	1
		3		1	0	0
		1		2	0	0
		0		0	0	0
		0		0	0	0
		2		0	2	1
		2		0	0	1
		1		2	0	6
		0		0	1	0
		0		0	1	0
		2		1	0	1
		0		0	1	1
		2		0	0	0
		1		1	0	0
		0		0	0	2
		1		6	0	0
		0		1	0	0
		0		0	2	0
		1		1	3	0
		0		0	2	2
		0		0	1	2
		0		0	1	0
		0		1	2	0
		2		0	3	0
		0		0	0	0
		0		0	0	0
		0		0	3	1
		0		0	0	2
		0		1	0	1
		0		2	0	0
		0		1	1	1
		0		0	0	0
		0		1	0	4
		0		0	0	0
		0		3	1	0
		0		3	3	1
		0		0	0	0
		0		0	2	1
		0		2	0	0
		1		3	0	1
		1		0	0	1
		0		1	0	1
		0		0	0	2
		0		0	0	2
		3		0	0	2
		0		1	0	0
		2		3	0	0
		0		1	4	1
		1		2	0	1
		0		5	0	0
		1		0	1	2
		0		0	0	0
		2		1	0	0
		0		0	0	0
		1		1	0	0
		0		0	2	1
		0		1	1	0
		0		0	0	0
		0		1	1	2
		1		0	2	0
		2		10	0	1
		1		1	1	0
		0		1	1	0
		0		0	1	1
		1		0	0	0
		0		0	0	1
		1		1	0	0
		1		1	0	0
		1		2	0	0
		0		0	0	0
		0		1	0	3
		4		0	0	0
		0		0	1	5
		0		0	1	0
		0		4	1	0
		0		2	0	1
		0		0	0	0
		0		0	0	4
		2		4	1	2
		0		1	1	4
		1		3	0	6
		0		0	3	0
		1		0	0	0
		1		0	1	3
		0		0	0	0
		0		1	0	0
		1		0	0	1
		2		7	0	0
		1		1	0	4
		2		1	0	0
		4		0	1	2
		1		0	5	1
		0		0	0	3
		1		2	0	0
		0		1	0	2
		0		0	2	3
		0		3	0	0
		1		0	0	3
		1		4	0	0
		3		1	1	0
		0		0	0	0
		1		0	0	0
		2		2	4	0
		0		0	0	0
		0		1	9	0
		1		0	0	1
		1		0	1	1
		0		1	0	0
		2		0	2	0
		0		0	0	1
		0		0	0	0
		2		3	7	0
		1		0	0	0
		0		0	0	1
		0		1	0	0
		2		0	0	1
		1		1	2	3
		1		0	1	0
		0		1	0	1
		0		6	0	3
		3		0	0	1
		1		2	1	0
		0		0	0	0
		1		1	1	1
		1		2	2	0
		0		0	0	3
		0		1	0	0
		0		3	0	1
		2		2	4	4
		0		1	0	0
		1		0	0	0
		1		1	1	0
		3		0	0	0
		2		0	0	0
		0		0	1	0
		1		1	0	0
		4		1	0	4
		2		1	0	1
		1		0	1	0
		0		0	2	0
[truncated: 3,168 more rows]
