# Supplementary material for: IDR-induced CAR condensation improves the cytotoxicity of CAR-Ts against low-antigen cancers
Source: Nat Chem Biol. 2025 Sep 29;22(3):379–91. doi: 10.1038/s41589-025-02031-x (PMC12825998; doi:10.1038/s41589-025-02031-x)
Supplement: Supplementary file 15 — Statistical source data. [file 41589_2025_2031_MOESM15_ESM.xlsx]

## Sheet: ED_Fig6_b-6_c
ED_Fig6b	E:T	No CAR			HER2 CAR			TAF15 CAR			FUS CAR			EWS CAR			t tests	P value	Mean of HER2 CAR	Mean of TAF15 CAR	Difference	SE of difference	t ratio	df	q value
	0.3:1	2.6238	-6.30371	3.67991	20.8039	32.1652	2.92525	13.0538	23.7629	17.6162	14.8293	15.0527	2.21072	10.3547	10.7926	8.76278	0.3:1	0.961078	18.63	18.14	0.4871	9.058	0.05378	2.522	0.728017
	1:1	9.74243	-12.291	2.54853	4.21993	22.1178	17.3995	28.1029	19.791	20.1318	7.1009	3.9267	16.7862	-6.80862	3.8819	-4.2362	1:1	0.271326	14.58	22.68	-8.096	6.005	1.348	2.965	0.274039
	3:1	-1.53805	-3.56524	5.10329	25.357	22.2405	30.6847	51.6722	53.7361	60.3794	47.9082	55.9514	53.0684	19.5217	12.6218	25.8608	3:1	0.001286	26.09	55.26	-29.17	3.603	8.097	3.984	0.003898
	10:1	-7.95883	-2.82275	10.7816	79.0979	72.6807	79.4678	92.7857	96.6109	92.3998	85.0124	89.831	91.7711	72.7133	71.215	80.1526	10:1	0.005374	77.08	93.93	-16.85	2.581	6.529	3.307	0.008142
ED_Fig6c	Cytokine(pg/mL)	IL-4			IL-6			sFas			IL-2			IL-10			IL-17A			TNF-α			sFasL			IFN-γ			Perforin			Granulysin			Granzyme A			Granzyme B
	No CAR	3.38	0.44	0.34	3.23	0.47	0.56	11.26	3.03	4.35	17.66	9.84	6.63	3.09	0.6	1.06	1.42	0.57	0.58	3.8	1.28	1.28	3.86	1.1	2.02	7.76	3.09	5.11	88.78	72.24	81.72	21.99	9.01	12.51	295.83	333.46	356.01	257.82	251.38	258.3
	HER2 CAR	0.98	0.64	0.39	0.96	0.37	0.61	5.3	4.88	4.34	26.22	30.67	26.02	2.78	1.56	4.71	1.41	1.3	1.44	5.06	4.75	6.19	12.23	11.4	12.38	59.88	54.36	68.99	97.29	104.54	119.6	38.11	38.49	73.07	1812.84	2023.4	2582.58	2918.95	2922.74	5990.55
	HER2 FUS CAR	0.8	0.59	0.34	0.46	0.47	0.37	5.31	5.27	5.77	16.92	22.17	13.23	2.2	3.02	3.48	1.78	1.88	2.5	3.82	5.66	5.51	16.72	16.3	17.16	79.19	83.17	87	206.39	225.64	225.09	60.23	68.22	82.18	3713.38	3416.58	5695.88	6820.29	7449.24	10443.2
	HER2 EWS CAR	0.49	0.34	0.66	0.58	0.42	0.63	5.94	7.12	5.8	36.6	36.51	34.79	9.81	5.82	6.24	1.67	1.66	2.03	4.25	4.86	4.96	15.16	14.99	15.95	130.67	130.48	142.68	133.15	163.78	161.66	92.34	63.51	87.38	2990.16	2852.39	4838.44	5207.3	4937.54	7372.12
	HER2 TAF15 CAR	0.84	1	0.34	0.85	0.5	0.5	6.55	6.44	8.13	30.4	23.01	31.72	4	8.37	5.66	2.21	2.12	2.59	5.51	4.06	5.73	18.46	21.97	18.65	130.24	124.9	123.61	187.02	181.44	198.21	112.5	110.88	158.54	3169.79	3092.6	3845.31	5772.54	5982.19	7936.18
	HT29	0.34	0.34	0.34	0.37	0.37	0.37	2.31	2.31	2.31	0.49	0.49	7.26	0.6	0.6	0.6	0.44	0.44	0.44	1.28	1.28	1.28	0.8	0.8	0.8	2.68	2.68	2.68	0.53	0.53	0.53	1.91	1.91	1.91	0.57	0.57	0.57	1.27	1.27	2.69

## Sheet: ED_Fig6_f-6_j
ED_Fig6f	CD69 (MFI)	GFP-			GFP+			t tests	P value	Mean of GFP-	Mean of GFP+	Difference	SE of difference	t ratio	df	q value
	UTD	664	477	478	664	477	478	UTD	>0.999999	539.7	539.7	0	87.92	0	4	>0.999999
	HER2 CAR	1639	1572	1598	1525	1545	1544	HER2 CAR	0.067197	1603	1538	65	20.56	3.162	2.44	0.135738
ED_Fig6g	TNFα	GFP-			GFP+			t tests	P value	Mean of GFP-	Mean of GFP+	Difference	SE of difference	t ratio	df	q value
	UTD- Tumor cell	2.69	2.69	2.69	2.69	2.69	2.69	UTD		2.69	2.69	0	0
	HER2 CAR	21.24	11.81	47.25	23.97	15.51	43.5	HER2 CAR	0.950419	26.77	27.66	-0.8933	13.45	0.0664	3.781	0.959924
ED_Fig6h	E:T	No CAR			HER2 CAR GFP			HER2 CAR			t tests	P value	Mean of HER2 CAR GFP	Mean of HER2 CAR	Difference	SE of difference	t ratio	df	q value
	1:1	0.944821	-6.83212	5.8873	27.5955	16.2582	20.6476	18.2163	8.36279	2.67168	1:1	0.111047	21.5	9.75	11.75	5.613	2.093	3.652	0.210648
	3:1	-0.602279	0.763395	-0.161116	52.5408	56.7863	51.8269	43.6433	47.8183	56.653	3:1	0.379972	53.72	49.37	4.347	4.136	1.051	2.635	0.383772
	10:1	-4.05663	4.00384	0.0527955	88.5099	87.6924	89.0049	82.2346	87.4376	85.0727	10:1	0.139041	88.4	84.91	3.487	1.552	2.247	2.258	0.210648
ED_Fig6i	E:T	No CAR			FUS CAR GFP			FUS CAR			t tests	P value	Mean of FUS CAR GFP	Mean of FUS CAR	Difference	SE of difference	t ratio	df	q value
	1:1	0.944821	-6.83212	5.8873	22.7764	32.2865	34.0449	26.9021	42.7838	38.924	1:1	0.339458	29.7	36.2	-6.501	5.926	1.097	3.665	0.514279
	3:1	-0.602279	0.763395	-0.161116	66.9261	72.561	67.2562	80.0259	77.9827	80.5209	3:1	0.016692	68.91	79.51	-10.6	1.984	5.34	2.701	0.050576
	10:1	-4.05663	4.00384	0.0527955	97.7237	98.0405	96.7468	94.0527	98.575	98.9283	10:1	0.86036	97.5	97.19	0.3183	1.617	0.1968	2.245	0.868964
ED_Fig6j	E:T	No CAR			TAF15 CAR GFP			TAF15 CAR			t tests	P value	Mean of TAF15 CAR GFP	Mean of TAF15 CAR	Difference	SE of difference	t ratio	df	q value
	1:1	0.944821	-6.83212	5.8873	27.617	27.7921	24.0541	37.1328	37.6844	45.9111	1:1	0.025982	26.49	40.24	-13.76	3.089	4.453	2.712	0.069804
	3:1	-0.602279	0.763395	-0.161116	84.0722	82.2568	85.6164	75.6175	78.8324	70.8475	3:1	0.046075	83.98	75.1	8.883	2.515	3.532	2.68	0.069804
	10:1	-4.05663	4.00384	0.0527955	98.8158	98.4324	98.3205	93.7758	96.7868	97.7114	10:1	0.175476	98.52	96.09	2.432	1.198	2.03	2.064	0.177231
