# Supplementary material for: IDR-induced CAR condensation improves the cytotoxicity of CAR-Ts against low-antigen cancers
Source: Nat Chem Biol. 2025 Sep 29;22(3):379–91. doi: 10.1038/s41589-025-02031-x (PMC12825998; doi:10.1038/s41589-025-02031-x)
Supplement: Supplementary file 16 — Statistical source data. [file 41589_2025_2031_MOESM16_ESM.xlsx]

## Sheet: ED_Fig8_b
ED_Fig8b	E:T	Control CAR			FUS CAR			EWS CAR			TAF15 CAR			t tests	P value	Mean of Control CAR	Mean of FUS CAR	Difference	SE of difference	t ratio	df	q value
	0.3:1	2.83982	6.57029	-13.5658	16.0321	5.87674	2.30675	38.5077	43.2689	35.4856	-1.10308	-16.4843	-15.4865	0.3:1	0.281302	-1.385	8.072	-9.457	7.427	1.273	3.479	0.142058
	1:1	19.5706	25.0253	17.3071	48.5689	52.6001	45.1589	60.1016	65.9943	63.9179	5.84574	4.09411	0.368616	1:1	0.000875	20.63	48.78	-28.14	3.142	8.957	3.984	0.000884
	3:1	54.9631	55.1371	54.328	71.6886	70.872	72.3429	78.1748	76.8817	77.1047	36.3191	32.4125	42.657	3:1	3.2e-05	54.81	71.63	-16.83	0.4914	34.24	3.202	6.5e-05
	10:1	77.4496	76.6122	80.8688	82.8933	87.7391	78.1179	85.3399	88.9946	82.0645	73.9614	68.6845	71.0709	10:1	0.235147	78.31	82.92	-4.607	3.067	1.502	2.838	0.142058
														t tests	P value	Mean of Control CAR	Mean of EWS CAR	Difference	SE of difference	t ratio	df	q value
														0.3:1	0.014026	-1.385	39.09	-40.47	6.587	6.145	2.527	0.009445
														1:1	0.000189	20.63	63.34	-42.7	2.868	14.89	3.717	0.000191
														3:1	8e-06	54.81	77.39	-22.58	0.4687	48.17	3.327	1.5e-05
														10:1	0.048643	78.31	85.47	-7.156	2.388	2.997	3.435	0.024565
														t tests	P value	Mean of Control CAR	Mean of TAF15 CAR	Difference	SE of difference	t ratio	df	q value
														0.3:1	0.294042	-1.385	-11.02	9.639	7.934	1.215	3.823	0.296982
														1:1	0.005038	20.63	3.436	17.2	2.803	6.136	3.594	0.020354
														3:1	0.026664	54.81	37.13	17.68	2.995	5.903	2.027	0.035908
														10:1	0.02532	78.31	71.24	7.071	2.006	3.526	3.903	0.035908

## Sheet: ED_Fig8_c
ED_Fig8c	E:T	Control CAR			FUS CAR			EWS CAR			TAF15 CAR			t tests	P value	Mean of Control CAR	Mean of FUS CAR	Difference	SE of difference	t ratio	df	q value
	0.3:1	16.1337	12.4535	13.1877	46.374	49.81	47.6999	68.712	65.041	68.2608	1.94408	0.810492	-8.99843	0.3:1	2.5e-05	13.92	47.96	-34.04	1.505	22.61	3.947	2.6e-05
	1:1	57.2497	63.0914	56.917	86.4266	82.8564	84.4327	85.9451	84.8754	85.1053	11.98	16.3397	14.7211	1:1	0.001505	59.09	84.57	-25.49	2.255	11.3	2.992	0.00076
	3:1	86.1567	86.9076	88.3417	88.4844	89.4697	88.1561	85.9077	89.695	84.7797	36.9984	36.0893	38.6095	3:1	0.119661	87.14	88.7	-1.568	0.7527	2.083	3.326	0.030214
	10:1	94.5242	94.5685	93.5882	89.6879	88.6053	87.5637	87.5749	88.0489	86.3976	71.1285	76.7199	77.0738	10:1	0.003863	94.23	88.62	5.608	0.6916	8.109	3.012	0.001301
														t tests	P value	Mean of Control CAR	Mean of EWS CAR	Difference	SE of difference	t ratio	df	q value
														0.3:1	5e-06	13.92	67.34	-53.41	1.613	33.12	3.997	5e-06
														1:1	0.004871	59.09	85.31	-26.22	2.031	12.91	2.105	0.00164
														3:1	0.847857	87.14	86.79	0.3412	1.619	0.2108	2.719	0.214084
														10:1	0.000677	94.23	87.34	6.886	0.5858	11.76	3.438	0.000342
														t tests	P value	Mean of Control CAR	Mean of TAF15 CAR	Difference	SE of difference	t ratio	df	q value
														0.3:1	0.033957	13.92	-2.081	16.01	3.651	4.384	2.415	0.017148
														1:1	0.000151	59.09	14.35	44.74	2.375	18.84	3.386	0.000153
														3:1	1e-06	87.14	37.23	49.9	0.9766	51.1	3.925	2e-06
														10:1	0.008454	94.23	74.97	19.25	1.952	9.864	2.11	0.005692

## Sheet: ED_Fig8_d
ED_Fig8d	Cytokine(pg/mL)	IL-4			IL-6			sFas			IL-2			IL-10			IL-17A			TNF-α			sFasL			IFN-γ			Perforin			Granulysin			Granzyme A			Granzyme B
	No CAR	1.86	1.86	17.62	2.4	2.4	14.16	7.53	7.81	66.37	19	19	43.39	1.8	1.8	17.19	4.08	2.45	14.94	2.51	2.51	17.4	1.79	2.91	16.76	8.88	8.88	22.76	36.58	34.42	40.38	22.5	23.08	100.96	144.55	91.85	74.96	84.1	55.61	95.35
	CD22 CAR	5.2	4.04	5.6	2.4	2.4	2.4	5.12	5.12	5.12	60.99	95.73	94.44	16.44	6.32	5.45	8.91	2.99	5.26	34.64	24.97	25.76	14.56	10.85	11.74	97.74	73.01	51.72	30.79	14.04	28.04	5.37	5	5	287.48	153.66	134.76	551.01	276.4	318.51
	CD22 FUS CAR	2.47	2.86	4.32	2.4	2.4	2.4	5.86	5.12	5.12	21	37.87	45.66	1.8	3.46	5.43	6.23	5.27	6.97	19.9	19.91	22.77	16.62	13.38	17.46	38.16	23.72	50.86	30.73	23.12	32.9	13.78	5	12.08	364.87	249.36	197.4	663.45	469.81	374.11
	CD22 EWS CAR	5.91	3.12	4.84	2.4	2.4	2.4	5.85	5.12	6.76	19	52.62	28.03	6.26	7.04	5.26	6.54	6.33	6.82	18.58	19.97	20.45	21.04	16.89	19.99	54.1	47.92	50.62	37.93	27.15	33.58	10.53	11.08	14.95	341.93	311.51	270.04	1002.69	790.91	591.89
	CD22 TAF15 CAR	1.86	1.86	1.86	2.4	2.4	2.4	5.12	5.12	5.12	19	42.22	19	3.27	4.67	2.41	3.34	3.87	2.39	7.02	8.74	9.8	6.92	5.32	6.03	26.42	13.72	20.14	25.84	15.6	15.84	11.49	9.82	5.99	169.45	170.32	206.38	152.43	191.1	257.68
	Nalm6-WT	17.88	1.86	1.86	9.25	2.4	2.4	46.99	5.12	5.12	41.09	19	19	8.42	1.8	1.8	7.64	2.39	2.39	6.97	2.51	2.51	9.36	1.47	1.03	10.94	8.88	8.88	11.21	2.36	2.36	38.98	5	5	12.38	5.37	5.37	43.65	29.03	1.2

## Sheet: ED_Fig8_f
ED_Fig8f	%	CD45RA+ CD62L+					CD45RA- CD62L+					CD45RA- CD62L-					CD45RA+ CD62L-
	Control CAR	31.6	23.8	25.3	27	28.7	34.4	38.1	32	34.3	32.6	16.3	23.8	24.9	18	21.7	17.7	14.3	17.8	20.8	17
	FUS CAR	36	37	43.1	37.3	25.9	31.1	39.5	33	36.1	41.5	11.8	9.09	10.1	13.9	20.7	21.1	14.4	13.8	12.7	11.9
	EWS CAR	35.8	40.7	31.2	37.1	47.9	33.8	38.7	35.1	39.6	31.2	13.5	10	17	13.6	10.7	16.9	10.7	16.7	9.7	10.1
