# Supplementary material for: IDR-induced CAR condensation improves the cytotoxicity of CAR-Ts against low-antigen cancers
Source: Nat Chem Biol. 2025 Sep 29;22(3):379–91. doi: 10.1038/s41589-025-02031-x (PMC12825998; doi:10.1038/s41589-025-02031-x)
Supplement: Supplementary file 17 — Statistical source data. [file 41589_2025_2031_MOESM17_ESM.xlsx]

## Sheet: ED_Fig9_a
ED_Fig9a	pCD3ζ/GFP+CAR	Control CAR			FUS CAR			EWS CAR			TAF15 CAR
		Donor 1	Donor 2	Donor 3	Donor 1	Donor 2	Donor 3	Donor 1	Donor 2	Donor 3	Donor 1	Donor 2	Donor 3
	0min	3.82013	4.82688	2.493	4.94365	6.4083	2.88749	4.27009	6.19611	3.03819	4.65458	5.91134	2.86769
	5min	3.28885	5.70154	2.55371	6.07426	14.3868	5.77094	4.83651	11.322	4.2265	4.62484	10.8953	5.24006
	15min	2.51911	5.78606	2.24482	4.32546	13.6426	5.08767	4.59272	10.8036	4.25666	3.32927	8.21131	3.64773
	pLAT/GFP+CAR	Control CAR			FUS CAR			EWS CAR			TAF15 CAR
		Donor 1	Donor 2	Donor 3	Donor 1	Donor 2	Donor 3	Donor 1	Donor 2	Donor 3	Donor 1	Donor 2	Donor 3
	0min	4.60882	3.57998	15.6718	7.73491	6.13805	20.8223	7.6086	5.68141	17.6799	6.86239	4.93797	18.2237
	5min	5.54037	4.93224	16.4164	12.8668	10.9911	28.3477	12.0131	8.89804	25.0095	10.4111	8.49095	25.3377
	15min	5.03057	4.82234	16.4086	12.7536	9.98037	29.1547	16.0244	7.38095	25.2024	7.51308	7.66178	20.8833

## Sheet: ED_Fig9_d
ED_Fig9d	CD19 CAR	FUS CAR	EWS CAR	TAF15 CAR	Table Analyzed	pCD247
	0.64157	1.54456	1.71223	1.22476
	0.82123	1.68112	1.52541	1.53211	Column B	FUS CAR	EWS CAR	TAF15 CAR
	1.11516	1.40215	1.56279	1.02941	vs.	vs.	vs.	vs.
	1.02906	1.80063	1.44554	1.45114	Column A	CD19 CAR	CD19 CAR	CD19 CAR
	1.06882	1.97089	1.24217	1.28834
	0.990162	1.46497	1.40951	1.40331	Mann Whitney test
	1.20327	1.24129	1.32716	1.48552	P value	<0.0001	<0.0001	<0.0001
	1.21341	1.47243	1.39647	2.46703	Exact or approximate P value?	Exact	Exact	Exact
	0.950041	1.24436	1.39114	1.4517	P value summary	****	****	****
	0.475513	1.47218	1.70218	1.25553	Significantly different (P < 0.05)?	Yes	Yes	Yes
	1.03609	1.23314	1.65023	1.22837	One- or two-tailed P value?	Two-tailed	Two-tailed	Two-tailed
	0.990287	1.60394	1.66754	0.798182	Sum of ranks in column A,B	1228 , 1698	984 , 1942	1060 , 1425
	1.03157	0.844073	1.32919	1.52051	Mann-Whitney U	282	38	114
	0.610795	1.55254	1.81791	1.3686
	0.820016	1.19397	1.98154	1.36635	Difference between medians
	1.14568	1.62994	1.93079	1.63623	Median of column A	0.9903, n=43	0.9903, n=43	0.9903, n=43
	1.36811	1.25562	1.97016	1.52925	Median of column B	1.271, n=33	1.620, n=33	1.452, n=27
	1.37148	1.24349	1.68679	1.46119	Difference: Actual	0.2809	0.6301	0.4614
	1.61595	1.09059	1.86515	2.20304	Difference: Hodges-Lehmann	0.3462	0.6396	0.4823
	1.0428	1.03545	1.62043	1.0368
	1.26702	0.753627	1.51756	1.65624
	0.843277	1.13712	1.56656	1.30336
	0.720493	1.25356	1.10983	2.8729
	0.719696	0.834283	1.51612	1.8263
	0.725039	1.27121	1.48133	1.3573
	0.739425	1.64321	1.38161	1.68183
	0.945074	1.44797	1.66481	1.53302
	0.777747	0.732991	1.79467
	1.10253	1.36518	1.91816
	0.968858	1.62223	1.80268
	0.995433	0.912819	1.45055
	1.37678	1.36315	1.97963
	1.34193	0.979569	2.21381
	0.877264
	0.777877
	0.832578
	1.09434
	1.10921
	0.779374
	0.545336
	0.955655
	1.05599
	1.01909

## Sheet: ED_Fig9_e
ED_Fig9e	CD19 CAR	FUS CAR	EWS CAR	TAF15 CAR	Table Analyzed	pLAT
	2.32043	2.24515	3.17672	2.90772
	1.34019	2.46336	1.95774	3.83261	Column B	FUS CAR	EWS CAR	TAF15 CAR
	2.54323	2.41836	2.35112	3.35986	vs.	vs.	vs.	vs.
	1.09058	2.78382	2.24035	3.12976	Column A	CD19 CAR	CD19 CAR	CD19 CAR
	3.69739	2.07072	3.53845	2.82879
	1.23545	2.14021	3.10388	3.87602	Mann Whitney test
	2.21449	3.25546	2.70107	3.18941	P value	0.0182	0.0205	0.0005
	3.57719	3.36525	3.52807	3.11506	Exact or approximate P value?	Exact	Exact	Exact
	2.2427	3.6918	3.28683	2.70074	P value summary	*	*	***
	1.91023	1.92001	2.8239	1.91826	Significantly different (P < 0.05)?	Yes	Yes	Yes
	4.35691	3.42352	3.1256	2.01014	One- or two-tailed P value?	Two-tailed	Two-tailed	Two-tailed
	2.78304	1.57288	4.59185	3.42927	Sum of ranks in column A,B	456 , 922	321 , 274	412 , 1073
	2.5488	4.23459		4.25219	Mann-Whitney U	203	68	159
	4.78363	4.75437		2.72285
	2.54203	3.52974		2.98997	Difference between medians
	1.70409	3.70004		3.22243	Median of column A	2.229, n=22	2.229, n=22	2.229, n=22
	1.83794	2.51683		2.94453	Median of column B	3.215, n=30	3.115, n=12	3.122, n=32
	2.14364	1.93384		2.86662	Difference: Actual	0.9862	0.8862	0.8938
	1.78166	1.80078		4.02734	Difference: Hodges-Lehmann	0.7167	0.7442	0.9185
	2.81176	3.36147		3.91042
	1.69541	2.79162		1.66403
	1.85338	3.17421		2.05173
		3.38281		2.42759
		3.17329		2.85398
		1.55179		4.30664
		4.23931		4.33929
		4.6148		3.95952
		4.19969		5.40923
		4.4128		2.65296
		3.4699		2.70013
				3.90974
				3.85087
