# Supplementary material for: IDR-induced CAR condensation improves the cytotoxicity of CAR-Ts against low-antigen cancers
Source: Nat Chem Biol. 2025 Sep 29;22(3):379–91. doi: 10.1038/s41589-025-02031-x (PMC12825998; doi:10.1038/s41589-025-02031-x)
Supplement: Supplementary file 18 — Statistical source data. [file 41589_2025_2031_MOESM18_ESM.xlsx]

## Sheet: ED_Fig10_a
ED_Fig10a			Gray Value	Norm.	CAR	Norm.
	pCD247-1	Control CAR Sti-	1036.99	1	1	1
		Control CARSti+	10216.6	9.85211	0.816727	12.0629
		FUS CAR Sti-	10271.5	9.9051	1.06748	9.27893
		FUS CAR Sti+	51838.1	49.9889	0.814339	61.3859
	pZAP70	Control CAR Sti-	1031.65	1	1	1
		Control CARSti+	15303.9	14.8344	0.816727	18.1633
		FUS CAR Sti-	1839.89	1.78345	1.06748	1.6707
		FUS CAR Sti+	31459.8	30.4947	0.814339	37.4472
	pLAT	Control CAR Sti-	1179.92	1	1	1
		Control CARSti+	32752.3	27.7581	0.816727	33.9869
		FUS CAR Sti-	1512.34	1.28173	1.06748	1.2007
		FUS CAR Sti+	37314	31.6242	0.814339	38.8342
	pLCK	Control CAR Sti-	23388.6	1	1	1
		Control CARSti+	21047.7	0.899914	0.816727	1.10185
		FUS CAR Sti-	30396.7	1.29964	1.06748	1.21748
		FUS CAR Sti+	20558.5	0.878996	0.814339	1.0794
	pLCgama	Control CAR Sti-	6168.79	1	1	1
		Control CARSti+	14490	2.34892	0.816727	2.87602
		FUS CAR Sti-	6718.24	1.08907	1.06748	1.02022
		FUS CAR Sti+	23990.2	3.88896	0.814339	4.77561
	pITK	Control CAR Sti-	17545.4	1	1	1
		Control CARSti+	50556	2.88144	0.816727	3.52803
		FUS CAR Sti-	18456.6	1.05193	1.06748	0.985432
		FUS CAR Sti+	56362.3	3.21237	0.814339	3.94476
	pSLP76-3	Control CAR Sti-	1276.68	1	1	1
		Control CARSti+	10907.4	8.54354	0.816727	10.4607
		FUS CAR Sti-	992.092	0.777089	1.06748	0.727963
		FUS CAR Sti+	22467.6	17.5985	0.814339	21.6108
	pERK	Control CAR Sti-	2177.33	1	1	1
		Control CARSti+	28963.3	13.3022	0.816727	16.2872
		FUS CAR Sti-	2671.98	1.22719	1.06748	1.14961
		FUS CAR Sti+	49765	22.856	0.814339	28.067
	pNFATC	Control CAR Sti-	9473.35	1	1	1
		Control CARSti+	8005.07	0.845009	0.816727	1.03463
		FUS CAR Sti-	7002.55	0.739184	1.06748	0.692455
		FUS CAR Sti+	9068.31	0.957244	0.814339	1.17549
	Myc	Control CAR Sti-	26596.6	1
		Control CARSti+	21722.2	0.816727
		FUS CAR Sti-	28391.4	1.06748
		FUS CAR Sti+	21658.7	0.814339
	GAPDH	Control CAR Sti-	45380.1	1
		Control CARSti+	45182	0.995635
		FUS CAR Sti-	44046.8	0.97062
		FUS CAR Sti+	42549.4	0.937623

## Sheet: ED_Fig10_b
ED_Fig10b	Time(s)	Control CAR				FUS CAR
	1									Table Analyzed	CD19CARCalcium
	2
	3	0.0118469	0.00989056	0.00814244	0.00978538	0.009763	0.0100329	0.00879265	0.00859374	Two-way ANOVA	Ordinary
	4									Alpha	0.05
	5
	6	0.0110256	0.00974139	0.00840516	0.00997697	0.01187	0.0104944	0.00952284	0.00916877	Source of Variation	% of total variation	P value	P value summary	Significant?
	7									Row Factor	43.01	<0.0001	****	Yes
	8									Column Factor	8.184	<0.0001	****	Yes
	9	0.0114021	0.0102183	0.00812886	0.00934159	0.010587	0.0101302	0.00878681	0.0127908
	10									ANOVA table	SS (Type III)	DF	MS	F (DFn, DFd)	P value
	11									Row Factor	0.2952	134	0.002203	F (134, 942) = 6.205	P<0.0001
	12	0.0109987	0.0101019	0.0084158	0.00976115	0.011918	0.00943294	0.00908573	0.00978917	Column Factor	0.05617	1	0.05617	F (1, 942) = 158.2	P<0.0001
	13									Residual	0.3344	942	0.000355
	14
	15	0.0115362	0.0102934	0.00882673	0.00963585	0.012642	0.0107426	0.00893942	0.0126648	Difference between column means
	16									Predicted (LS) mean of Control CAR	0.02007
	17									Predicted (LS) mean of FUS CAR	0.03451
	18	0.0124547	0.0096031	0.00827348	0.00970063	0.011574	0.0101934	0.00882366	0.011199	Difference between predicted means	-0.01444
	19									SE of difference	0.001148
	20									95% CI of difference	-0.01669 to -0.01219
	21	0.0121847	0.00979991	0.00870593	0.00997463	0.009101	0.0103676	0.0092768	0.00940674
	22									Data summary
	23									Number of columns (Column Factor)	2
	24	0.0120769	0.0101005	0.00851221	0.00999852	0.011131	0.0101532	0.00964941	0.010134	Number of rows (Row Factor)	135
	25									Number of values	1078
	26
	27	0.0115055	0.0103689	0.00814946	0.0097957	0.01149	0.0102197	0.00833861	0.0100385
	28
	29
	30	0.0114319	0.00986458	0.00868669	0.0100847	0.012219	0.0101694	0.00949549	0.00851861
	31
	32
	33	0.0114441	0.00980618	0.00845549	0.0101238	0.010925	0.00995086	0.0093107	0.00760183
	34
	35
	36	0.0113387	0.0100093	0.00862359	0.0102752	0.011131	0.0105933	0.00903845	0.0111167
	37
	38
	39	0.0127095	0.00973521	0.0088766	0.00961853	0.012755	0.0101605	0.00877198	0.0104618
	40
	41
	42	0.0106129	0.0103106	0.00845122	0.00991368	0.010985	0.0105562	0.0091613	0.00915958
	43
	44
	45	0.0114377	0.00987594	0.00853706	0.00971918	0.009859	0.0102082	0.00903195	0.00902179
	46
	47
	48	0.0110116	0.00977307	0.00843052	0.0100429	0.010754	0.0106994	0.008948	0.00963779
	49
	50
	51	0.0124659	0.00979761	0.00875907	0.00984851	0.01246	0.0104047	0.00911828	0.0078992
	52
	53
	54	0.0123473	0.00998672	0.00860501	0.00987581	0.011264	0.0105284	0.0086571	0.0109972
	55
	56
	57	0.0116012	0.00975128	0.00843672	0.00985893	0.011152	0.0100935	0.00926329	0.0105264
	58
	59
	60	0.0123532	0.0101539	0.00859725	0.00999985	0.010844	0.0102937	0.00929362	0.01659
	61
	62
	63	0.012479	0.00968105	0.00828963	0.00973617	0.011855	0.0102322	0.00903899	0.0082457
	64
	65
	66	0.0121085	0.0100114	0.00871918	0.00955465	0.00946	0.00990295	0.0090543	0.00812557
	67
	68
	69	0.012424	0.0102752	0.00872857	0.00966843	0.01119	0.00989317	0.00954041	0.00964714
	70
	71
	72	0.0119716	0.00969938	0.0083548	0.00985121	0.012147	0.0104113	0.00930459	0.0114419
	73
	74
	75	0.0115609	0.00992182	0.00819202	0.009311	0.013312	0.0104418	0.00923232	0.00987767
	76
	77
	78	0.0127003	0.00995546	0.00805418	0.00978833	0.010812	0.0105986	0.00898383	0.00944708
	79
	80
	81	0.0111089	0.0103799	0.00868094	0.00977676	0.014213	0.0104453	0.00945104	0.0112414
	82
	83
	84	0.0126277	0.00988766	0.00847061	0.00964271	0.011371	0.0103542	0.00917305	0.00928419
	85
	86
	87	0.0116515	0.0100816	0.00849015	0.00991477	0.01236	0.0109142	0.00911639	0.0118223
	88
	89
	90	0.0124129	0.00942503	0.00850141	0.0096754	0.011234	0.0105255	0.00928634	0.0130539
	91
	92
	93	0.0128312	0.0107409	0.00824556	0.00852823	0.010268	0.0108266	0.00848129
	94
	95
	96	0.012998	0.00911045	0.0083109	0.00949291	0.011599	0.0101758	0.00937566
	97
	98
	99	0.0114578	0.00993762	0.00837327	0.00989533	0.010819	0.0110422	0.00910944	0.0096314
	100
	101
	102	0.0118392	0.00947901	0.00887012	0.00965767	0.011215	0.0100213	0.009095	0.0122404
	103
	104
	105	0.0111047	0.00948625	0.00867834	0.00949411	0.010584	0.00996404	0.00926957	0.00864885
	106
	107
	108	0.0114185	0.0101968	0.00856676	0.0100645	0.011415	0.0100851	0.00890035	0.00971319
	109
	110
	111	0.0123371	0.00993751	0.00862465	0.00986713	0.010754	0.00977093	0.00931194	0.00890931
	112
	113
	114	0.0115758	0.00957247	0.00859568	0.00937411	0.012803	0.010391	0.00952075	0.0097686
	115
	116
	117	0.0121785	0.00993776	0.00805101	0.00970173	0.012619	0.0103567	0.00920775	0.00724453
	118
	119
	120	0.0107999	0.00970242	0.00865203	0.00969675	0.011405	0.0103128	0.00910859	0.0105989
	121
	122
	123	0.0099128	0.00976802	0.00843676	0.0102879	0.009044	0.0111364	0.00894838	0.00995776
	124
	125
	126	0.0109426	0.010173	0.00838806	0.00999684	0.010667	0.0101307	0.00918069	0.00966891
	127
	128
	129	0.0119813	0.00908181	0.00847599	0.00952094	0.011046	0.00984283	0.00924148	0.00849084
	130
	131
	132	0.0112986	0.00965665	0.00865409	0.00959972	0.011131	0.0101663	0.00901105	0.0104677
	133
	134
	135	0.0110173	0.00963525	0.00837975	0.00968966	0.010886	0.00982586	0.0095085	0.0103432
	136
	137
	138	0.012066	0.0103742	0.0086323	0.00972546	0.00993	0.0104478	0.00971087	0.00955337
	139
	140
	141	0.0113087	0.00971217	0.00868217	0.00991372	0.011121	0.00964719	0.0094133	0.00942669
	142
	143
	144	0.0123369	0.00928537	0.00813865	0.00968384	0.010667	0.00969489	0.00897106	0.0103108
	145
	146
	147	0.0123396	0.00977045	0.0085735	0.00993942	0.010143	0.0100843	0.00973634	0.00961511
	148
	149
	150	0.0125204	0.00936667	0.00840995	0.0103854	0.011034	0.0108064	0.00992317	0.016658
	151
	152
	153	0.0120481	0.0106696	0.00855458	0.0111278	0.013415	0.0115295	0.0107367	0.0130592
	154
	155
	156	0.0132343	0.0110293	0.00945681	0.0112599	0.014486	0.0119702	0.0117624	0.0152884
	157
	158
	159	0.013749	0.0123442	0.0101589	0.0124252	0.016183	0.0132792	0.0108498	0.0166201
	160
	161
	162	0.0144649	0.0119302	0.0103641	0.0118252	0.013984	0.0150061	0.0126592	0.0167007
	163
	164
	165	0.016043	0.0136474	0.0108429	0.0127671	0.019538	0.0126187	0.0124753	0.0210895
	166
	167
	168	0.0148309	0.0132163	0.0114154	0.0128161	0.017914	0.014029	0.0145636	0.0177431
	169
	170
	171	0.0147674	0.014483	0.0121387	0.0140277	0.015993	0.0150393	0.0142261	0.0209006
	172
	173
	174	0.0165283	0.0134922	0.0123396	0.0141955	0.01366	0.0172546	0.0163065	0.0200116
	175
	176
	177	0.0180808	0.0150331	0.0124731	0.0141053	0.018562	0.0169622	0.0144971	0.0206175
	178
	179
	180	0.020947	0.0149826	0.0133927	0.014656	0.020165	0.0163946	0.0140353	0.021452
	181
	182
	183	0.0210397	0.014261	0.0139684	0.0159517	0.037336	0.0168353	0.0196965	0.0209595
	184
	185
	186	0.0221196	0.0159816	0.0140488	0.0163044	0.024547	0.0180456	0.0203982	0.0223938
	187
	188
	189	0.0211699	0.0161976	0.0139872	0.0168368	0.021345	0.0177983	0.0196673	0.0241959
	190
	191
	192	0.020751	0.0165825	0.0147816	0.015728	0.026297	0.0221163	0.019689	0.0208839
	193
	194
	195	0.0230642	0.0160324	0.014823	0.0193734	0.033689	0.0182019	0.0186236	0.0230665
	196
	197
	198	0.0251587	0.0186645	0.0145431	0.0179257	0.02915	0.0208083	0.0256313	0.0251856
	199
	200
	201	0.0222619	0.018926	0.0172042	0.01917	0.046806	0.0179682	0.0218895	0.0304454
	202
	203
	204	0.0208736	0.0173916	0.0162677	0.0194569	0.030752	0.0210463	0.021479	0.0263742
	205
	206
	207	0.0283223	0.016483	0.0173509	0.0183462	0.028903	0.0244935	0.0250962	0.0297327
	208
	209
	210	0.02209	0.0179371	0.0188517	0.0190959	0.059354	0.0292135	0.0237765	0.02929
	211
	212
	213	0.0240089	0.0190655	0.0182095	0.0203852	0.048379	0.022776	0.0228448	0.0286919
	214
	215
	216	0.0277245	0.0191302	0.0177808	0.0189706	0.034057	0.0243739	0.024658	0.0302211
	217
	218
	219	0.0228239	0.0194842	0.0196667	0.0206417	0.066274	0.0238689	0.0257147	0.0274141
	220
	221
	222	0.0251133	0.0204548	0.0199811	0.0205252	0.04206	0.0271987	0.0263449	0.0319379
	223
	224
	225	0.0281284	0.0186842	0.0196602	0.0192483	0.065814	0.0227844	0.0315918	0.0297401
	226
	227
	228	0.0308303	0.0199944	0.0181561	0.0198291	0.071299	0.0324277	0.0269909	0.0287568
	229
	230
	231	0.0294705	0.0202138	0.0208611	0.0221604	0.044266	0.0245127	0.0232031	0.0280429
	232
	233
	234	0.0319846	0.0214329	0.0205085	0.0220151	0.071388	0.0324464	0.0269697	0.0330277
	235
	236
	237	0.0273856	0.0215088	0.0206635	0.0271149	0.056445	0.0322351	0.0258894	0.0297451
	238
	239
	240	0.0288979	0.0225074	0.0244388	0.0231776	0.070448	0.0295587	0.0303732	0.0346968
	241
	242
	243	0.0332006	0.0229413	0.0219326	0.0222835	0.107355	0.0361035	0.0379287	0.0381987
	244
	245
	246	0.0283432	0.0219388	0.0241838	0.0270751	0.086464	0.0299086	0.0376266	0.0314202
	247
	248
	249	0.0330015	0.0229306	0.0233812	0.0281103	0.097081	0.0284893	0.0384682	0.0379496
	250
	251
	252	0.0307139	0.0247322	0.0246715	0.0260077	0.167069	0.0351881	0.0323375	0.0479477
	253
	254
	255	0.0302555	0.0245089	0.0249551	0.0277946	0.106014	0.0327894	0.0347385	0.0359465
	256
	257
	258	0.0284145	0.0254721	0.0257899	0.02803	0.098723	0.035653	0.0389136	0.0378679
	259
	260
	261	0.0343221	0.0250095	0.0273009	0.027141	0.130553	0.0381259	0.0376529	0.0325994
	262
	263
	264	0.034797	0.0250903	0.0235938	0.0283368	0.145196	0.0379606	0.0405453	0.0366719
	265
	266
	267	0.0303576	0.0260128	0.0272832	0.0317687	0.087136	0.031815	0.0443997	0.0407188
	268
	269
	270	0.0360271	0.0256605	0.0279813	0.0289131	0.087529	0.0472873	0.043874	0.0361674
	271
	272
	273	0.0374395	0.0259612	0.0288835	0.028837	0.069673	0.0433996	0.0364382	0.0399005
	274
	275
	276	0.0346509	0.0270478	0.0284517	0.0283534	0.140436	0.0398341	0.0368612	0.0357065
	277
	278
	279	0.0364269	0.0280177	0.0288791	0.0305095	0.106951	0.0438168	0.0381045	0.0363932
	280
	281
	282	0.0323334	0.02844	0.0302124	0.0317855	0.0968	0.0400009	0.037386	0.0393393
	283
	284
	285	0.0375914	0.0276411	0.0291212	0.0305474	0.140327	0.0398215	0.0348501	0.0458963
	286
	287
	288	0.0381982	0.0295901	0.0308458	0.0334304	0.133765	0.0434887	0.0421018	0.0432482
	289
	290
	291	0.0369027	0.0266083	0.0282164	0.0331103	0.124152	0.03987	0.0429868	0.0483076
	292
	293
	294	0.0376209	0.0248809	0.0285022	0.030738	0.106761	0.0448113	0.057809	0.0376119
	295
	296
	297	0.0335166	0.0263679	0.0299721	0.0350067	0.107571	0.0424929	0.0363775	0.0416594
	298
	299
	300	0.0388734	0.0286609	0.0274901	0.0325617	0.144356	0.0415712	0.0400945	0.039211
	301
	302
	303	0.0376406	0.0266795	0.0294467	0.0309965	0.115993	0.0430142	0.0388409	0.0425558
	304
	305
	306	0.0422705	0.0279408	0.0318137	0.0313391	0.15877	0.0392577	0.0516649	0.0449244
	307
	308
	309	0.0382973	0.0282561	0.0312425	0.0327417	0.09986	0.0415332	0.0421914	0.040564
	310
	311
	312	0.0397508	0.0254963	0.0303874	0.0307601	0.104019	0.0404192	0.0469865	0.0564527
	313
	314
	315	0.0375502	0.0289583	0.0288984	0.0310622	0.139051	0.0531454	0.0395689	0.045737
	316
	317
	318	0.0377113	0.0278802	0.028597	0.0288515	0.118944	0.0490972	0.0412795	0.0405843
	319
	320
	321	0.0328344	0.0281436	0.0294824	0.0325674	0.204089	0.0458444	0.051366	0.0445817
	322
	323
	324	0.0365544	0.0272516	0.0298535	0.0302608	0.124592	0.0423839	0.0501155	0.045295
	325
	326
	327	0.0377455	0.0283731	0.0299223	0.0296757	0.117769	0.0405181	0.0448948	0.0504844
	328
	329
	330	0.0322625	0.0283984	0.030204	0.0299712	0.126567	0.0452231	0.0430273	0.0393977
	331
	332
	333	0.0357831	0.0287428	0.0284748	0.0334712	0.118484	0.0432481	0.0587878	0.0468208
	334
	335
	336	0.033942	0.0262799	0.0285384	0.0296569	0.106951	0.0500282	0.041439	0.0420502
	337
	338
	339	0.0392667	0.0264205	0.0302261	0.031574	0.082534	0.0391282	0.0415274	0.0409455
	340
	341
	342	0.0341601	0.0295256	0.0291543	0.0305477	0.102403	0.0353722	0.0410698	0.0477616
	343
	344
	345	0.0381408	0.0287491	0.0285488	0.0284613	0.15866	0.0475734	0.0417292	0.0413032
	346
	347
	348	0.037651	0.0295652	0.0335748	0.0293518	0.092136	0.0444119	0.0448053	0.047669
	349
	350
	351	0.0352484	0.0263179	0.0324771	0.0310247	0.119073	0.0463785	0.0374497	0.0396882
	352
	353
	354	0.0344335	0.027232	0.0298259	0.0345931	0.156787	0.0533494	0.0473764	0.0444912
	355
	356
	357	0.0377106	0.029042	0.0291445	0.0321739	0.117005	0.0425897	0.0415367	0.0382261
	358
	359
	360	0.0330283	0.0287245	0.0331451	0.0324262	0.119212	0.038075	0.0505623	0.0360659
	361
	362
	363	0.0350648	0.0275573	0.0306179	0.0303851	0.123846	0.0378532	0.0460917	0.0563824
	364
	365
	366	0.0379965	0.0258008	0.0327005	0.0311253	0.105714	0.0486544	0.0545865	0.051671
	367
	368
	369	0.0387134	0.0262383	0.0296062	0.0303507	0.113595	0.0432386	0.0447359	0.0360944
	370
	371
	372	0.035012	0.0293629	0.0302374	0.0341489	0.130553	0.044058	0.0461584	0.0495889
	373
	374
	375	0.0349719	0.0273944	0.0286953	0.0325184	0.142102	0.043154	0.052053	0.0416917
	376
	377
	378	0.0346172	0.0267328	0.0291237	0.0279339	0.10658	0.0490194	0.0415174	0.0560406
	379
	380
	381	0.0369557	0.0278705	0.0289315	0.0272362	0.104985	0.0525364	0.0483316	0.0391053
	382
	383
	384	0.0326533	0.0265516	0.0306843	0.0305173	0.125071	0.0432227	0.0461434	0.0358431
	385
	386
	387	0.0358922	0.0273101	0.0300555	0.0284324	0.093188	0.0429119	0.059535	0.0354722
	388
	389
	390	0.0391028	0.0280041	0.0322485	0.0267616	0.130132	0.042571	0.0470306	0.0383645
	391
	392
	393	0.0332467	0.0292967	0.0269743	0.0336722	0.113056	0.0414637	0.0420407	0.0427224
	394
	395
	396	0.0387128	0.0270504	0.0305955	0.0310974	0.105381	0.0366738	0.0464342	0.0398401
	397
	398
	399	0.0368161	0.0261412	0.0282844	0.0294575	0.090922	0.0444877	0.0421525	0.051799
	400
	401
	402	0.0362972	0.0258759	0.0324168	0.0274069	0.11148	0.0449689	0.0451167	0.0404788
	403
	404
	405	0.0328432	0.0267032	0.0282799	0.0316093	0.133052	0.0416353	0.0494115	0.0540935
	406
	407
	408	0.0326083	0.0264904	0.030279	0.0249105	0.0625828	0.0468244	0.0385141	0.0442391
	409	0.0370792	0.0264387	0.0243084	0.0323775		0.0378376	0.0359808	0.0386927
	410	0.0371826	0.0272855	0.033694	0.0301906		0.046095	0.0501891	0.0513676
	411	0.0345505	0.0277766	0.0277517	0.0309014	0.105236	0.0451914	0.0518853	0.0441558
	412	0.0355031	0.0286776	0.0291555	0.0284301		0.0351347	0.0663112	0.030878
	413	0.0329905	0.0284853	0.0313282	0.0226555		0.037137	0.0502881	0.0467447
	414	0.0303682	0.0274801	0.0280997	0.0327092	0.137282	0.0340931	0.0509003	0.0317262
	415	0.0418418	0.0279747	0.0269205	0.0331257		0.0466395	0.0336922	0.0361029
	416	0.0425821	0.0264363	0.0266339	0.0272912		0.0334392	0.0472457	0.0463698
	417	0.0326919	0.0274407	0.0292439	0.0332017	0.130032	0.0425489	0.0418574	0.0351652
	418	0.0340568	0.0263045	0.0299379	0.0273257		0.0430151	0.0460571	0.0411215
	419	0.0327727	0.0250175	0.0297448	0.0286816		0.0386234	0.0621598	0.0425822
	420	0.0369877	0.0283142	0.0309348	0.0254384	0.111985	0.0356692	0.0361534	0.0452917
	421	0.0370094	0.0305339	0.0318005	0.0356396		0.037137	0.0501891	0.0302371
	422	0.0363324	0.0279901	0.0337773	0.0262788		0.0538218	0.0350771	0.0557664
	423	0.0353475	0.0276209	0.0244585	0.0312909	0.130777	0.0366557	0.0412286	0.0503892
	424	0.0312742	0.0259686	0.0278362	0.029955		0.0480114	0.0416506	0.0416506
	425	0.0337593	0.0288141	0.0302484	0.033523		0.0379271	0.0359808	0.0381694
	426	0.040968	0.0271904	0.025424	0.0337783	0.0901997	0.0498745	0.0526755	0.0381561
	427	0.0368863	0.0302318	0.0272912	0.0287961		0.0386234	0.0670601	0.0468298
	428	0.0359909	0.0281156	0.0317983	0.0309077		0.0418418	0.0336988	0.0468244
	429	0.0397896	0.0275855	0.0292854	0.0296835	0.0752639	0.0505329	0.0657815	0.0524782
	430	0.0270024	0.0267704	0.0312525	0.027018		0.0302766	0.0439992	0.0498106
	431	0.0386612	0.0262366	0.0272284	0.0285832		0.0455677	0.0426164	0.0322045
	432	0.0332017	0.0247146	0.032812	0.0317407	0.1141	0.0362613	0.045197	0.0475697
	433	0.0345839	0.0276105	0.0285185	0.0366161		0.0469941	0.0409972	0.0464857
	434	0.0375794	0.0271924	0.0259376	0.0289162		0.0399314	0.0409972	0.0464957
	435	0.0396975	0.0278374	0.029463	0.0302204	0.160612	0.0336852	0.0544385	0.0442932
	436	0.0364255	0.0285168	0.0300168	0.0314332		0.0527261	0.0338074	0.0452361
	437	0.0271482	0.0258898	0.0328331	0.0286722		0.046634	0.0423428	0.0440014
	438	0.0352729	0.0264593	0.0252184	0.0380185	0.123104	0.0518935	0.0463364	0.0376637
	439	0.031256	0.0285843	0.033986	0.0299179		0.0470228	0.0464512	0.0551849
	440	0.0385305	0.0264882	0.0292366	0.0279495		0.0533654	0.0455677	0.0393047
	441	0.0383008	0.0256171	0.0287091	0.0282639	0.0737288	0.0389511	0.0698994	0.0549865
	442	0.0412908	0.0262713	0.0275525	0.0321673		0.0463537	0.0415123	0.0627673
	443	0.0365678	0.0260175	0.0267655	0.0307224		0.0472241	0.030624	0.0432008
	444	0.0412053	0.0285233	0.0281637	0.0291138	0.0785665	0.0372582	0.0464512	0.0337629
	445	0.0275509	0.0288173	0.0298817	0.0260994		0.0533322	0.0453316	0.0367123
	446	0.0313226	0.0302519	0.0256309	0.0273277		0.036918	0.0458554	0.0276456
	447	0.0352984	0.0282525	0.0289644	0.0363053	0.102512	0.0394574	0.0465416	0.0478438
	448	0.0365894	0.0278371	0.0293275	0.033822		0.0488483	0.034262	0.0385207
	449	0.0321198	0.0263399	0.0281416	0.0258905		0.0386234	0.0364793	0.049653
	450	0.0345505	0.028973	0.0313952	0.0361534	0.102192	0.0354894	0.0511573	0.0401769
	451	0.0322398	0.027728	0.0277209	0.0280988		0.0504924	0.064583	0.0349608
	452	0.0354663	0.0246832	0.0286465	0.0277297	0.0710687	0.0427902	0.0562007	0.0432441
	453	0.0346203	0.0285781	0.0285773	0.0295245		0.0332774	0.026665	0.0458554
	454	0.0305449	0.0288902	0.0292947	0.0333855		0.0357082	0.0374885	0.0511098
	455	0.0314042	0.0267931	0.0283896	0.0250689	0.124258	0.0478217	0.0484875	0.0628129
	456	0.034135	0.0279493	0.0242729	0.0286105		0.0410395	0.0363105	0.0455058
	457	0.0321383	0.0275389	0.0326737	0.0297713		0.0318864	0.0400544	0.0296607
	458	0.0375794	0.0283407	0.0277103	0.0272615	0.109205	0.0356993	0.0450931	0.0519976
	459	0.0299424	0.0277921	0.0321654	0.0315186		0.0520707	0.0494711	0.0513303
	460	0.0311486	0.0312668	0.0299002	0.0292775		0.036611	0.0416506	0.048872
	461	0.0393278	0.0290544	0.029649	0.0340472	0.0929099	0.0404622	0.0434517	0.0378821
	462	0.0326919	0.0242447	0.02532	0.0292037		0.0468183	0.0414671	0.0469798
	463	0.0347938	0.0296432	0.031802	0.029049		0.0282529	0.0416422	0.0472241
	464	0.0285355	0.0251023	0.0306849	0.0268035	0.0943207	0.0425247	0.0578225	0.0458551
	465	0.0321498	0.027346	0.0289162	0.0352079		0.0393852	0.0574114	0.0367095
	466	0.0412908	0.026038	0.0261761	0.0297457		0.0513097	0.0496355	0.0316389
	467	0.0338078	0.0257157	0.0279829	0.0292763	0.0800837	0.052132	0.0695919	0.0351701
	468	0.0385465	0.0249195	0.0303865	0.0285137		0.0392014	0.0407086	0.0398835
	469	0.0342962	0.0258804	0.0311831	0.0290805		0.0431865	0.0455677	0.035925
	470	0.0419312	0.0251507	0.0287635	0.0334574		0.0382202	0.0384029	0.0437988
	471	0.0407086	0.031352	0.0294765	0.02586	0.0724161	0.0440949	0.0603948	0.0395758
	472	0.0331353	0.0283033	0.0314836	0.0350418		0.0416506	0.051919	0.0404535
	473	0.0328551	0.0279957	0.0293842	0.0301633		0.0474549	0.0536031	0.0389397
	474	0.0314042	0.0272564	0.0268204	0.0322899	0.0855186	0.0374276	0.0578736	0.0468244
	475	0.0342148	0.0279082	0.0309617	0.0336088		0.0574497	0.0506296	0.0338652
	476	0.0403823	0.0285089	0.0281095	0.0305727		0.0545463	0.0665736	0.0311639
	477	0.0300785	0.0279117	0.0275603	0.0301084	0.107148	0.0384524	0.0507747	0.0372083
	478	0.0387115	0.0269902	0.027689	0.0334911		0.045119	0.046634	0.0470229
	479	0.0321218	0.025668	0.0296789	0.0302327		0.0337072	0.0457298	0.0376324
	480	0.0337783	0.0254065	0.0355202	0.0262909	0.107049	0.0392832	0.0819313	0.0575265
	481	0.0314044	0.0291401	0.0262194	0.0212642		0.0399794	0.046634	0.0345505
	482	0.0301424	0.0259712	0.0284148	0.033271		0.050824	0.034912	0.0547521
	483	0.0388452	0.0262792	0.0304339	0.0284693	0.0772867	0.0526755	0.0430151	0.0454201
	484	0.0290362	0.0261743	0.0307611	0.024339		0.0485184	0.0402648	0.0434215
	485	0.0402931	0.0266993	0.0347287	0.0283514		0.0523785	0.0374968	0.0533654
	486	0.0291555	0.0295425	0.0289599	0.0249128	0.0904322	0.0400593	0.0361534	0.0407959
	487	0.0308128	0.0272772	0.0326081	0.024295		0.053318	0.0536441	0.0452339
	488	0.0403306	0.0282357	0.0257003	0.0294405		0.0364247	0.057501	0.0439309
	489	0.0273519	0.0264465	0.0297744	0.0265152	0.118269	0.0338074	0.0401872	0.0474443
	490	0.0283969	0.0279138	0.0309916	0.0231987		0.0534349	0.0496107	0.0460632
	491	0.0397756	0.0271342	0.0316436	0.0316484		0.0360447	0.0380185	0.049109
	492	0.0276218	0.0280683	0.0299074	0.0261607	0.1119	0.0412908	0.0429327	0.063634
	493	0.0342962	0.027478	0.031575	0.0290468		0.0318525	0.0434215	0.0351057
	494	0.0354306	0.0273702	0.0252662	0.0277354		0.0395189	0.0582056	0.0566418
	495	0.038537	0.0284945	0.0314113	0.0272632	0.109162	0.043158	0.0386136	0.0388014
	496	0.0360663	0.0270494	0.0312133	0.0358507		0.0435316	0.0391028	0.0393148
	497	0.029373	0.0249502	0.0271338	0.0269152		0.0477836	0.03858	0.028791
	498	0.0275474	0.0260934	0.0301069	0.0289162	0.10209	0.0515082	0.0527261	0.0470228
	499	0.0358151	0.0261186	0.0251239	0.0250931		0.042907	0.0667843	0.0331061
	500	0.0396788	0.0255006	0.0286936	0.0274468		0.0467282	0.0367056	0.0478217
	501	0.0300235	0.026657	0.0282562	0.0249918	0.0878757	0.0437324	0.0291555	0.051104
	502	0.0346875	0.0247537	0.031071	0.0299424		0.0338621	0.0442802	0.0578225
	503	0.0327575	0.0271488	0.0291104	0.0323205		0.0380977	0.0504924	0.0459856
	504	0.0368462	0.0302881	0.0292055	0.0244585	0.0888981	0.0425138	0.0357289	0.0438793
	505	0.0394322	0.0243563	0.033253	0.0300187		0.0531225	0.0430615	0.0352143
	506	0.033025	0.0260004	0.0305094	0.0291		0.0470392	0.0410973	0.0347543
	507	0.0373365	0.027742	0.0222885	0.0279655	0.115332	0.0389623	0.0387884	0.0546904
	508	0.029863	0.0272444	0.0300457	0.0316596		0.0441373	0.062454	0.0330376
	509	0.0345552	0.0250392	0.0280997	0.0327394		0.0376356	0.048284	0.0483154
	510	0.037151	0.0290317	0.0262364	0.0313075	0.140327	0.045297	0.050092	0.0436672
	511	0.0345126	0.0254236	0.0283557	0.0258988		0.0445276	0.0546136	0.0505353
	512	0.0452917	0.0243841	0.0259644	0.0291059		0.0450931	0.0456616	0.0359808
	513	0.0294413	0.0267088	0.0299117	0.0335834	0.0950647	0.0328	0.042624	0.0412908
	514	0.034912	0.0290568	0.030385	0.0311911		0.0427113	0.0737288	0.0438921
	515	0.0342962	0.0278154	0.0259563	0.0301906		0.0577551	0.0387559	0.0334439
	516	0.0356559	0.0234489	0.033147	0.0273545	0.110907	0.0605951	0.0613649	0.0468352
	517	0.0347676	0.0290533	0.0267824	0.0279667		0.0482204	0.0376995	0.0360663
	518	0.0349496	0.0272747	0.0298262	0.0213435		0.0437988	0.0433319	0.0495184
	519	0.0336295	0.0235998	0.0275802	0.0247025	0.11513	0.0340568	0.0463381	0.0388904
	520	0.0346075	0.0269247	0.0313427	0.0289887		0.0433368	0.0527508	0.0360075
	521	0.0339759	0.0252553	0.0310507	0.0272734		0.0475438	0.0479508	0.0392789
	522	0.0297773	0.0262031	0.0263688	0.0264406	0.12625	0.0460975	0.0551849	0.0420186
	523	0.031802	0.0247457	0.0274697	0.0237936		0.0446212	0.0315194	0.0232611
	524	0.0298318	0.02507	0.0279826	0.0245075		0.0320875	0.0406162	0.0425247
	525	0.0403404	0.0270809	0.0267754	0.0260033	0.0832223	0.0455661	0.0763416	0.0432852
	526	0.0338662	0.0244377	0.0271584	0.0326986		0.0350664	0.0313075	0.0316596
	527	0.0340013	0.0240244	0.0240518	0.0376487		0.0377498	0.045915	0.0431207
	528	0.0309091	0.0266249	0.029589	0.0278875	0.0918638	0.0405577	0.0469335	0.0649058
	529	0.025132	0.0274033	0.0258988	0.0345235		0.0427593	0.0513676	0.0343791
	530	0.028775	0.0270899	0.0280837	0.0260076		0.0410985	0.0426994	0.0568613
	531	0.0321198	0.027305	0.0290706	0.0283829	0.100596	0.0383616	0.0471871	0.0426184
	532	0.0253143	0.0278164	0.0300883	0.021893		0.0314044	0.0559864	0.0431493
	533	0.0344641	0.0235039	0.0260985	0.0282238		0.0375435	0.0399564	0.051467
	534	0.0380542	0.0262471	0.0266258	0.0283597	0.0842153	0.0352552	0.0486425	0.0335026
	535	0.0290316	0.026492	0.0275817	0.0297228		0.0420376	0.0475666	0.0412237
	536	0.0310477	0.0249593	0.0294761	0.0300971		0.0351643	0.0564367	0.0445276
	537	0.0327391	0.0256713	0.0290594	0.0286519	0.108948	0.0431083	0.0447168	0.0395189
	538	0.0502881	0.0261414	0.0298595	0.0256576		0.045119	0.0403881	0.0399794
	539	0.0354306	0.0267697	0.0278643	0.0266797		0.057546	0.048284	0.0500758
	540	0.032535	0.0300215	0.0320015	0.0319666	0.109877	0.0439483	0.077291	0.0356396
	541	0.0282124	0.0263043	0.0286537	0.026402		0.0340336	0.0476345	0.0352125
	542	0.0351069	0.0247875	0.0257739	0.0248803		0.0618828	0.0677674	0.0432517
	543	0.0289509	0.0267754	0.0274029	0.0253707	0.0908133	0.0444358	0.037321	0.048597
	544	0.037151	0.0259719	0.0320036	0.0334196		0.0628758	0.0335834	0.0496599
	545	0.037731	0.0279122	0.0335067	0.0218631		0.0290468	0.0416844	0.0367927
	546	0.0316596	0.0250188	0.0262565	0.0260985	0.135134	0.0451914	0.045297	0.0337783
	547	0.0348163	0.0292354	0.0274577	0.0270749		0.0390374	0.063408	0.0356559
	548	0.0412908	0.0287398	0.0291812	0.0287256		0.0577732	0.0425399	0.0663716
	549	0.0334439	0.0269162	0.02658	0.0263237	0.10417	0.0425037	0.052881	0.0305839
	550	0.0325423	0.0284169	0.0271877	0.0246646		0.0439992	0.0365199	0.0468244
	551	0.0399284	0.0281195	0.0261169	0.026956		0.0491655	0.0368144	0.0292761
	552	0.039589	0.0291702	0.0257268	0.0272375	0.178041	0.0355706	0.0380185	0.0388373
	553	0.0374968	0.0242031	0.0271376	0.0267689		0.0506512	0.0408668	0.0337689
	554	0.0396073	0.0260019	0.0308645	0.0315728		0.0505448	0.0445276	0.0399006
	555	0.0411215	0.0274204	0.0311463	0.0249771	0.108713	0.0345505	0.0432441	0.0484528
	556	0.0449138	0.0269562	0.030046	0.028917		0.0538848	0.0641658	0.0362686
	557	0.0373346	0.0245853	0.0294878	0.0273089		0.0442487	0.0550847	0.0374475
	558	0.0361588	0.0248668	0.0262012	0.0263468	0.0801808	0.0370372	0.0447168	0.0369818
	559	0.0374968	0.025132	0.0296066	0.0303643		0.035409	0.0303056	0.0442487
	560	0.0395948	0.0274643	0.0272671	0.024518		0.0424322	0.0400636	0.0463364
	561	0.0394322	0.0250789	0.0286196	0.0278997	0.0707029	0.0304873	0.0314878	0.0441433
	562	0.0396965	0.0295039	0.0299252	0.030208		0.0394803	0.0454756	0.0364157
	563	0.0395189	0.0256998	0.027318	0.0246646		0.0410201	0.055831	0.0376555
	564	0.0348768	0.0293605	0.0339127	0.0228312	0.0849382	0.031802	0.0340568	0.0533005
	565	0.0314858	0.0278231	0.0322899	0.0271319		0.031802	0.0544637	0.0238239
	566	0.0287281	0.0257818	0.0351733	0.0283766		0.0340568	0.0444304	0.0415902
	567	0.0322398	0.0268204	0.0272553	0.0357084	0.150986	0.0412974	0.0436064	0.0343793
	568	0.0439992	0.0240633	0.0278374	0.0301342		0.0384524	0.0419403	0.0401769
	569	0.0338662	0.0260497	0.0358665	0.0271351		0.0482575	0.0646275	0.0376673
	570	0.0391895	0.0288674	0.0246379	0.0259893	0.117342	0.0350868	0.0328767	0.0505056
	571	0.0365199	0.0243057	0.0264875	0.0286465		0.0585884	0.0479182	0.0520175
	572	0.0408176	0.0277284	0.0251636	0.0311454		0.0347287	0.0449027	0.0350761
	573	0.0299876	0.0268062	0.0288431	0.0278074	0.118269	0.0412237	0.0490344	0.0362569
	574	0.0408369	0.0246508	0.0348799	0.0283966		0.0374345	0.0364363	0.0369241
	575	0.0373346	0.0281931	0.0275176	0.0332622		0.0424322	0.0504924	0.0373864
	576	0.0295604	0.0260559	0.0259023	0.0232611	0.0921362	0.0478217	0.046634	0.0325274
	577	0.0332057	0.0245984	0.0288987	0.0309596		0.0549865	0.0422734	0.0542269
	578	0.034135	0.0277059	0.0286326	0.0311262		0.0398224	0.0508149	0.0328551
	579	0.0274577	0.0283899	0.0296143	0.0193649	0.0788798	0.043513	0.0374981	0.035765
	580	0.0472293	0.026578	0.0317136	0.0212267		0.040821	0.0526755	0.0456616
	581	0.0437988	0.0258032	0.0294747	0.0300526		0.0496738	0.0281537	0.0414671
	582	0.0287279	0.02636	0.0256754	0.0316615	0.0631155	0.0407086	0.0375794	0.036855
	583	0.0286188	0.0247979	0.0266628	0.0274577		0.0431556	0.0436064	0.0409581
	584	0.0372669	0.0256137	0.0304058	0.02611		0.0407774	0.0521073	0.0471307
	585	0.0360617	0.0266863	0.0292839	0.0293629	0.080921	0.0479276	0.0312161	0.0308012
	586	0.0299158	0.0255534	0.0268824	0.0283122		0.0443617	0.045119	0.0492903
	587	0.0287565	0.0252692	0.028783	0.0315728		0.0405257	0.0351855	0.0292775
	588	0.0379624	0.0256317	0.0341812	0.0214156	0.0841159	0.042907	0.0386222	0.0389557
	589	0.0325566	0.0269642	0.0321949	0.0307785		0.0344216	0.0324757	0.043513
	590	0.0304659	0.0237834	0.0263468	0.0307054		0.0450609	0.0446452	0.0431357
	591	0.0409374	0.0262228	0.030787	0.0324158	0.0961643	0.0309408	0.0373997	0.0452105
	592	0.0301602	0.0230986	0.0282878	0.0310924		0.0447613	0.0504924	0.0414671
	593	0.0392641	0.0276218	0.0268075	0.0252828		0.036333	0.0391232	0.0462955
	594	0.0306606	0.0261152	0.0306597	0.032198	0.0775191	0.031844	0.0407481	0.0395189
	595	0.0392467	0.025352	0.0276068	0.0296565		0.0424143	0.0460571	0.0336922
	596	0.0333548	0.0278231	0.0294974	0.0302405		0.0425233	0.0321877	0.0499037
	597	0.0446505	0.0261176	0.0273982	0.02611	0.101702	0.0458062	0.0366557	0.0373646
	598	0.0338777	0.0267196	0.024232	0.0293994		0.0446014	0.0380552	0.0388014
	599	0.0269555	0.0253126	0.0253486	0.029577	0.116373	0.0501365	0.043565	0.0402931
	600	0.0304659	0.0238046	0.0282086	0.0250536	0.0584722	0.0587999	0.0488479	0.072519
	601			0.0201857	0.0490709		0.0485059

## Sheet: ED_Fig10_d
ED_Fig10b	Control CAR	cc-dimer CAR	cc-tetramer CAR	cc-hexamer CAR	Table Analyzed	ccCARConjugateRanjiB
	43.3824	32.2785	13.369	15.1163
	50.3185	34.8018	18.7251	14.7208	Column B	cc-dimer CAR	cc-tetramer CAR	cc-hexamer CAR
	50	34.8837	14.6758	20.4545	vs.	vs.	vs.	vs.
					Column A	Control CAR	Control CAR	Control CAR
					Unpaired t test with Welch's correction
					P value	0.0159	0.0005	0.0005
					P value summary	*	***	***
					Significantly different (P < 0.05)?	Yes	Yes	Yes
					One- or two-tailed P value?	Two-tailed	Two-tailed	Two-tailed
					Welch-corrected t, df	t=5.756, df=2.561	t=11.64, df=3.616	t=10.66, df=3.848
					How large is the effect?
					Mean of column A	47.9	47.9	47.9
					Mean of column B	33.99	15.59	16.76
					Difference between means (B - A) ± SEM	-13.91 ± 2.417	-32.31 ± 2.777	-31.14 ± 2.921
					95% confidence interval	-22.41 to -5.417	-40.35 to -24.27	-39.37 to -22.90
					R squared (eta squared)	0.9282	0.974	0.9673
					F test to compare variances
					F, DFn, Dfd	6.991, 2, 2	1.966, 2, 2	1.495, 2, 2
					P value	0.2503	0.6743	0.8015
					P value summary	ns	ns	ns
					Significantly different (P < 0.05)?	No	No	No
					Data analyzed
					Sample size, column A	3	3	3
					Sample size, column B	3	3	3

## Sheet: ED_Fig10_e
ED_Fig10c	CD69%	Control CAR			cc-dimer CAR			cc-tetramer CAR			cc-hexamer CAR			t tests	P value	Mean of Control CAR	Mean of cc-dimer CAR	Difference	SE of difference	t ratio	df	q value
	-Raji B	1.61	2.34	1.28	3.47	2.61	2.1	2.31	2.98	1.84	2.79	2.4	2.11	-Raji B	0.128962	1.743	2.727	-0.9833	0.5078	1.936	3.783	0.130252
	+Raji B	59	60.5	63.2	54.4	55.2	59	44.9	42.6	45	32.1	35.1	36.6	+Raji B	0.067755	60.9	56.2	4.7	1.877	2.504	3.92	0.130252
														t tests	P value	Mean of Control CAR	Mean of cc-tetramer CAR	Difference	SE of difference	t ratio	df	q value
														-Raji B	0.236977	1.743	2.377	-0.6333	0.4555	1.39	3.988	0.119674
														+Raji B	0.000779	60.9	44.17	16.73	1.458	11.48	3.396	0.000786
														t tests	P value	Mean of Control CAR	Mean of cc-hexamer CAR	Difference	SE of difference	t ratio	df	q value
														-Raji B	0.148899	1.743	2.433	-0.69	0.37	1.865	3.369	0.075194
														+Raji B	0.000134	60.9	34.6	26.3	1.806	14.57	3.978	0.000135
